# Supplementary material for: Identification of Kinases and Phosphatases That Regulate ATG4B Activity by siRNA and Small Molecule Screening in Cells
Source: Front Cell Dev Biol. 2018 Nov 1;6:148. doi: 10.3389/fcell.2018.00148 (PMC6221980; doi:10.3389/fcell.2018.00148)
Supplement: FIGURE S1 — Sequence of the ATG4B promoter in the pLightSwitch vector (Switchgear Genomics, CA). [file Table_1.XLS]

## Sheet: human Kinome library
Plate ID	Plate Location	Symbol	Individual product number	5' to 3' Sense	5' to 3' Antisense	Yield (nmol)	Accession #	Gene ID	Gene Description
Human Kinase Plate 1	A1			EMPTY	EMPTY
Human Kinase Plate 1	B1			EMPTY	EMPTY
Human Kinase Plate 1	C1			EMPTY	EMPTY
Human Kinase Plate 1	D1			EMPTY	EMPTY
Human Kinase Plate 1	E1			EMPTY	EMPTY
Human Kinase Plate 1	F1			EMPTY	EMPTY
Human Kinase Plate 1	G1			EMPTY	EMPTY
Human Kinase Plate 1	H1			EMPTY	EMPTY
Human Kinase Plate 1	A2	ABL1	SIHK0018-0.25NMOL	UGUGCUUCAUGGUGAUGUC	GACAUCACCAUGAAGCACA	1	NM_005157	25	c-abl oncogene 1, receptor tyrosine kinase
Human Kinase Plate 1	B2	ABL2	SIHK0025-0.25NMOL	AAUUGAGAAGGUAUUGUAG	CUACAAUACCUUCUCAAUU	1	NM_001100108	27	v-abl Abelson murine leukemia viral oncogene homolog 2 (arg, Abelson-related gene)
Human Kinase Plate 1	C2	ACVR1	SIHK0028-0.25NMOL	UAAUGUCGGGUCUGAGAAC	GUUCUCAGACCCGACAUUA	1	NM_001105	90	activin A receptor, type I
Human Kinase Plate 1	D2	ACVR1B	SIHK0031-0.25NMOL	UGAGGAACAGGAGGAACAC	GUGUUCCUCCUGUUCCUCA	1	NM_004302	91	activin A receptor, type IB
Human Kinase Plate 1	E2	ACVR2A	SIHK0042-0.25NMOL	AAGGCCAACCCAAAGUCAG	CUGACUUUGGGUUGGCCUU	1	NM_001616	92	activin A receptor, type IIA
Human Kinase Plate 1	F2	ACVR2B	SIHK0045-0.25NMOL	UCUACUUCGAGGUUGGAGC	GCUCCAACCUCGAAGUAGA	1	NM_001106	93	activin A receptor, type IIB
Human Kinase Plate 1	G2	ACVRL1	SIHK0048-0.25NMOL	UGCAGAAAGUCGUAGAGGG	CCCUCUACGACUUUCUGCA	1	NM_000020	94	activin A receptor type II-like 1
Human Kinase Plate 1	H2	ADK	SIHK0063-0.25NMOL	AAAGUAUAUCAACAUAAGG	CCUUAUGUUGAUAUACUUU	1	NM_001123	132	adenosine kinase
Human Kinase Plate 1	A3	ADRBK1	SIHK0066-0.25NMOL	AUCGCUCUCAAUGAAUUUC	GAAAUUCAUUGAGAGCGAU	1	NM_001619	156	adrenergic, beta, receptor kinase 1
Human Kinase Plate 1	B3	ADRBK2	SIHK0069-0.25NMOL	UUUACUGCUUCAUAAACUG	CAGUUUAUGAAGCAGUAAA	1	NM_005160	157	adrenergic, beta, receptor kinase 2
Human Kinase Plate 1	C3	AK1	SIHK0075-0.25NMOL	AUUUCCGACAGCUUCUUGC	GCAAGAAGCUGUCGGAAAU	1	NM_000476	203	adenylate kinase 1
Human Kinase Plate 1	D3	AK2	SIHK0078-0.25NMOL	AUUCUUCGGAUCAGCAGAG	CUCUGCUGAUCCGAAGAAU	1	NM_001625	204	adenylate kinase 2
Human Kinase Plate 1	E3	AK3L1	SIHK0084-0.25NMOL	UAACGGUUCACCAGUGACG	CGUCACUGGUGAACCGUUA	1	NM_001005353	205	adenylate kinase 3-like 1
Human Kinase Plate 1	F3	AKT1	SIHK0096-0.25NMOL	UAAAUACAGAUCAUGGCAC	GUGCCAUGAUCUGUAUUUA	1	NM_001014431	207	v-akt murine thymoma viral oncogene homolog 1
Human Kinase Plate 1	G3	AKT2	SIHK0099-0.25NMOL	UGAGGAUGAGCUCGAAGAG	CUCUUCGAGCUCAUCCUCA	1	NM_001626	208	v-akt murine thymoma viral oncogene homolog 2
Human Kinase Plate 1	H3	ALK	SIHK0111-0.25NMOL	AUGGUAUCCUCGUAAUGAC	GUCAUUACGAGGAUACCAU	1	NM_004304	238	anaplastic lymphoma receptor tyrosine kinase
Human Kinase Plate 1	A4	AMHR2	SIHK0126-0.25NMOL	UACUGGGUCAAGUAGUGGC	GCCACUACUUGACCCAGUA	1	NM_020547	269	anti-Mullerian hormone receptor, type II
Human Kinase Plate 1	B4	ARAF	SIHK0132-0.25NMOL	UUUCGUCCCUUGAUGAGUC	GACUCAUCAAGGGACGAAA	1	NM_001654	369	v-raf murine sarcoma 3611 viral oncogene homolog
Human Kinase Plate 1	C4	ATM	SIHK0136-0.25NMOL	AUUUACACCUCCUGCUAAG	CUUAGCAGGAGGUGUAAAU	1	NM_000051	472	ataxia telangiectasia mutated
Human Kinase Plate 1	D4	ATR	SIHK0139-0.25NMOL	ACAGAUCAGAUGCAAUGUC	GACAUUGCAUCUGAUCUGU	1	NM_001184	545	ataxia telangiectasia and Rad3 related
Human Kinase Plate 1	E4	AXL	SIHK0151-0.25NMOL	UGACAUAGAGGAUUUCGUC	GACGAAAUCCUCUAUGUCA	1	NM_001699	558	AXL receptor tyrosine kinase
Human Kinase Plate 1	F4	BCR	SIHK0163-0.25NMOL	UGGCCUGACAGCACUUCUC	GAGAAGUGCUGUCAGGCCA	1	NM_004327	613	breakpoint cluster region
Human Kinase Plate 1	G4	BLK	SIHK0166-0.25NMOL	AAAGUUACUGGGCACAUAG	CUAUGUGCCCAGUAACUUU	1	NM_001715	640	B lymphoid tyrosine kinase
Human Kinase Plate 1	H4	BMPR1A	SIHK0172-0.25NMOL	UAGGCCGAAGCUGUAGAUG	CAUCUACAGCUUCGGCCUA	1	NM_004329	657	bone morphogenetic protein receptor, type IA
Human Kinase Plate 1	A5	BMPR1B	SIHK0175-0.25NMOL	AACCCAAUGCUGUAUCGAG	CUCGAUACAGCAUUGGGUU	1	NM_001203	658	bone morphogenetic protein receptor, type IB
Human Kinase Plate 1	B5	BMPR2	SIHK0178-0.25NMOL	UAGUCAUGCCAGUACUUGG	CCAAGUACUGGCAUGACUA	1	NM_001204	659	bone morphogenetic protein receptor, type II (serine/threonine kinase)
Human Kinase Plate 1	C5	BMX	SIHK0181-0.25NMOL	AACAGCAACAUCAUACUGC	GCAGUAUGAUGUUGCUGUU	1	NM_001721	660	BMX non-receptor tyrosine kinase
Human Kinase Plate 1	D5	BRAF	SIHK0184-0.25NMOL	UCUGCCCAUCAGGAAUCUC	GAGAUUCCUGAUGGGCAGA	1	NM_004333	673	v-raf murine sarcoma viral oncogene homolog B1
Human Kinase Plate 1	E5	BRDT	SIHK0197-0.25NMOL	AGCUAUAUUCUGUUGAGUG	CACUCAACAGAAUAUAGCU	1	NM_001726	676	bromodomain, testis-specific
Human Kinase Plate 1	F5	BTK	SIHK0206-0.25NMOL	UGAGUCCUGCAGAGUUGUG	CACAACUCUGCAGGACUCA	1	NM_000061	695	Bruton agammaglobulinemia tyrosine kinase
Human Kinase Plate 1	G5	BUB1	SIHK0209-0.25NMOL	AACCUUAUGUGUUUCACAC	GUGUGAAACACAUAAGGUU	1	NM_004336	699	budding uninhibited by benzimidazoles 1 homolog (yeast)
Human Kinase Plate 1	H5	BUB1B	SIHK0212-0.25NMOL	AAAUAUCGCAUCUGCUUUC	GAAAGCAGAUGCGAUAUUU	1	NM_001211	701	budding uninhibited by benzimidazoles 1 homolog beta (yeast)
Human Kinase Plate 1	A6	DDR1	SIHK0564-0.25NMOL	UCGCUGAAGAGUAACCAGG	CCUGGUUACUCUUCAGCGA	1	NM_001954	780	discoidin domain receptor tyrosine kinase 1
Human Kinase Plate 1	B6	CALM1	SIHK0227-0.25NMOL	UCUUCGGUCAGCUGAUCAG	CUGAUCAGCUGACCGAAGA	1	NM_006888	801	calmodulin 1 (phosphorylase kinase, delta)
Human Kinase Plate 1	C6	CALM2	SIHK0230-0.25NMOL	UUACAGAUAAGUUACAAAC	GUUUGUAACUUAUCUGUAA	1	NM_001743	805	calmodulin 2 (phosphorylase kinase, delta)
Human Kinase Plate 1	D6	CALM3	SIHK0233-0.25NMOL	AUAAGAUGACAAACAAGAG	CUCUUGUUUGUCAUCUUAU	1	NM_005184	808	calmodulin 3 (phosphorylase kinase, delta)
Human Kinase Plate 1	E6	CAMK4	SIHK0263-0.25NMOL	UAUAAUGUUUGGAUGUGAG	CUCACAUCCAAACAUUAUA	1	NM_001744	814	calcium/calmodulin-dependent protein kinase IV
Human Kinase Plate 1	F6	CAMK2A	SIHK0245-0.25NMOL	AAGAUCAGGUAGUGGUGUC	GACACCACUACCUGAUCUU	1	NM_015981	815	calcium/calmodulin-dependent protein kinase II alpha
Human Kinase Plate 1	G6	CAMK2B	SIHK0253-0.25NMOL	UUCAGAAGGCGGCAGAUCC	GGAUCUGCCGCCUUCUGAA	1	NM_001220	816	calcium/calmodulin-dependent protein kinase II beta
Human Kinase Plate 1	H6	CAMK2B	SIHK0252-0.25NMOL	AUGCGUAGGCCUCAAAGUC	GACUUUGAGGCCUACGCAU	1	NM_172082	816	calcium/calmodulin-dependent protein kinase II beta
Human Kinase Plate 1	A7	CAMK2D	SIHK0256-0.25NMOL	UAAAUCAAACACCAAGUAG	CUACUUGGUGUUUGAUUUA	1	NM_001221	817	calcium/calmodulin-dependent protein kinase II delta
Human Kinase Plate 1	B7	CAMK2G	SIHK0260-0.25NMOL	UACAGUGGCUGGCAUCUGC	GCAGAUGCCAGCCACUGUA	1	NM_001222	818	calcium/calmodulin-dependent protein kinase II gamma
Human Kinase Plate 1	C7	CDC2	SIHK0296-0.25NMOL	UGACAUGGGAUGCUAGGCU	AGCCUAGCAUCCCAUGUCA	1	NM_001786	983	cell division cycle 2, G1 to S and G2 to M
Human Kinase Plate 1	D7	CDC2L1	SIHK0301-0.25NMOL	AGAGCCACAAUUUCAUCUG	CAGAUGAAAUUGUGGCUCU	1	NM_001787	984	cell division cycle 2-like 1 (PITSLRE proteins)
Human Kinase Plate 1	E7	CDC2L2	SIHK0316-0.25NMOL	UUGACUACUGGGAGCUCAC	GUGAGCUCCCAGUAGUCAA	1	NM_033527	985	cell division cycle 2-like 2 (PITSLRE proteins)
Human Kinase Plate 1	F7	CDC2L2	SIHK0315-0.25NMOL	CUUGAGGCCGUCCUCAGCG	CGCUGAGGACGGCCUCAAG	1	NM_033534	985	cell division cycle 2-like 2 (PITSLRE proteins)
Human Kinase Plate 1	G7	CDC2L2	SIHK0314-0.25NMOL	UGUGCAGACACUUCCCUGC	GCAGGGAAGUGUCUGCACA	1	NM_033536	985	cell division cycle 2-like 2 (PITSLRE proteins)
Human Kinase Plate 1	H7	CDC2L2	SIHK0313-0.25NMOL	UCUCGUUCUUCAUCUUCAC	GUGAAGAUGAAGAACGAGA	1	NM_033537	985	cell division cycle 2-like 2 (PITSLRE proteins)
Human Kinase Plate 1	A8	CDK2	SIHK0346-0.25NMOL	UUAAGCGCCACCACCUCUC	GAGAGGUGGUGGCGCUUAA	1	NM_001798	1017	cyclin-dependent kinase 2
Human Kinase Plate 1	B8	CDK3	SIHK0349-0.25NMOL	UUUCGAGUCACCAUCUCUG	CAGAGAUGGUGACUCGAAA	1	NM_001258	1018	cyclin-dependent kinase 3
Human Kinase Plate 1	C8	CDK4	SIHK0352-0.25NMOL	AUCCUUAUGUAGAUAAGAG	CUCUUAUCUACAUAAGGAU	1	NM_000075	1019	cyclin-dependent kinase 4
Human Kinase Plate 1	D8	CDK5	SIHK0355-0.25NMOL	UUGUGGCCGGGUACAUCGG	CCGAUGUACCCGGCCACAA	1	NM_004935	1020	cyclin-dependent kinase 5
Human Kinase Plate 1	E8	CDK6	SIHK0364-0.25NMOL	AUCGAUAUCUGUUACAAAC	GUUUGUAACAGAUAUCGAU	1	NM_001259	1021	cyclin-dependent kinase 6
Human Kinase Plate 1	F8	CDK7	SIHK0367-0.25NMOL	AAGACAAGGCUAAUAUUAG	CUAAUAUUAGCCUUGUCUU	1	NM_001799	1022	cyclin-dependent kinase 7
Human Kinase Plate 1	G8	CDK8	SIHK0370-0.25NMOL	UGUUGAAUGUUCAGGCAUC	GAUGCCUGAACAUUCAACA	1	NM_001260	1024	cyclin-dependent kinase 8
Human Kinase Plate 1	H8	CDK9	SIHK0373-0.25NMOL	UGAUAAGCACAUUAGCAGC	GCUGCUAAUGUGCUUAUCA	1	NM_001261	1025	cyclin-dependent kinase 9
Human Kinase Plate 1	A9	CHEK1	SIHK0409-0.25NMOL	AUUGAUAGCCCAACUUCUC	GAGAAGUUGGGCUAUCAAU	1	NM_001114121	1111	CHK1 checkpoint homolog (S. pombe)
Human Kinase Plate 1	B9	CHEK1	SIHK0408-0.25NMOL	AUUGAUACAGAUCUCUUUC	GAAAGAGAUCUGUAUCAAU	1	NM_001274	1111	CHK1 checkpoint homolog (S. pombe)
Human Kinase Plate 1	C9	CHKA	SIHK0415-0.25NMOL	AUUCAAGCAAUGAUCUCAG	CUGAGAUCAUUGCUUGAAU	1	NM_001277	1119	choline kinase alpha
Human Kinase Plate 1	D9	CHKB	SIHK0421-0.25NMOL	UGGGAUGCCAGAGCAUACC	GGUAUGCUCUGGCAUCCCA	1	NM_005198	1120	choline kinase beta
Human Kinase Plate 1	E9	CHKB	SIHK0420-0.25NMOL	AGCGACAGGCCCUAAAGCC	GGCUUUAGGGCCUGUCGCU	1	NM_152253	1120	choline kinase beta
Human Kinase Plate 1	F9	CHUK	SIHK0424-0.25NMOL	UCCCUGACGUCUUCCAUAG	CUAUGGAAGACGUCAGGGA	1	NM_001278	1147	conserved helix-loop-helix ubiquitous kinase
Human Kinase Plate 1	G9	CKB	SIHK0430-0.25NMOL	UCCGUCAUGCUCUUGAGCG	CGCUCAAGAGCAUGACGGA	1	NM_001823	1152	creatine kinase, brain
Human Kinase Plate 1	H9	CKM	SIHK0433-0.25NMOL	UCAUUGUGCCAGAUGCCAC	GUGGCAUCUGGCACAAUGA	1	NM_001824	1158	creatine kinase, muscle
Human Kinase Plate 1	A10	CKMT1B	SIHK0436-0.25NMOL	UUACUGGCAUCUAGAUCCG	CGGAUCUAGAUGCCAGUAA	1	NM_020990	1159	creatine kinase, mitochondrial 1B
Human Kinase Plate 1	B10	CKMT2	SIHK0442-0.25NMOL	UAAUGCUCGUCGAACUGCC	GGCAGUUCGACGAGCAUUA	1	NM_001099735	1160	creatine kinase, mitochondrial 2 (sarcomeric)
Human Kinase Plate 1	C10	CKMT2	SIHK0441-0.25NMOL	AAACAGCAGAGAAGCAUUG	CAAUGCUUCUCUGCUGUUU	1	NM_001825	1160	creatine kinase, mitochondrial 2 (sarcomeric)
Human Kinase Plate 1	D10	CKS1B	SIHK0445-0.25NMOL	AAAGUGAGAAACAAGAAGG	CCUUCUUGUUUCUCACUUU	1	NM_001826	1163	CDC28 protein kinase regulatory subunit 1B
Human Kinase Plate 1	E10	CKS2	SIHK0448-0.25NMOL	ACAUCUUACAGUAACCUAC	GUAGGUUACUGUAAGAUGU	1	NM_001827	1164	CDC28 protein kinase regulatory subunit 2
Human Kinase Plate 1	F10	CLK1	SIHK0454-0.25NMOL	UUUGCAGCGCUUGUUCUCC	GGAGAACAAGCGCUGCAAA	1	NM_001024646	1195	CDC-like kinase 1
Human Kinase Plate 1	G10	CLK1	SIHK0453-0.25NMOL	AUAUCUGCCGGCAGAACUG	CAGUUCUGCCGGCAGAUAU	1	NM_004071	1195	CDC-like kinase 1
Human Kinase Plate 1	H10	CLK2	SIHK0460-0.25NMOL	AACUGCUUCGAGAACGGAC	GUCCGUUCUCGAAGCAGUU	1	NM_001291	1196	CDC-like kinase 2
Human Kinase Plate 1	A11	CLK2	SIHK0459-0.25NMOL	AUCGUCACCGACUGAUAUC	GAUAUCAGUCGGUGACGAU	1	NM_003993	1196	CDC-like kinase 2
Human Kinase Plate 1	B11	CLK3	SIHK0466-0.25NMOL	AGGCGAUGCACAUGUGACC	GGUCACAUGUGCAUCGCCU	1	NM_001292	1198	CDC-like kinase 3
Human Kinase Plate 1	C11	CLK3	SIHK0465-0.25NMOL	ACUCUUCAGAGGUUUGCAG	CUGCAAACCUCUGAAGAGU	1	NM_003992	1198	CDC-like kinase 3
Human Kinase Plate 1	D11	PLK3	SIHK1749-0.25NMOL	UAGUGAACCUGCUUGAUGC	GCAUCAAGCAGGUUCACUA	1	NM_004073	1263	polo-like kinase 3 (Drosophila)
Human Kinase Plate 1	E11	MAP3K8	SIHK1161-0.25NMOL	AUCUUGUGCCAAGUAUACC	GGUAUACUUGGCACAAGAU	1	NM_005204	1326	mitogen-activated protein kinase kinase kinase 8
Human Kinase Plate 1	F11	CPT1B	SIHK0486-0.25NMOL	AUGGCCAUGCUGAGAAGUG	CACUUCUCAGCAUGGCCAU	1	NM_004377	1375	carnitine palmitoyltransferase 1B (muscle)
Human Kinase Plate 1	G11	CRKL	SIHK0489-0.25NMOL	UGGCCAUUUAUAUUCAUCC	GGAUGAAUAUAAAUGGCCA	1	NM_005207	1399	v-crk sarcoma virus CT10 oncogene homolog (avian)-like
Human Kinase Plate 1	H11	MAPK14	SIHK1203-0.25NMOL	UCCCUGUGAAUUAUGUCAG	CUGACAUAAUUCACAGGGA	1	NM_001315	1432	mitogen-activated protein kinase 14
Human Kinase Plate 1	A12
Human Kinase Plate 1	B12
Human Kinase Plate 1	C12
Human Kinase Plate 1	D12
Human Kinase Plate 1	E12
Human Kinase Plate 1	F12
Human Kinase Plate 1	G12
Human Kinase Plate 1	H12
Human Kinase Plate 2	A2	ABL1	SIHK0017-0.25NMOL	UUUCGAGGGAGCAAUGGAG	CUCCAUUGCUCCCUCGAAA	1	NM_005157	25	c-abl oncogene 1, receptor tyrosine kinase
Human Kinase Plate 2	B2	ABL2	SIHK0024-0.25NMOL	UAAGGACUGGCACUUUGUG	CACAAAGUGCCAGUCCUUA	1	NM_001100108	27	v-abl Abelson murine leukemia viral oncogene homolog 2 (arg, Abelson-related gene)
Human Kinase Plate 2	C2	ACVR1	SIHK0027-0.25NMOL	UGAAGAUAGUCGUACAACG	CGUUGUACGACUAUCUUCA	1	NM_001105	90	activin A receptor, type I
Human Kinase Plate 2	D2	ACVR1B	SIHK0030-0.25NMOL	UGAUAGUCAGAAACAAGCC	GGCUUGUUUCUGACUAUCA	1	NM_004302	91	activin A receptor, type IB
Human Kinase Plate 2	E2	ACVR2A	SIHK0041-0.25NMOL	AUAUGACACAGUUCAUUCC	GGAAUGAACUGUGUCAUAU	1	NM_001616	92	activin A receptor, type IIA
Human Kinase Plate 2	F2	ACVR2B	SIHK0044-0.25NMOL	UACAAAGUCAUUCAUGAGC	GCUCAUGAAUGACUUUGUA	1	NM_001106	93	activin A receptor, type IIB
Human Kinase Plate 2	G2	ACVRL1	SIHK0047-0.25NMOL	UCUGCAGAAAGUCGUAGAG	CUCUACGACUUUCUGCAGA	1	NM_000020	94	activin A receptor type II-like 1
Human Kinase Plate 2	H2	ADK	SIHK0062-0.25NMOL	UCAGCAUUAUUAUAGUAGG	CCUACUAUAAUAAUGCUGA	1	NM_001123	132	adenosine kinase
Human Kinase Plate 2	A3	ADRBK1	SIHK0065-0.25NMOL	UGUCCAGUAACUUGAUUCC	GGAAUCAAGUUACUGGACA	1	NM_001619	156	adrenergic, beta, receptor kinase 1
Human Kinase Plate 2	B3	ADRBK2	SIHK0068-0.25NMOL	AAUCCUAUGCACACUGAAC	GUUCAGUGUGCAUAGGAUU	1	NM_005160	157	adrenergic, beta, receptor kinase 2
Human Kinase Plate 2	C3	AK1	SIHK0074-0.25NMOL	AGGAUAAGCGGCUUCCUCC	GGAGGAAGCCGCUUAUCCU	1	NM_000476	203	adenylate kinase 1
Human Kinase Plate 2	D3	AK2	SIHK0077-0.25NMOL	CAUCACUCACCAGUUUCCC	GGGAAACUGGUGAGUGAUG	1	NM_001625	204	adenylate kinase 2
Human Kinase Plate 2	E3	AK3L1	SIHK0083-0.25NMOL	UAUACCCUUCCGCUAGGAG	CUCCUAGCGGAAGGGUAUA	1	NM_001005353	205	adenylate kinase 3-like 1
Human Kinase Plate 2	F3	AKT1	SIHK0095-0.25NMOL	AGUACUUCAGGGCUGUGAG	CUCACAGCCCUGAAGUACU	1	NM_001014431	207	v-akt murine thymoma viral oncogene homolog 1
Human Kinase Plate 2	G3	AKT2	SIHK0098-0.25NMOL	UGACCUGAGGUUUGAAGGG	CCCUUCAAACCUCAGGUCA	1	NM_001626	208	v-akt murine thymoma viral oncogene homolog 2
Human Kinase Plate 2	H3	ALK	SIHK0110-0.25NMOL	AAUGCUUAAUAUUCACUUC	GAAGUGAAUAUUAAGCAUU	1	NM_004304	238	anaplastic lymphoma receptor tyrosine kinase
Human Kinase Plate 2	A4	AMHR2	SIHK0125-0.25NMOL	UUCCCGAAUGAGCACAUUC	GAAUGUGCUCAUUCGGGAA	1	NM_020547	269	anti-Mullerian hormone receptor, type II
Human Kinase Plate 2	B4	ARAF	SIHK0131-0.25NMOL	AACUGUUGGCGGUUGGUAC	GUACCAACCGCCAACAGUU	1	NM_001654	369	v-raf murine sarcoma 3611 viral oncogene homolog
Human Kinase Plate 2	C4	ATM	SIHK0135-0.25NMOL	UCAAAGUAUAAAUAACGUC	GACGUUAUUUAUACUUUGA	1	NM_000051	472	ataxia telangiectasia mutated
Human Kinase Plate 2	D4	ATR	SIHK0138-0.25NMOL	UGUACCAUGAUGUAGGAUC	GAUCCUACAUCAUGGUACA	1	NM_001184	545	ataxia telangiectasia and Rad3 related
Human Kinase Plate 2	E4	AXL	SIHK0150-0.25NMOL	AACUUCACUAGCAUCUGAG	CUCAGAUGCUAGUGAAGUU	1	NM_001699	558	AXL receptor tyrosine kinase
Human Kinase Plate 2	F4	BCR	SIHK0162-0.25NMOL	UUCUGAAACACUUCUUCUG	CAGAAGAAGUGUUUCAGAA	1	NM_004327	613	breakpoint cluster region
Human Kinase Plate 2	G4	BLK	SIHK0165-0.25NMOL	UCACUGUCGAUGAUUCGAG	CUCGAAUCAUCGACAGUGA	1	NM_001715	640	B lymphoid tyrosine kinase
Human Kinase Plate 2	H4	BMPR1A	SIHK0171-0.25NMOL	ACGUAGUGAAGAAAGAGUC	GACUCUUUCUUCACUACGU	1	NM_004329	657	bone morphogenetic protein receptor, type IA
Human Kinase Plate 2	A5	BMPR1B	SIHK0174-0.25NMOL	AAGUCUCUCAGGGAUUCUC	GAGAAUCCCUGAGAGACUU	1	NM_001203	658	bone morphogenetic protein receptor, type IB
Human Kinase Plate 2	B5	BMPR2	SIHK0177-0.25NMOL	AGAUCCAUUGGGAUAGUAC	GUACUAUCCCAAUGGAUCU	1	NM_001204	659	bone morphogenetic protein receptor, type II (serine/threonine kinase)
Human Kinase Plate 2	C5	BMX	SIHK0180-0.25NMOL	UGCGCUAGACUGGUACUUG	CAAGUACCAGUCUAGCGCA	1	NM_001721	660	BMX non-receptor tyrosine kinase
Human Kinase Plate 2	D5	BRAF	SIHK0183-0.25NMOL	UUGUAAGUGGAACAUUCUC	GAGAAUGUUCCACUUACAA	1	NM_004333	673	v-raf murine sarcoma viral oncogene homolog B1
Human Kinase Plate 2	E5	BRDT	SIHK0196-0.25NMOL	UCAGAUUCUAACAUCGUUG	CAACGAUGUUAGAAUCUGA	1	NM_001726	676	bromodomain, testis-specific
Human Kinase Plate 2	F5	BTK	SIHK0205-0.25NMOL	UAGUAAAUCUCUCAUAUGG	CCAUAUGAGAGAUUUACUA	1	NM_000061	695	Bruton agammaglobulinemia tyrosine kinase
Human Kinase Plate 2	G5	BUB1	SIHK0208-0.25NMOL	UGACCCAGGUCAAUCAGUG	CACUGAUUGACCUGGGUCA	1	NM_004336	699	budding uninhibited by benzimidazoles 1 homolog (yeast)
Human Kinase Plate 2	H5	BUB1B	SIHK0211-0.25NMOL	UUCCCUACCUUCCAUAAGG	CCUUAUGGAAGGUAGGGAA	1	NM_001211	701	budding uninhibited by benzimidazoles 1 homolog beta (yeast)
Human Kinase Plate 2	A6	DDR1	SIHK0563-0.25NMOL	AUCCACCUGCAAGUACUCC	GGAGUACUUGCAGGUGGAU	1	NM_001954	780	discoidin domain receptor tyrosine kinase 1
Human Kinase Plate 2	B6	CALM1	SIHK0226-0.25NMOL	UUCAGCAAUCUGUUCUUCG	CGAAGAACAGAUUGCUGAA	1	NM_006888	801	calmodulin 1 (phosphorylase kinase, delta)
Human Kinase Plate 2	C6	CALM2	SIHK0229-0.25NMOL	UCUAAUUUCUUCUUCACUG	CAGUGAAGAAGAAAUUAGA	1	NM_001743	805	calmodulin 2 (phosphorylase kinase, delta)
Human Kinase Plate 2	D6	CALM3	SIHK0232-0.25NMOL	AAGGGCAUGCUCUUCUGCC	GGCAGAAGAGCAUGCCCUU	1	NM_005184	808	calmodulin 3 (phosphorylase kinase, delta)
Human Kinase Plate 2	E6	CAMK4	SIHK0262-0.25NMOL	AACAGAAUCACUAUAGUAC	GUACUAUAGUGAUUCUGUU	1	NM_001744	814	calcium/calmodulin-dependent protein kinase IV
Human Kinase Plate 2	F6	CAMK2A	SIHK0244-0.25NMOL	AAAUCCACCUGGGAGAACC	GGUUCUCCCAGGUGGAUUU	1	NM_015981	815	calcium/calmodulin-dependent protein kinase II alpha
Human Kinase Plate 2	G6	CAMK2B	SIHK0251-0.25NMOL	AUAGCUAGGCCGAAGUCUG	CAGACUUCGGCCUAGCUAU	1	NM_001220	816	calcium/calmodulin-dependent protein kinase II beta
Human Kinase Plate 2	H6	CAMK2B	SIHK0250-0.25NMOL	UGGAUGACGGUGGUUUGAG	CUCAAACCACCGUCAUCCA	1	NM_172082	816	calcium/calmodulin-dependent protein kinase II beta
Human Kinase Plate 2	A7	CAMK2D	SIHK0255-0.25NMOL	ACUGGCAUCAGCUUCACUG	CAGUGAAGCUGAUGCCAGU	1	NM_001221	817	calcium/calmodulin-dependent protein kinase II delta
Human Kinase Plate 2	B7	CAMK2G	SIHK0259-0.25NMOL	UGGACAUUGAGCCACUUGC	GCAAGUGGCUCAAUGUCCA	1	NM_001222	818	calcium/calmodulin-dependent protein kinase II gamma
Human Kinase Plate 2	C7	CDC2	SIHK0295-0.25NMOL	UCCAUUUGGGAAAUGUAUU	AAUACAUUUCCCAAAUGGA	1	NM_001786	983	cell division cycle 2, G1 to S and G2 to M
Human Kinase Plate 2	D7	CDC2L1	SIHK0300-0.25NMOL	UAACGGUGACGAUGUUGGG	CCCAACAUCGUCACCGUUA	1	NM_001787	984	cell division cycle 2-like 1 (PITSLRE proteins)
Human Kinase Plate 2	E7	CDC2L2	SIHK0312-0.25NMOL	AUCGAUUUCCGAAUUCCCG	CGGGAAUUCGGAAAUCGAU	1	NM_033527	985	cell division cycle 2-like 2 (PITSLRE proteins)
Human Kinase Plate 2	F7	CDC2L2	SIHK0311-0.25NMOL	AUCUUCUUGACUGCUGCUC	GAGCAGCAGUCAAGAAGAU	1	NM_033534	985	cell division cycle 2-like 2 (PITSLRE proteins)
Human Kinase Plate 2	G7	CDC2L2	SIHK0310-0.25NMOL	AGUCCUCUCUCAUCGUUCG	CGAACGAUGAGAGAGGACU	1	NM_033536	985	cell division cycle 2-like 2 (PITSLRE proteins)
Human Kinase Plate 2	H7	CDC2L2	SIHK0309-0.25NMOL	UUCUUCUCGAUGUCGUUUC	GAAACGACAUCGAGAAGAA	1	NM_033537	985	cell division cycle 2-like 2 (PITSLRE proteins)
Human Kinase Plate 2	A8	CDK2	SIHK0345-0.25NMOL	UACACAACUCCGUACGUGC	GCACGUACGGAGUUGUGUA	1	NM_001798	1017	cyclin-dependent kinase 2
Human Kinase Plate 2	B8	CDK3	SIHK0348-0.25NMOL	AUUGGGCACAAUCUCUUCC	GGAAGAGAUUGUGCCCAAU	1	NM_001258	1018	cyclin-dependent kinase 3
Human Kinase Plate 2	C8	CDK4	SIHK0351-0.25NMOL	AAAGAUACAGCCAACACUC	GAGUGUUGGCUGUAUCUUU	1	NM_000075	1019	cyclin-dependent kinase 4
Human Kinase Plate 2	D8	CDK5	SIHK0354-0.25NMOL	UAACAGCGGACGGGAAUCC	GGAUUCCCGUCCGCUGUUA	1	NM_004935	1020	cyclin-dependent kinase 5
Human Kinase Plate 2	E8	CDK6	SIHK0363-0.25NMOL	AUCCUUUAUGGUUUCAGUG	CACUGAAACCAUAAAGGAU	1	NM_001259	1021	cyclin-dependent kinase 6
Human Kinase Plate 2	F8	CDK7	SIHK0366-0.25NMOL	UAAGAAUAAGCCUUGUAUG	CAUACAAGGCUUAUUCUUA	1	NM_001799	1022	cyclin-dependent kinase 7
Human Kinase Plate 2	G8	CDK8	SIHK0369-0.25NMOL	AUCUCUGUGCAACACCCAG	CUGGGUGUUGCACAGAGAU	1	NM_001260	1024	cyclin-dependent kinase 8
Human Kinase Plate 2	H8	CDK9	SIHK0372-0.25NMOL	UUCACCUUCCGCUUCUGGC	GCCAGAAGCGGAAGGUGAA	1	NM_001261	1025	cyclin-dependent kinase 9
Human Kinase Plate 2	A9	CHEK1	SIHK0407-0.25NMOL	UGGAUAUUGCCUUCUCUCC	GGAGAGAAGGCAAUAUCCA	1	NM_001114121	1111	CHK1 checkpoint homolog (S. pombe)
Human Kinase Plate 2	B9	CHEK1	SIHK0406-0.25NMOL	UUAUUGUUUCUCCUAUCAG	CUGAUAGGAGAAACAAUAA	1	NM_001274	1111	CHK1 checkpoint homolog (S. pombe)
Human Kinase Plate 2	C9	CHKA	SIHK0414-0.25NMOL	AUUGUAACUGAGCAAUUUG	CAAAUUGCUCAGUUACAAU	1	NM_001277	1119	choline kinase alpha
Human Kinase Plate 2	D9	CHKB	SIHK0419-0.25NMOL	GAUGCCAGAGCAUACCGAC	GUCGGUAUGCUCUGGCAUC	1	NM_005198	1120	choline kinase beta
Human Kinase Plate 2	E9	CHKB	SIHK0418-0.25NMOL	UGUCCGGGCACUUAGACUG	CAGUCUAAGUGCCCGGACA	1	NM_152253	1120	choline kinase beta
Human Kinase Plate 2	F9	CHUK	SIHK0423-0.25NMOL	UUCUCAUGCCAGGUAAAUG	CAUUUACCUGGCAUGAGAA	1	NM_001278	1147	conserved helix-loop-helix ubiquitous kinase
Human Kinase Plate 2	G9	CKB	SIHK0429-0.25NMOL	AGUCCUUAGACUUGAAGAG	CUCUUCAAGUCUAAGGACU	1	NM_001823	1152	creatine kinase, brain
Human Kinase Plate 2	H9	CKM	SIHK0432-0.25NMOL	AGUCUUGUGCUUGUCAGUG	CACUGACAAGCACAAGACU	1	NM_001824	1158	creatine kinase, muscle
Human Kinase Plate 2	A10	CKMT1B	SIHK0435-0.25NMOL	ACACGUUCCACCUCUCGUC	GACGAGAGGUGGAACGUGU	1	NM_020990	1159	creatine kinase, mitochondrial 1B
Human Kinase Plate 2	B10	CKMT2	SIHK0440-0.25NMOL	AUACUCGUUUCAUAUUGCC	GGCAAUAUGAAACGAGUAU	1	NM_001099735	1160	creatine kinase, mitochondrial 2 (sarcomeric)
Human Kinase Plate 2	C10	CKMT2	SIHK0439-0.25NMOL	UGCGCUUGGAGGAAAUAGC	GCUAUUUCCUCCAAGCGCA	1	NM_001825	1160	creatine kinase, mitochondrial 2 (sarcomeric)
Human Kinase Plate 2	D10	CKS1B	SIHK0444-0.25NMOL	AAGUGAGAAACAAGAAGGC	GCCUUCUUGUUUCUCACUU	1	NM_001826	1163	CDC28 protein kinase regulatory subunit 1B
Human Kinase Plate 2	E10	CKS2	SIHK0447-0.25NMOL	GUAUUCACUGAAUACUACC	GGUAGUAUUCAGUGAAUAC	1	NM_001827	1164	CDC28 protein kinase regulatory subunit 2
Human Kinase Plate 2	F10	CLK1	SIHK0452-0.25NMOL	AUAUGUUGCACUACCAAAG	CUUUGGUAGUGCAACAUAU	1	NM_001024646	1195	CDC-like kinase 1
Human Kinase Plate 2	G10	CLK1	SIHK0451-0.25NMOL	AUACCAAUGUACUGUGAUG	CAUCACAGUACAUUGGUAU	1	NM_004071	1195	CDC-like kinase 1
Human Kinase Plate 2	H10	CLK2	SIHK0458-0.25NMOL	ACCAGGAGCGACUUCUUCG	CGAAGAAGUCGCUCCUGGU	1	NM_001291	1196	CDC-like kinase 2
Human Kinase Plate 2	A11	CLK2	SIHK0457-0.25NMOL	AAGGUCAGCCGCUUAGCUG	CAGCUAAGCGGCUGACCUU	1	NM_003993	1196	CDC-like kinase 2
Human Kinase Plate 2	B11	CLK3	SIHK0464-0.25NMOL	UCUUCACUGACUUCUCCUC	GAGGAGAAGUCAGUGAAGA	1	NM_001292	1198	CDC-like kinase 3
Human Kinase Plate 2	C11	CLK3	SIHK0463-0.25NMOL	UCUGCUUCCUGGUACGGUG	CACCGUACCAGGAAGCAGA	1	NM_003992	1198	CDC-like kinase 3
Human Kinase Plate 2	D11	PLK3	SIHK1748-0.25NMOL	UCUCAUUUAGGAUCUUCUC	GAGAAGAUCCUAAAUGAGA	1	NM_004073	1263	polo-like kinase 3 (Drosophila)
Human Kinase Plate 2	E11	MAP3K8	SIHK1160-0.25NMOL	UGUUGCUAGGUUUAAUAUC	GAUAUUAAACCUAGCAACA	1	NM_005204	1326	mitogen-activated protein kinase kinase kinase 8
Human Kinase Plate 2	F11	CPT1B	SIHK0485-0.25NMOL	UUGCCCACCAUGACUUGAG	CUCAAGUCAUGGUGGGCAA	1	NM_004377	1375	carnitine palmitoyltransferase 1B (muscle)
Human Kinase Plate 2	G11	CRKL	SIHK0488-0.25NMOL	UGUGACUUGCCUAUGAGAG	CUCUCAUAGGCAAGUCACA	1	NM_005207	1399	v-crk sarcoma virus CT10 oncogene homolog (avian)-like
Human Kinase Plate 2	H11	MAPK14	SIHK1202-0.25NMOL	UUUCGCAUGAAUGAUGGAC	GUCCAUCAUUCAUGCGAAA	1	NM_001315	1432	mitogen-activated protein kinase 14
Human Kinase Plate 3	A2	ABL1	SIHK0016-0.25NMOL	UAGACAGUGGGCUUGUUGC	GCAACAAGCCCACUGUCUA	1	NM_005157	25	c-abl oncogene 1, receptor tyrosine kinase
Human Kinase Plate 3	B2	ABL2	SIHK0023-0.25NMOL	UCAUCAAUCUACUUAAGCC	GGCUUAAGUAGAUUGAUGA	1	NM_001100108	27	v-abl Abelson murine leukemia viral oncogene homolog 2 (arg, Abelson-related gene)
Human Kinase Plate 3	C2	ACVR1	SIHK0026-0.25NMOL	UCCAAAGGCCCAAAUAUCG	CGAUAUUUGGGCCUUUGGA	1	NM_001105	90	activin A receptor, type I
Human Kinase Plate 3	D2	ACVR1B	SIHK0029-0.25NMOL	UGUCAGCAGCAAUAAAUCC	GGAUUUAUUGCUGCUGACA	1	NM_004302	91	activin A receptor, type IB
Human Kinase Plate 3	E2	ACVR2A	SIHK0040-0.25NMOL	AUCCUCUAGCCAUGGUUUC	GAAACCAUGGCUAGAGGAU	1	NM_001616	92	activin A receptor, type IIA
Human Kinase Plate 3	F2	ACVR2B	SIHK0043-0.25NMOL	UCUUGACAGCUACAAAGUC	GACUUUGUAGCUGUCAAGA	1	NM_001106	93	activin A receptor, type IIB
Human Kinase Plate 3	G2	ACVRL1	SIHK0046-0.25NMOL	UGUGUUAUAGAUCUCAGUC	GACUGAGAUCUAUAACACA	1	NM_000020	94	activin A receptor type II-like 1
Human Kinase Plate 3	H2	ADK	SIHK0061-0.25NMOL	UUUGGCUAUCUCUUUAAUG	CAUUAAAGAGAUAGCCAAA	1	NM_001123	132	adenosine kinase
Human Kinase Plate 3	A3	ADRBK1	SIHK0064-0.25NMOL	UUGAGCUCCACAUUCUUCC	GGAAGAAUGUGGAGCUCAA	1	NM_001619	156	adrenergic, beta, receptor kinase 1
Human Kinase Plate 3	B3	ADRBK2	SIHK0067-0.25NMOL	AAAGAGUUGAUGUCACUUG	CAAGUGACAUCAACUCUUU	1	NM_005160	157	adrenergic, beta, receptor kinase 2
Human Kinase Plate 3	C3	AK1	SIHK0073-0.25NMOL	AAGCACAUGAAUCAACUCC	GGAGUUGAUUCAUGUGCUU	1	NM_000476	203	adenylate kinase 1
Human Kinase Plate 3	D3	AK2	SIHK0076-0.25NMOL	UAGCUCUGAGCCAGAAGCC	GGCUUCUGGCUCAGAGCUA	1	NM_001625	204	adenylate kinase 2
Human Kinase Plate 3	E3	AK3L1	SIHK0082-0.25NMOL	GAAUAUUCAAACUGAUCAC	GUGAUCAGUUUGAAUAUUC	1	NM_001005353	205	adenylate kinase 3-like 1
Human Kinase Plate 3	F3	AKT1	SIHK0094-0.25NMOL	AAUACCUGGUGUCAGUCUC	GAGACUGACACCAGGUAUU	1	NM_001014431	207	v-akt murine thymoma viral oncogene homolog 1
Human Kinase Plate 3	G3	AKT2	SIHK0097-0.25NMOL	UUCAUCAGCUGGCAUUCUG	CAGAAUGCCAGCUGAUGAA	1	NM_001626	208	v-akt murine thymoma viral oncogene homolog 2
Human Kinase Plate 3	H3	ALK	SIHK0109-0.25NMOL	UGGUACUGAGCAAUAGAGC	GCUCUAUUGCUCAGUACCA	1	NM_004304	238	anaplastic lymphoma receptor tyrosine kinase
Human Kinase Plate 3	A4	AMHR2	SIHK0124-0.25NMOL	UAGGCCUGGAAGUUCGUAC	GUACGAACUUCCAGGCCUA	1	NM_020547	269	anti-Mullerian hormone receptor, type II
Human Kinase Plate 3	B4	ARAF	SIHK0130-0.25NMOL	UGCUGGUGGAACUUGUAGC	GCUACAAGUUCCACCAGCA	1	NM_001654	369	v-raf murine sarcoma 3611 viral oncogene homolog
Human Kinase Plate 3	C4	ATM	SIHK0134-0.25NMOL	UUCGUAGUCUAGUAAUGGG	CCCAUUACUAGACUACGAA	1	NM_000051	472	ataxia telangiectasia mutated
Human Kinase Plate 3	D4	ATR	SIHK0137-0.25NMOL	ACACGCAUGGGAUAAGAUG	CAUCUUAUCCCAUGCGUGU	1	NM_001184	545	ataxia telangiectasia and Rad3 related
Human Kinase Plate 3	E4	AXL	SIHK0149-0.25NMOL	UCAUGAAAGGUAAGAUGAC	GUCAUCUUACCUUUCAUGA	1	NM_001699	558	AXL receptor tyrosine kinase
Human Kinase Plate 3	F4	BCR	SIHK0161-0.25NMOL	AGUUCUUGGUCGUUGGAUC	GAUCCAACGACCAAGAACU	1	NM_004327	613	breakpoint cluster region
Human Kinase Plate 3	G4	BLK	SIHK0164-0.25NMOL	UCUUAUAGUGCUUGAUCAG	CUGAUCAAGCACUAUAAGA	1	NM_001715	640	B lymphoid tyrosine kinase
Human Kinase Plate 3	H4	BMPR1A	SIHK0170-0.25NMOL	AAGCUAAUGUGGUUUCUCC	GGAGAAACCACAUUAGCUU	1	NM_004329	657	bone morphogenetic protein receptor, type IA
Human Kinase Plate 3	A5	BMPR1B	SIHK0173-0.25NMOL	UAUCACUAAUAAAUUUAAC	GUUAAAUUUAUUAGUGAUA	1	NM_001203	658	bone morphogenetic protein receptor, type IB
Human Kinase Plate 3	B5	BMPR2	SIHK0176-0.25NMOL	UAUACUGCUCCAUAUCGAC	GUCGAUAUGGAGCAGUAUA	1	NM_001204	659	bone morphogenetic protein receptor, type II (serine/threonine kinase)
Human Kinase Plate 3	C5	BMX	SIHK0179-0.25NMOL	AUUAUGCCUUGCUACUUUC	GAAAGUAGCAAGGCAUAAU	1	NM_001721	660	BMX non-receptor tyrosine kinase
Human Kinase Plate 3	D5	BRAF	SIHK0182-0.25NMOL	UGUUUGAAUAAGGUAACUG	CAGUUACCUUAUUCAAACA	1	NM_004333	673	v-raf murine sarcoma viral oncogene homolog B1
Human Kinase Plate 3	E5	BRDT	SIHK0195-0.25NMOL	UUUAUAUCCUUCUGUACAG	CUGUACAGAAGGAUAUAAA	1	NM_001726	676	bromodomain, testis-specific
Human Kinase Plate 3	F5	BTK	SIHK0204-0.25NMOL	AAAGUCAUACUCAUAGUAG	CUACUAUGAGUAUGACUUU	1	NM_000061	695	Bruton agammaglobulinemia tyrosine kinase
Human Kinase Plate 3	G5	BUB1	SIHK0207-0.25NMOL	UACGUGCUGGAUUAACCUC	GAGGUUAAUCCAGCACGUA	1	NM_004336	699	budding uninhibited by benzimidazoles 1 homolog (yeast)
Human Kinase Plate 3	H5	BUB1B	SIHK0210-0.25NMOL	AAACGCCCUAAUUUAAGCC	GGCUUAAAUUAGGGCGUUU	1	NM_001211	701	budding uninhibited by benzimidazoles 1 homolog beta (yeast)
Human Kinase Plate 3	A6	DDR1	SIHK0562-0.25NMOL	UGAGUGUGGCCAGAUAGCG	CGCUAUCUGGCCACACUCA	1	NM_001954	780	discoidin domain receptor tyrosine kinase 1
Human Kinase Plate 3	B6	CALM1	SIHK0225-0.25NMOL	UCAUCAUCUGUACGAAUUC	GAAUUCGUACAGAUGAUGA	1	NM_006888	801	calmodulin 1 (phosphorylase kinase, delta)
Human Kinase Plate 3	C6	CALM2	SIHK0228-0.25NMOL	UUCUGCAGCACUAAUAUAG	CUAUAUUAGUGCUGCAGAA	1	NM_001743	805	calmodulin 2 (phosphorylase kinase, delta)
Human Kinase Plate 3	D6	CALM3	SIHK0231-0.25NMOL	UUGCAUGCAACGGCAAAGG	CCUUUGCCGUUGCAUGCAA	1	NM_005184	808	calmodulin 3 (phosphorylase kinase, delta)
Human Kinase Plate 3	E6	CAMK4	SIHK0261-0.25NMOL	UUGCAUAAAGAAGAUUCUC	GAGAAUCUUCUUUAUGCAA	1	NM_001744	814	calcium/calmodulin-dependent protein kinase IV
Human Kinase Plate 3	F6	CAMK2A	SIHK0243-0.25NMOL	UGGAAGUGGACGAUCUGCC	GGCAGAUCGUCCACUUCCA	1	NM_015981	815	calcium/calmodulin-dependent protein kinase II alpha
Human Kinase Plate 3	G6	CAMK2B	SIHK0249-0.25NMOL	UUUGGUGACAAUGGAGAAC	GUUCUCCAUUGUCACCAAA	1	NM_001220	816	calcium/calmodulin-dependent protein kinase II beta
Human Kinase Plate 3	H6	CAMK2B	SIHK0248-0.25NMOL	UCUGUCCGGCGAAACCAGG	CCUGGUUUCGCCGGACAGA	1	NM_172082	816	calcium/calmodulin-dependent protein kinase II beta
Human Kinase Plate 3	A7	CAMK2D	SIHK0254-0.25NMOL	UGAAGUCGCACAAUAUUAG	CUAAUAUUGUGCGACUUCA	1	NM_001221	817	calcium/calmodulin-dependent protein kinase II delta
Human Kinase Plate 3	B7	CAMK2G	SIHK0258-0.25NMOL	AUACAGUGGCUGGCAUCUG	CAGAUGCCAGCCACUGUAU	1	NM_001222	818	calcium/calmodulin-dependent protein kinase II gamma
Human Kinase Plate 3	C7	CDC2	SIHK0294-0.25NMOL	UCGAGAGCAAAUCCAAGCC	GGCUUGGAUUUGCUCUCGA	1	NM_001786	983	cell division cycle 2, G1 to S and G2 to M
Human Kinase Plate 3	D7	CDC2L1	SIHK0299-0.25NMOL	AUUCCUUGGCACCAAGCAG	CUGCUUGGUGCCAAGGAAU	1	NM_001787	984	cell division cycle 2-like 1 (PITSLRE proteins)
Human Kinase Plate 3	E7	CDC2L2	SIHK0308-0.25NMOL	UCACGAUGUAGAUCUUGUC	GACAAGAUCUACAUCGUGA	1	NM_033527	985	cell division cycle 2-like 2 (PITSLRE proteins)
Human Kinase Plate 3	F7	CDC2L2	SIHK0307-0.25NMOL	AAUACUCAUGCUUGAGGCC	GGCCUCAAGCAUGAGUAUU	1	NM_033534	985	cell division cycle 2-like 2 (PITSLRE proteins)
Human Kinase Plate 3	G7	CDC2L2	SIHK0306-0.25NMOL	CAGACACUUCCCUGCGGGC	GCCCGCAGGGAAGUGUCUG	1	NM_033536	985	cell division cycle 2-like 2 (PITSLRE proteins)
Human Kinase Plate 3	H7	CDC2L2	SIHK0305-0.25NMOL	UCUCCUCUGUCUUCCAUAG	CUAUGGAAGACAGAGGAGA	1	NM_033537	985	cell division cycle 2-like 2 (PITSLRE proteins)
Human Kinase Plate 3	A8	CDK2	SIHK0344-0.25NMOL	ACUGGGCACACCCUCAGUC	GACUGAGGGUGUGCCCAGU	1	NM_001798	1017	cyclin-dependent kinase 2
Human Kinase Plate 3	B8	CDK3	SIHK0347-0.25NMOL	UUCCUUGAGCAGCGAGAUC	GAUCUCGCUGCUCAAGGAA	1	NM_001258	1018	cyclin-dependent kinase 3
Human Kinase Plate 3	C8	CDK4	SIHK0350-0.25NMOL	ACAACCACGGGUGUAAGUG	CACUUACACCCGUGGUUGU	1	NM_000075	1019	cyclin-dependent kinase 4
Human Kinase Plate 3	D8	CDK5	SIHK0353-0.25NMOL	AGAGGCCGCCCAGCAUUGG	CCAAUGCUGGGCGGCCUCU	1	NM_004935	1020	cyclin-dependent kinase 5
Human Kinase Plate 3	E8	CDK6	SIHK0362-0.25NMOL	UUGAUCGACAUGUUCAAAC	GUUUGAACAUGUCGAUCAA	1	NM_001259	1021	cyclin-dependent kinase 6
Human Kinase Plate 3	F8	CDK7	SIHK0365-0.25NMOL	UAUUUGGAUGACUUAGCUC	GAGCUAAGUCAUCCAAAUA	1	NM_001799	1022	cyclin-dependent kinase 7
Human Kinase Plate 3	G8	CDK8	SIHK0368-0.25NMOL	CACAAACUGUGCUAGCACU	AGUGCUAGCACAGUUUGUG	1	NM_001260	1024	cyclin-dependent kinase 8
Human Kinase Plate 3	H8	CDK9	SIHK0371-0.25NMOL	AUAGUUGUCCACGUUUGGC	GCCAAACGUGGACAACUAU	1	NM_001261	1025	cyclin-dependent kinase 9
Human Kinase Plate 3	A9	CHEK1	SIHK0405-0.25NMOL	UCUUUCAGGCAUUGAUAAG	CUUAUCAAUGCCUGAAAGA	1	NM_001114121	1111	CHK1 checkpoint homolog (S. pombe)
Human Kinase Plate 3	B9	CHEK1	SIHK0404-0.25NMOL	UCAGUUACUCUAUUCACAG	CUGUGAAUAGAGUAACUGA	1	NM_001274	1111	CHK1 checkpoint homolog (S. pombe)
Human Kinase Plate 3	C9	CHKA	SIHK0413-0.25NMOL	UUCAUAGCUAUAAUCAUAC	GUAUGAUUAUAGCUAUGAA	1	NM_001277	1119	choline kinase alpha
Human Kinase Plate 3	D9	CHKB	SIHK0417-0.25NMOL	AAUUCUAUGGUGGACAUGG	CCAUGUCCACCAUAGAAUU	1	NM_005198	1120	choline kinase beta
Human Kinase Plate 3	E9	CHKB	SIHK0416-0.25NMOL	UCUAGGUACCGCUGAAUUG	CAAUUCAGCGGUACCUAGA	1	NM_152253	1120	choline kinase beta
Human Kinase Plate 3	F9	CHUK	SIHK0422-0.25NMOL	AGUAUUGUCAGCUUCUUUG	CAAAGAAGCUGACAAUACU	1	NM_001278	1147	conserved helix-loop-helix ubiquitous kinase
Human Kinase Plate 3	G9	CKB	SIHK0428-0.25NMOL	AUUUCUGGGCAGGCAUGAG	CUCAUGCCUGCCCAGAAAU	1	NM_001823	1152	creatine kinase, brain
Human Kinase Plate 3	H9	CKM	SIHK0431-0.25NMOL	UCAGUCUUGUGCUUGUCAG	CUGACAAGCACAAGACUGA	1	NM_001824	1158	creatine kinase, muscle
Human Kinase Plate 3	A10	CKMT1B	SIHK0434-0.25NMOL	UAACGUCCAGCCAGGUCAC	GUGACCUGGCUGGACGUUA	1	NM_020990	1159	creatine kinase, mitochondrial 1B
Human Kinase Plate 3	B10	CKMT2	SIHK0438-0.25NMOL	UCCACCAGGUAAUUGACUC	GAGUCAAUUACCUGGUGGA	1	NM_001099735	1160	creatine kinase, mitochondrial 2 (sarcomeric)
Human Kinase Plate 3	C10	CKMT2	SIHK0437-0.25NMOL	UAUCCUAGGCGCUCAUUCC	GGAAUGAGCGCCUAGGAUA	1	NM_001825	1160	creatine kinase, mitochondrial 2 (sarcomeric)
Human Kinase Plate 3	D10	CKS1B	SIHK0443-0.25NMOL	UCUGGAUACAGAGCACAUC	GAUGUGCUCUGUAUCCAGA	1	NM_001826	1163	CDC28 protein kinase regulatory subunit 1B
Human Kinase Plate 3	E10	CKS2	SIHK0446-0.25NMOL	AAACUGACUGGAAGAACUU	AAGUUCUUCCAGUCAGUUU	1	NM_001827	1164	CDC28 protein kinase regulatory subunit 2
Human Kinase Plate 3	F10	CLK1	SIHK0450-0.25NMOL	UUAAGGUGCGUUCAUCACG	CGUGAUGAACGCACCUUAA	1	NM_001024646	1195	CDC-like kinase 1
Human Kinase Plate 3	G10	CLK1	SIHK0449-0.25NMOL	UAAAUGCUCCUUACUAUCG	CGAUAGUAAGGAGCAUUUA	1	NM_004071	1195	CDC-like kinase 1
Human Kinase Plate 3	H10	CLK2	SIHK0456-0.25NMOL	UGCUUCGAGAACGGACAUG	CAUGUCCGUUCUCGAAGCA	1	NM_001291	1196	CDC-like kinase 2
Human Kinase Plate 3	A11	CLK2	SIHK0455-0.25NMOL	AUAGCGCCCAGCUGAUGUG	CACAUCAGCUGGGCGCUAU	1	NM_003993	1196	CDC-like kinase 2
Human Kinase Plate 3	B11	CLK3	SIHK0462-0.25NMOL	UAUUCUCCUUCAGGAACUC	GAGUUCCUGAAGGAGAAUA	1	NM_001292	1198	CDC-like kinase 3
Human Kinase Plate 3	C11	CLK3	SIHK0461-0.25NMOL	UUCUCAUCCCAAACUAGGC	GCCUAGUUUGGGAUGAGAA	1	NM_003992	1198	CDC-like kinase 3
Human Kinase Plate 3	D11	PLK3	SIHK1747-0.25NMOL	UUGUAGUGCACAGUCUUUC	GAAAGACUGUGCACUACAA	1	NM_004073	1263	polo-like kinase 3 (Drosophila)
Human Kinase Plate 3	E11	MAP3K8	SIHK1159-0.25NMOL	UUCGUCUUUAUAUCUUGUG	CACAAGAUAUAAAGACGAA	1	NM_005204	1326	mitogen-activated protein kinase kinase kinase 8
Human Kinase Plate 3	F11	CPT1B	SIHK0484-0.25NMOL	UUCACGGUCCAGUUUACGG	CCGUAAACUGGACCGUGAA	1	NM_004377	1375	carnitine palmitoyltransferase 1B (muscle)
Human Kinase Plate 3	G11	CRKL	SIHK0487-0.25NMOL	UCGCGGACGAGGAACAUAC	GUAUGUUCCUCGUCCGCGA	1	NM_005207	1399	v-crk sarcoma virus CT10 oncogene homolog (avian)-like
Human Kinase Plate 3	H11	MAPK14	SIHK1201-0.25NMOL	AAUGUAUAUACUUUAGACC	GGUCUAAAGUAUAUACAUU	1	NM_001315	1432	mitogen-activated protein kinase 14
Human Kinase Plate 4	A2	CSF1R	SIHK0498-0.25NMOL	UCCGUGAUGACCAGUACAG	CUGUACUGGUCAUCACGGA	1	NM_005211	1436	colony stimulating factor 1 receptor
Human Kinase Plate 4	B2	CSK	SIHK0502-0.25NMOL	UUGACGGCGACUUUGUUCC	GGAACAAAGUCGCCGUCAA	1	NM_001127190	1445	c-src tyrosine kinase
Human Kinase Plate 4	C2	CSNK1A1	SIHK0505-0.25NMOL	AAGUACAUCGCAAAUUCUG	CAGAAUUUGCGAUGUACUU	1	NM_001025105	1452	casein kinase 1, alpha 1
Human Kinase Plate 4	D2	CSNK1D	SIHK0511-0.25NMOL	UGUCUCAGCCGCUCCUCUC	GAGAGGAGCGGCUGAGACA	1	NM_001893	1453	casein kinase 1, delta
Human Kinase Plate 4	E2	CSNK1E	SIHK0514-0.25NMOL	AUACUUCUGGCGCUUGGUG	CACCAAGCGCCAGAAGUAU	1	NM_001894	1454	casein kinase 1, epsilon
Human Kinase Plate 4	F2	CSNK1G2	SIHK0521-0.25NMOL	AAGUACAUGAACAUGUGGC	GCCACAUGUUCAUGUACUU	1	NM_001319	1455	casein kinase 1, gamma 2
Human Kinase Plate 4	G2	CSNK1G3	SIHK0524-0.25NMOL	UGAAUGGACAUAUUCCAUG	CAUGGAAUAUGUCCAUUCA	1	NM_001031812	1456	casein kinase 1, gamma 3
Human Kinase Plate 4	H2	CSNK2A1	SIHK0528-0.25NMOL	UGAAGUAUCGGGAAGCAAC	GUUGCUUCCCGAUACUUCA	1	NM_001895	1457	casein kinase 2, alpha 1 polypeptide
Human Kinase Plate 4	A3	CSNK2A2	SIHK0531-0.25NMOL	UAACAUACAGCCCAAACUC	GAGUUUGGGCUGUAUGUUA	1	NM_001896	1459	casein kinase 2, alpha prime polypeptide
Human Kinase Plate 4	B3	CSNK2B	SIHK0534-0.25NMOL	UACACACGAGGACAGUAAC	GUUACUGUCCUCGUGUGUA	1	NM_001320	1460	casein kinase 2, beta polypeptide
Human Kinase Plate 4	C3	DGKA	SIHK0570-0.25NMOL	UCGGUGAUGACUUUAGCUG	CAGCUAAAGUCAUCACCGA	1	NM_001345	1606	diacylglycerol kinase, alpha 80kDa
Human Kinase Plate 4	D3	DGKB	SIHK0573-0.25NMOL	UCUCAGACCGCCUGAUAGG	CCUAUCAGGCGGUCUGAGA	1	NM_004080	1607	diacylglycerol kinase, beta 90kDa
Human Kinase Plate 4	E3	DGKG	SIHK0585-0.25NMOL	ACAGGUAGCACACAACAUC	GAUGUUGUGUGCUACCUGU	1	NM_001080744	1608	diacylglycerol kinase, gamma 90kDa
Human Kinase Plate 4	F3	DGKG	SIHK0584-0.25NMOL	UCUCAUCUGAAUCAUAGAG	CUCUAUGAUUCAGAUGAGA	1	NM_001346	1608	diacylglycerol kinase, gamma 90kDa
Human Kinase Plate 4	G3	DGKQ	SIHK0594-0.25NMOL	AGGUCGAAGACCUGAUGAG	CUCAUCAGGUCUUCGACCU	1	NM_001347	1609	diacylglycerol kinase, theta 110kDa
Human Kinase Plate 4	H3	DAPK1	SIHK0540-0.25NMOL	AUCCUGGACAUCGAUUCUC	GAGAAUCGAUGUCCAGGAU	1	NM_004938	1612	death-associated protein kinase 1
Human Kinase Plate 4	A4	DAPK3	SIHK0546-0.25NMOL	UGUUCUCGAAGAUGUCGUG	CACGACAUCUUCGAGAACA	1	NM_001348	1613	death-associated protein kinase 3
Human Kinase Plate 4	B4	DCK	SIHK0549-0.25NMOL	AUGUUUAUAAUGAAGCUUC	GAAGCUUCAUUAUAAACAU	1	NM_000788	1633	deoxycytidine kinase
Human Kinase Plate 4	C4	DGUOK	SIHK0604-0.25NMOL	CAAACGUGGACUUUCCCAC	GUGGGAAAGUCCACGUUUG	1	NM_080916	1716	deoxyguanosine kinase
Human Kinase Plate 4	D4	DLG1	SIHK0610-0.25NMOL	AAACCAAGCCCUGAAUUUC	GAAAUUCAGGGCUUGGUUU	1	NM_001098424	1739	discs, large homolog 1 (Drosophila)
Human Kinase Plate 4	E4	DLG1	SIHK0609-0.25NMOL	UGAAUGACUGCCCUUUAUC	GAUAAAGGGCAGUCAUUCA	1	NM_004087	1739	discs, large homolog 1 (Drosophila)
Human Kinase Plate 4	F4	DLG2	SIHK0613-0.25NMOL	UGUUGCCAGAGAGUAGAUG	CAUCUACUCUCUGGCAACA	1	NM_001364	1740	discs, large homolog 2 (Drosophila)
Human Kinase Plate 4	G4	DLG3	SIHK0619-0.25NMOL	AGUCCGAUCAUAAUCAAAC	GUUUGAUUAUGAUCGGACU	1	NM_020730	1741	discs, large homolog 3 (Drosophila)
Human Kinase Plate 4	H4	DLG3	SIHK0618-0.25NMOL	AAAGUGCUGGCGUAGUCAG	CUGACUACGCCAGCACUUU	1	NM_021120	1741	discs, large homolog 3 (Drosophila)
Human Kinase Plate 4	A5	DLG4	SIHK0622-0.25NMOL	UGUGAUUUCCUCGUAUUCC	GGAAUACGAGGAAAUCACA	1	NM_001365	1742	discs, large homolog 4 (Drosophila)
Human Kinase Plate 4	B5	DMPK	SIHK0631-0.25NMOL	AUUUCAUAGGCGAAUACAC	GUGUAUUCGCCUAUGAAAU	1	NM_001081560	1760	dystrophia myotonica-protein kinase
Human Kinase Plate 4	C5	DMPK	SIHK0630-0.25NMOL	UGCGAACCAACGAUAGGUG	CACCUAUCGUUGGUUCGCA	1	NM_004409	1760	dystrophia myotonica-protein kinase
Human Kinase Plate 4	D5	DTYMK	SIHK0634-0.25NMOL	AGCGCUCAUGGCCAAACGC	GCGUUUGGCCAUGAGCGCU	1	NM_012145	1841	deoxythymidylate kinase (thymidylate kinase)
Human Kinase Plate 4	E5	DYRK1A	SIHK0640-0.25NMOL	AAAUUAACGUCCAUAGCUC	GAGCUAUGGACGUUAAUUU	1	NM_001396	1859	dual-specificity tyrosine-(Y)-phosphorylation regulated kinase 1A
Human Kinase Plate 4	F5	DYRK1A	SIHK0639-0.25NMOL	UAAAGUGGCGUUUCAAAUG	CAUUUGAAACGCCACUUUA	1	NM_101395	1859	dual-specificity tyrosine-(Y)-phosphorylation regulated kinase 1A
Human Kinase Plate 4	G5	EGFR	SIHK0659-0.25NMOL	UCUCAUGGGCAGCUCCUUC	GAAGGAGCUGCCCAUGAGA	1	NM_005228	1956	epidermal growth factor receptor (erythroblastic leukemia viral (v-erb-b) oncogene homolog, avian)
Human Kinase Plate 4	H5	EPHA2	SIHK0686-0.25NMOL	UACUGCUGCAUCUUGAUGG	CCAUCAAGAUGCAGCAGUA	1	NM_004431	1969	EPH receptor A2
Human Kinase Plate 4	A6	MARK2	SIHK1242-0.25NMOL	AUCUGGCGGAAUUUGGCUC	GAGCCAAAUUCCGCCAGAU	1	NM_001039468	2011	MAP/microtubule affinity-regulating kinase 2
Human Kinase Plate 4	B6	EPHA1	SIHK0674-0.25NMOL	UUCAUAACCUCCUGAUUGC	GCAAUCAGGAGGUUAUGAA	1	NM_005232	2041	EPH receptor A1
Human Kinase Plate 4	C6	EPHA3	SIHK0689-0.25NMOL	UUCAUAGCCAGCAUUGCAG	CUGCAAUGCUGGCUAUGAA	1	NM_005233	2042	EPH receptor A3
Human Kinase Plate 4	D6	EPHA4	SIHK0692-0.25NMOL	UGAAGUUAUCCUUAUACCG	CGGUAUAAGGAUAACUUCA	1	NM_004438	2043	EPH receptor A4
Human Kinase Plate 4	E6	EPHA5	SIHK0695-0.25NMOL	UCCAGUACCCGGGAAAGUC	GACUUUCCCGGGUACUGGA	1	NM_004439	2044	EPH receptor A5
Human Kinase Plate 4	F6	EPHA7	SIHK0704-0.25NMOL	AUAGGUUUCAGGGUCAAUG	CAUUGACCCUGAAACCUAU	1	NM_004440	2045	EPH receptor A7
Human Kinase Plate 4	G6	EPHA8	SIHK0707-0.25NMOL	UCCGUGUUGAGCUUGAGAC	GUCUCAAGCUCAACACGGA	1	NM_001006943	2046	EPH receptor A8
Human Kinase Plate 4	H6	EPHB1	SIHK0710-0.25NMOL	UCGCCUCACUCAGAAAGUC	GACUUUCUGAGUGAGGCGA	1	NM_004441	2047	EPH receptor B1
Human Kinase Plate 4	A7	EPHB2	SIHK0713-0.25NMOL	UCGGUGAUGAUCAUCACAG	CUGUGAUGAUCAUCACCGA	1	NM_004442	2048	EPH receptor B2
Human Kinase Plate 4	B7	EPHB3	SIHK0716-0.25NMOL	UUCACGGCCGCAUAACGAG	CUCGUUAUGCGGCCGUGAA	1	NM_004443	2049	EPH receptor B3
Human Kinase Plate 4	C7	EPHB4	SIHK0719-0.25NMOL	AUCCAAUGGUGUUAGAGUG	CACUCUAACACCAUUGGAU	1	NM_004444	2050	EPH receptor B4
Human Kinase Plate 4	D7	EPHB6	SIHK0722-0.25NMOL	AAGAGCCUGUCCCAAUGAC	GUCAUUGGGACAGGCUCUU	1	NM_004445	2051	EPH receptor B6
Human Kinase Plate 4	E7	ERBB2	SIHK0725-0.25NMOL	UUCCAGAUGGGCAUGUAGG	CCUACAUGCCCAUCUGGAA	1	NM_001005862	2064	v-erb-b2 erythroblastic leukemia viral oncogene homolog 2, neuro/glioblastoma derived oncogene homolog (avian)
Human Kinase Plate 4	F7	ERBB3	SIHK0728-0.25NMOL	UAUUGGUUCUCAGCAUCGC	GCGAUGCUGAGAACCAAUA	1	NM_001005915	2065	v-erb-b2 erythroblastic leukemia viral oncogene homolog 3 (avian)
Human Kinase Plate 4	G7	ERBB4	SIHK0734-0.25NMOL	UUCUUGACACAGAAUGCUC	GAGCAUUCUGUGUCAAGAA	1	NM_001042599	2066	v-erb-a erythroblastic leukemia viral oncogene homolog 4 (avian)
Human Kinase Plate 4	H7	ERBB4	SIHK0733-0.25NMOL	ACACAGAAUGCUCCAUAUG	CAUAUGGAGCAUUCUGUGU	1	NM_005235	2066	v-erb-a erythroblastic leukemia viral oncogene homolog 4 (avian)
Human Kinase Plate 4	A8	ERN1	SIHK0740-0.25NMOL	AUAGGUCCUGAAUUUACGC	GCGUAAAUUCAGGACCUAU	1	NM_001433	2081	endoplasmic reticulum to nucleus signaling 1
Human Kinase Plate 4	B8	ERN1	SIHK0739-0.25NMOL	AAGAGUGCAAUUCCCACAG	CUGUGGGAAUUGCACUCUU	1	NM_152461	2081	endoplasmic reticulum to nucleus signaling 1
Human Kinase Plate 4	C8	PTK2B	SIHK1899-0.25NMOL	AGGUACACCAGGUCAUCAG	CUGAUGACCUGGUGUACCU	1	NM_004103	2185	PTK2B protein tyrosine kinase 2 beta
Human Kinase Plate 4	D8	FER	SIHK0761-0.25NMOL	UUGCUCUAGUAAUUCCUUC	GAAGGAAUUACUAGAGCAA	1	NM_005246	2241	fer (fps/fes related) tyrosine kinase
Human Kinase Plate 4	E8	FES	SIHK0764-0.25NMOL	UAGCGGCCGUAGUUAAGGG	CCCUUAACUACGGCCGCUA	1	NM_002005	2242	feline sarcoma oncogene
Human Kinase Plate 4	F8	FGFR1	SIHK0770-0.25NMOL	AUGAACUCCACGUUGCUAC	GUAGCAACGUGGAGUUCAU	1	NM_000604	2260	fibroblast growth factor receptor 1
Human Kinase Plate 4	G8	FGFR1	SIHK0769-0.25NMOL	GAUGCUGCCGUACUCAUUC	GAAUGAGUACGGCAGCAUC	1	NM_015850	2260	fibroblast growth factor receptor 1
Human Kinase Plate 4	H8	FGFR3	SIHK0782-0.25NMOL	AUCAUGUACAGGUCGUGUG	CACACGACCUGUACAUGAU	1	NM_000142	2261	fibroblast growth factor receptor 3
Human Kinase Plate 4	A9	FGFR2	SIHK0779-0.25NMOL	UGGCAGUACAAGCAUAGAG	CUCUAUGCUUGUACUGCCA	1	NM_000141	2263	fibroblast growth factor receptor 2
Human Kinase Plate 4	B9	FGFR2	SIHK0778-0.25NMOL	UGCAGUAAAUGGCUAUCUC	GAGAUAGCCAUUUACUGCA	1	NM_022974	2263	fibroblast growth factor receptor 2
Human Kinase Plate 4	C9	FGFR2	SIHK0777-0.25NMOL	UUCACCAUGAAGUACCAAG	CUUGGUACUUCAUGGUGAA	1	NM_022976	2263	fibroblast growth factor receptor 2
Human Kinase Plate 4	D9	FGFR4	SIHK0785-0.25NMOL	UAAUCAAGGUGAGAUUCUG	CAGAAUCUCACCUUGAUUA	1	NM_002011	2264	fibroblast growth factor receptor 4
Human Kinase Plate 4	E9	FGR	SIHK0796-0.25NMOL	UGUAGUAGCCGCCCAUGUC	GACAUGGGCGGCUACUACA	1	NM_001042729	2268	Gardner-Rasheed feline sarcoma viral (v-fgr) oncogene homolog
Human Kinase Plate 4	F9	FLT1	SIHK0805-0.25NMOL	UCUAGUCUUGGUUUCUUGC	GCAAGAAACCAAGACUAGA	1	NM_002019	2321	fms-related tyrosine kinase 1 (vascular endothelial growth factor/vascular permeability factor receptor)
Human Kinase Plate 4	G9	FLT3	SIHK0808-0.25NMOL	UAACAACAGCUGGACUUUC	GAAAGUCCAGCUGUUGUUA	1	NM_004119	2322	fms-related tyrosine kinase 3
Human Kinase Plate 4	H9	FLT4	SIHK0811-0.25NMOL	UCCGACAGCAGAAUGUUCC	GGAACAUUCUGCUGUCGGA	1	NM_002020	2324	fms-related tyrosine kinase 4
Human Kinase Plate 4	A10	FRK	SIHK0820-0.25NMOL	AAUAUGAAGAGUCUGUUUC	GAAACAGACUCUUCAUAUU	1	NM_002031	2444	fyn-related kinase
Human Kinase Plate 4	B10	FRAP1	SIHK0817-0.25NMOL	UAAUGCCUUCAGAAUAGGC	GCCUAUUCUGAAGGCAUUA	1	NM_004958	2475	mechanistic target of rapamycin (serine/threonine kinase)
Human Kinase Plate 4	C10	FYN	SIHK0826-0.25NMOL	UGUUUGCUGAUCGCAGAUC	GAUCUGCGAUCAGCAAACA	1	NM_002037	2534	FYN oncogene related to SRC, FGR, YES
Human Kinase Plate 4	D10	GAK	SIHK0829-0.25NMOL	ACAAGUCUAUGAUUUCUGG	CCAGAAAUCAUAGACUUGU	1	NM_005255	2580	cyclin G associated kinase
Human Kinase Plate 4	E10	GALK1	SIHK0832-0.25NMOL	ACUCCCUUGACAUAGUUGG	CCAACUAUGUCAAGGGAGU	1	NM_000154	2584	galactokinase 1
Human Kinase Plate 4	F10	GALK2	SIHK0835-0.25NMOL	UCCUAAGUGCCCUAAGUAG	CUACUUAGGGCACUUAGGA	1	NM_001001556	2585	galactokinase 2
Human Kinase Plate 4	G10	GCK	SIHK0838-0.25NMOL	UAGCAGGAGAUCAUCGUGG	CCACGAUGAUCUCCUGCUA	1	NM_000162	2645	glucokinase (hexokinase 4)
Human Kinase Plate 4	H10	GK	SIHK0841-0.25NMOL	AUUGAGCUGUCCAAGUUUC	GAAACUUGGACAGCUCAAU	1	NM_000167	2710	glycerol kinase
Human Kinase Plate 4	A11	GK2	SIHK0844-0.25NMOL	UAGCAAGUCUUUCAAUGUC	GACAUUGAAAGACUUGCUA	1	NM_033214	2712	glycerol kinase 2
Human Kinase Plate 4	B11	GRK4	SIHK0856-0.25NMOL	UUAUGGGCAACUCUAGUAC	GUACUAGAGUUGCCCAUAA	1	NM_001004056	2868	G protein-coupled receptor kinase 4
Human Kinase Plate 4	C11	GRK5	SIHK0859-0.25NMOL	UCCUAGCACUCGAUACUGC	GCAGUAUCGAGUGCUAGGA	1	NM_005308	2869	G protein-coupled receptor kinase 5
Human Kinase Plate 4	D11	GRK6	SIHK0862-0.25NMOL	UCGGUAUUGCCUGAAGGUG	CACCUUCAGGCAAUACCGA	1	NM_001004105	2870	G protein-coupled receptor kinase 6
Human Kinase Plate 4	E11	MKNK2	SIHK1306-0.25NMOL	GUUAUGCAGAAAGUCCAAG	CUUGGACUUUCUGCAUAAC	1	NM_017572	2872	MAP kinase interacting serine/threonine kinase 2
Human Kinase Plate 4	F11	GSK3A	SIHK0871-0.25NMOL	UUGGCCUUGGUGAAGUGGC	GCCACUUCACCAAGGCCAA	1	NM_019884	2931	glycogen synthase kinase 3 alpha
Human Kinase Plate 4	G11	GSK3B	SIHK0874-0.25NMOL	ACUUGACAGUUCUUGAGUG	CACUCAAGAACUGUCAAGU	1	NM_002093	2932	glycogen synthase kinase 3 beta
Human Kinase Plate 4	H11	GUCY2C	SIHK0877-0.25NMOL	UUUCCAAGAAUAAAUCUGG	CCAGAUUUAUUCUUGGAAA	1	NM_004963	2984	guanylate cyclase 2C (heat stable enterotoxin receptor)
Human Kinase Plate 5	A2	CSF1R	SIHK0497-0.25NMOL	UAGACACAGUCAAAGAUGC	GCAUCUUUGACUGUGUCUA	1	NM_005211	1436	colony stimulating factor 1 receptor
Human Kinase Plate 5	B2	CSK	SIHK0501-0.25NMOL	AGCUCCUUCAUGUUCAGGG	CCCUGAACAUGAAGGAGCU	1	NM_001127190	1445	c-src tyrosine kinase
Human Kinase Plate 5	C2	CSNK1A1	SIHK0504-0.25NMOL	UUAAGUACAUCGCAAAUUC	GAAUUUGCGAUGUACUUAA	1	NM_001025105	1452	casein kinase 1, alpha 1
Human Kinase Plate 5	D2	CSNK1D	SIHK0510-0.25NMOL	UCGUAUUUCUGUCUCUUGG	CCAAGAGACAGAAAUACGA	1	NM_001893	1453	casein kinase 1, delta
Human Kinase Plate 5	E2	CSNK1E	SIHK0513-0.25NMOL	ACCAUCACGUUGUAGUCGC	GCGACUACAACGUGAUGGU	1	NM_001894	1454	casein kinase 1, epsilon
Human Kinase Plate 5	F2	CSNK1G2	SIHK0520-0.25NMOL	AUCGGCUCCAAUUUGAUAG	CUAUCAAAUUGGAGCCGAU	1	NM_001319	1455	casein kinase 1, gamma 2
Human Kinase Plate 5	G2	CSNK1G3	SIHK0523-0.25NMOL	AUCUAGCUGUUCCUGUAAG	CUUACAGGAACAGCUAGAU	1	NM_001031812	1456	casein kinase 1, gamma 3
Human Kinase Plate 5	H2	CSNK2A1	SIHK0527-0.25NMOL	UCUGUGCUCAUGAUCAAUC	GAUUGAUCAUGAGCACAGA	1	NM_001895	1457	casein kinase 2, alpha 1 polypeptide
Human Kinase Plate 5	A3	CSNK2A2	SIHK0530-0.25NMOL	UGUUCCACCACGAAGGUUC	GAACCUUCGUGGUGGAACA	1	NM_001896	1459	casein kinase 2, alpha prime polypeptide
Human Kinase Plate 5	B3	CSNK2B	SIHK0533-0.25NMOL	UAAGAUUAAAUUUGUCCUG	CAGGACAAAUUUAAUCUUA	1	NM_001320	1460	casein kinase 2, beta polypeptide
Human Kinase Plate 5	C3	DGKA	SIHK0569-0.25NMOL	UUAGGAACAGGGUCAAUCC	GGAUUGACCCUGUUCCUAA	1	NM_001345	1606	diacylglycerol kinase, alpha 80kDa
Human Kinase Plate 5	D3	DGKB	SIHK0572-0.25NMOL	AAAUAUGGUCCUUCAAAGG	CCUUUGAAGGACCAUAUUU	1	NM_004080	1607	diacylglycerol kinase, beta 90kDa
Human Kinase Plate 5	E3	DGKG	SIHK0583-0.25NMOL	UUCUGUAUAUUAGUAUCUG	CAGAUACUAAUAUACAGAA	1	NM_001080744	1608	diacylglycerol kinase, gamma 90kDa
Human Kinase Plate 5	F3	DGKG	SIHK0582-0.25NMOL	AUGAUAUGGCAGAAGUUGC	GCAACUUCUGCCAUAUCAU	1	NM_001346	1608	diacylglycerol kinase, gamma 90kDa
Human Kinase Plate 5	G3	DGKQ	SIHK0593-0.25NMOL	ACUGCCACCCGCACACCAG	CUGGUGUGCGGGUGGCAGU	1	NM_001347	1609	diacylglycerol kinase, theta 110kDa
Human Kinase Plate 5	H3	DAPK1	SIHK0539-0.25NMOL	UUGGUUAACAUCAUAGUUG	CAACUAUGAUGUUAACCAA	1	NM_004938	1612	death-associated protein kinase 1
Human Kinase Plate 5	A4	DAPK3	SIHK0545-0.25NMOL	UCAUAGUUCACAAUCUCUG	CAGAGAUUGUGAACUAUGA	1	NM_001348	1613	death-associated protein kinase 3
Human Kinase Plate 5	B4	DCK	SIHK0548-0.25NMOL	AGUACUUUGAACAUUGCAC	GUGCAAUGUUCAAAGUACU	1	NM_000788	1633	deoxycytidine kinase
Human Kinase Plate 5	C4	DGUOK	SIHK0603-0.25NMOL	UAACUUCACAAACGUGGAC	GUCCACGUUUGUGAAGUUA	1	NM_080916	1716	deoxyguanosine kinase
Human Kinase Plate 5	D4	DLG1	SIHK0608-0.25NMOL	UUUGGAUUAUCCAGUAAGG	CCUUACUGGAUAAUCCAAA	1	NM_001098424	1739	discs, large homolog 1 (Drosophila)
Human Kinase Plate 5	E4	DLG1	SIHK0607-0.25NMOL	ACUUGAGUCAUCUCCAAUG	CAUUGGAGAUGACUCAAGU	1	NM_004087	1739	discs, large homolog 1 (Drosophila)
Human Kinase Plate 5	F4	DLG2	SIHK0612-0.25NMOL	UUGUUUACCAUUAGUAGUC	GACUACUAAUGGUAAACAA	1	NM_001364	1740	discs, large homolog 2 (Drosophila)
Human Kinase Plate 5	G4	DLG3	SIHK0617-0.25NMOL	AGGGCCCUGACAUACAAGG	CCUUGUAUGUCAGGGCCCU	1	NM_020730	1741	discs, large homolog 3 (Drosophila)
Human Kinase Plate 5	H4	DLG3	SIHK0616-0.25NMOL	UUGCAUUCCUCAGAUUCAC	GUGAAUCUGAGGAAUGCAA	1	NM_021120	1741	discs, large homolog 3 (Drosophila)
Human Kinase Plate 5	A5	DLG4	SIHK0621-0.25NMOL	UCUGUGUUGACAAUCACUG	CAGUGAUUGUCAACACAGA	1	NM_001365	1742	discs, large homolog 4 (Drosophila)
Human Kinase Plate 5	B5	DMPK	SIHK0629-0.25NMOL	UGAGGCAAGAGCCGAAGUC	GACUUCGGCUCUUGCCUCA	1	NM_001081560	1760	dystrophia myotonica-protein kinase
Human Kinase Plate 5	C5	DMPK	SIHK0628-0.25NMOL	AAAUUUCCCGAGUAAGCAG	CUGCUUACUCGGGAAAUUU	1	NM_004409	1760	dystrophia myotonica-protein kinase
Human Kinase Plate 5	D5	DTYMK	SIHK0633-0.25NMOL	UAACGGCACUUGUUCCCAG	CUGGGAACAAGUGCCGUUA	1	NM_012145	1841	deoxythymidylate kinase (thymidylate kinase)
Human Kinase Plate 5	E5	DYRK1A	SIHK0638-0.25NMOL	UCAACUAUCUUGAUUGCAC	GUGCAAUCAAGAUAGUUGA	1	NM_001396	1859	dual-specificity tyrosine-(Y)-phosphorylation regulated kinase 1A
Human Kinase Plate 5	F5	DYRK1A	SIHK0637-0.25NMOL	AUCAUAUGCCUUUACAACC	GGUUGUAAAGGCAUAUGAU	1	NM_101395	1859	dual-specificity tyrosine-(Y)-phosphorylation regulated kinase 1A
Human Kinase Plate 5	G5	EGFR	SIHK0658-0.25NMOL	AGGAAUUCGCUCCACUGUG	CACAGUGGAGCGAAUUCCU	1	NM_005228	1956	epidermal growth factor receptor (erythroblastic leukemia viral (v-erb-b) oncogene homolog, avian)
Human Kinase Plate 5	H5	EPHA2	SIHK0685-0.25NMOL	UGAGCUCAAUGAAGAUACG	CGUAUCUUCAUUGAGCUCA	1	NM_004431	1969	EPH receptor A2
Human Kinase Plate 5	A6	MARK2	SIHK1241-0.25NMOL	UACCUCUCCGCCACUAGCG	CGCUAGUGGCGGAGAGGUA	1	NM_001039468	2011	MAP/microtubule affinity-regulating kinase 2
Human Kinase Plate 5	B6	EPHA1	SIHK0673-0.25NMOL	AUGUACAGAAGGUUGAAGG	CCUUCAACCUUCUGUACAU	1	NM_005232	2041	EPH receptor A1
Human Kinase Plate 5	C6	EPHA3	SIHK0688-0.25NMOL	AGAUUCUUCACUGUAAAUG	CAUUUACAGUGAAGAAUCU	1	NM_005233	2042	EPH receptor A3
Human Kinase Plate 5	D6	EPHA4	SIHK0691-0.25NMOL	UACUGGUUUACAUUUAGUG	CACUAAAUGUAAACCAGUA	1	NM_004438	2043	EPH receptor A4
Human Kinase Plate 5	E6	EPHA5	SIHK0694-0.25NMOL	AACUUUCGGAAAGCUAUUG	CAAUAGCUUUCCGAAAGUU	1	NM_004439	2044	EPH receptor A5
Human Kinase Plate 5	F6	EPHA7	SIHK0703-0.25NMOL	UCUCACCUCAGUGUUAAGC	GCUUAACACUGAGGUGAGA	1	NM_004440	2045	EPH receptor A7
Human Kinase Plate 5	G6	EPHA8	SIHK0706-0.25NMOL	ACUGAUGUCCCAUUCACAC	GUGUGAAUGGGACAUCAGU	1	NM_001006943	2046	EPH receptor A8
Human Kinase Plate 5	H6	EPHB1	SIHK0709-0.25NMOL	AGCCUCUUUGCUAUAAGCC	GGCUUAUAGCAAAGAGGCU	1	NM_004441	2047	EPH receptor B1
Human Kinase Plate 5	A7	EPHB2	SIHK0712-0.25NMOL	UUCACAGAGGCGAACUGAG	CUCAGUUCGCCUCUGUGAA	1	NM_004442	2048	EPH receptor B2
Human Kinase Plate 5	B7	EPHB3	SIHK0715-0.25NMOL	UUGCAGUAGAGCUUGAGUG	CACUCAAGCUCUACUGCAA	1	NM_004443	2049	EPH receptor B3
Human Kinase Plate 5	C7	EPHB4	SIHK0718-0.25NMOL	AUUGACAGGCUCAAAUGGG	CCCAUUUGAGCCUGUCAAU	1	NM_004444	2050	EPH receptor B4
Human Kinase Plate 5	D7	EPHB6	SIHK0721-0.25NMOL	UCUGCCUGGUCAUAGUAGC	GCUACUAUGACCAGGCAGA	1	NM_004445	2051	EPH receptor B6
Human Kinase Plate 5	E7	ERBB2	SIHK0724-0.25NMOL	UAUUGGCACUGGUAACUGC	GCAGUUACCAGUGCCAAUA	1	NM_001005862	2064	v-erb-b2 erythroblastic leukemia viral oncogene homolog 2, neuro/glioblastoma derived oncogene homolog (avian)
Human Kinase Plate 5	F7	ERBB3	SIHK0727-0.25NMOL	ACACUCAGGCCAUUCAGAG	CUCUGAAUGGCCUGAGUGU	1	NM_001005915	2065	v-erb-b2 erythroblastic leukemia viral oncogene homolog 3 (avian)
Human Kinase Plate 5	G7	ERBB4	SIHK0732-0.25NMOL	AUAGACUCCACCAUUUAGG	CCUAAAUGGUGGAGUCUAU	1	NM_001042599	2066	v-erb-a erythroblastic leukemia viral oncogene homolog 4 (avian)
Human Kinase Plate 5	H7	ERBB4	SIHK0731-0.25NMOL	UGACCAUGACCAUGUAAAC	GUUUACAUGGUCAUGGUCA	1	NM_005235	2066	v-erb-a erythroblastic leukemia viral oncogene homolog 4 (avian)
Human Kinase Plate 5	A8	ERN1	SIHK0738-0.25NMOL	UUGAUGGGCAGAGACUAUC	GAUAGUCUCUGCCCAUCAA	1	NM_001433	2081	endoplasmic reticulum to nucleus signaling 1
Human Kinase Plate 5	B8	ERN1	SIHK0737-0.25NMOL	CUUCCAAGAGUGCAAUUCC	GGAAUUGCACUCUUGGAAG	1	NM_152461	2081	endoplasmic reticulum to nucleus signaling 1
Human Kinase Plate 5	C8	PTK2B	SIHK1898-0.25NMOL	UCUCAUCGGACUUCAUGUG	CACAUGAAGUCCGAUGAGA	1	NM_004103	2185	PTK2B protein tyrosine kinase 2 beta
Human Kinase Plate 5	D8	FER	SIHK0760-0.25NMOL	UACUGGAGGUGGCUCUUUC	GAAAGAGCCACCUCCAGUA	1	NM_005246	2241	fer (fps/fes related) tyrosine kinase
Human Kinase Plate 5	E8	FES	SIHK0763-0.25NMOL	UCCAUGACGAUGUAGAUGG	CCAUCUACAUCGUCAUGGA	1	NM_002005	2242	feline sarcoma oncogene
Human Kinase Plate 5	F8	FGFR1	SIHK0768-0.25NMOL	AACUCCAGCAGUCUUCAAG	CUUGAAGACUGCUGGAGUU	1	NM_000604	2260	fibroblast growth factor receptor 1
Human Kinase Plate 5	G8	FGFR1	SIHK0767-0.25NMOL	UGUGGUUGAUGCUGCCGUA	UACGGCAGCAUCAACCACA	1	NM_015850	2260	fibroblast growth factor receptor 1
Human Kinase Plate 5	H8	FGFR3	SIHK0781-0.25NMOL	UAGACUCGGUCAAACAAGG	CCUUGUUUGACCGAGUCUA	1	NM_000142	2261	fibroblast growth factor receptor 3
Human Kinase Plate 5	A9	FGFR2	SIHK0776-0.25NMOL	UUUGGGAAGCCAAGUACUC	GAGUACUUGGCUUCCCAAA	1	NM_000141	2263	fibroblast growth factor receptor 2
Human Kinase Plate 5	B9	FGFR2	SIHK0775-0.25NMOL	AGACCUUACAUAUAUAUUC	GAAUAUAUAUGUAAGGUCU	1	NM_022974	2263	fibroblast growth factor receptor 2
Human Kinase Plate 5	C9	FGFR2	SIHK0774-0.25NMOL	UACACAGGUAUAAUUUCCC	GGGAAAUUAUACCUGUGUA	1	NM_022976	2263	fibroblast growth factor receptor 2
Human Kinase Plate 5	D9	FGFR4	SIHK0784-0.25NMOL	AAGGCCACCAGCCUAUGUG	CACAUAGGCUGGUGGCCUU	1	NM_002011	2264	fibroblast growth factor receptor 4
Human Kinase Plate 5	E9	FGR	SIHK0795-0.25NMOL	UUCAGUAUUGUUCAGGAUG	CAUCCUGAACAAUACUGAA	1	NM_001042729	2268	Gardner-Rasheed feline sarcoma viral (v-fgr) oncogene homolog
Human Kinase Plate 5	F9	FLT1	SIHK0804-0.25NMOL	UUAGGCUCCAUGUGUAGUG	CACUACACAUGGAGCCUAA	1	NM_002019	2321	fms-related tyrosine kinase 1 (vascular endothelial growth factor/vascular permeability factor receptor)
Human Kinase Plate 5	G9	FLT3	SIHK0807-0.25NMOL	UAUCCGGUGUCGUUUCUUG	CAAGAAACGACACCGGAUA	1	NM_004119	2322	fms-related tyrosine kinase 3
Human Kinase Plate 5	H9	FLT4	SIHK0810-0.25NMOL	UCGGGAAGCCAGGAACUCC	GGAGUUCCUGGCUUCCCGA	1	NM_002020	2324	fms-related tyrosine kinase 4
Human Kinase Plate 5	A10	FRK	SIHK0819-0.25NMOL	AAUUGGAUCUUCUAAAGUG	CACUUUAGAAGAUCCAAUU	1	NM_002031	2444	fyn-related kinase
Human Kinase Plate 5	B10	FRAP1	SIHK0816-0.25NMOL	UUGACCAGCAUUUCACUAG	CUAGUGAAAUGCUGGUCAA	1	NM_004958	2475	mechanistic target of rapamycin (serine/threonine kinase)
Human Kinase Plate 5	C10	FYN	SIHK0825-0.25NMOL	UAGAAUGUUUGCUGAUCGC	GCGAUCAGCAAACAUUCUA	1	NM_002037	2534	FYN oncogene related to SRC, FGR, YES
Human Kinase Plate 5	D10	GAK	SIHK0828-0.25NMOL	AGGAGCUUCAGCUUGAGUG	CACUCAAGCUGAAGCUCCU	1	NM_005255	2580	cyclin G associated kinase
Human Kinase Plate 5	E10	GALK1	SIHK0831-0.25NMOL	AUAGUCGUCUCUGAGUGAG	CUCACUCAGAGACGACUAU	1	NM_000154	2584	galactokinase 1
Human Kinase Plate 5	F10	GALK2	SIHK0834-0.25NMOL	AAAUAGUUGUGCCACAAAG	CUUUGUGGCACAACUAUUU	1	NM_001001556	2585	galactokinase 2
Human Kinase Plate 5	G10	GCK	SIHK0837-0.25NMOL	UGGUGUUUGGUCUUCACGC	GCGUGAAGACCAAACACCA	1	NM_000162	2645	glucokinase (hexokinase 4)
Human Kinase Plate 5	H10	GK	SIHK0840-0.25NMOL	UCUCUAUACACUCAUAGAC	GUCUAUGAGUGUAUAGAGA	1	NM_000167	2710	glycerol kinase
Human Kinase Plate 5	A11	GK2	SIHK0843-0.25NMOL	UGCACGCCUCCAUUAACUC	GAGUUAAUGGAGGCGUGCA	1	NM_033214	2712	glycerol kinase 2
Human Kinase Plate 5	B11	GRK4	SIHK0855-0.25NMOL	AUAGAUUUGGCAUCCUCUG	CAGAGGAUGCCAAAUCUAU	1	NM_001004056	2868	G protein-coupled receptor kinase 4
Human Kinase Plate 5	C11	GRK5	SIHK0858-0.25NMOL	UCGAUACUGCCUGAAAGUG	CACUUUCAGGCAGUAUCGA	1	NM_005308	2869	G protein-coupled receptor kinase 5
Human Kinase Plate 5	D11	GRK6	SIHK0861-0.25NMOL	UCAGGGAUGAGGUCAGGAC	GUCCUGACCUCAUCCCUGA	1	NM_001004105	2870	G protein-coupled receptor kinase 6
Human Kinase Plate 5	E11	MKNK2	SIHK1305-0.25NMOL	AGGAUAUACAAGAUGACGC	GCGUCAUCUUGUAUAUCCU	1	NM_017572	2872	MAP kinase interacting serine/threonine kinase 2
Human Kinase Plate 5	F11	GSK3A	SIHK0870-0.25NMOL	UGGGCCUUGGCCUAGAGUG	CACUCUAGGCCAAGGCCCA	1	NM_019884	2931	glycogen synthase kinase 3 alpha
Human Kinase Plate 5	G11	GSK3B	SIHK0873-0.25NMOL	UGUUUCCGGAACAUAGUCC	GGACUAUGUUCCGGAAACA	1	NM_002093	2932	glycogen synthase kinase 3 beta
Human Kinase Plate 5	H11	GUCY2C	SIHK0876-0.25NMOL	AAGUACAUCAACUUUCUAG	CUAGAAAGUUGAUGUACUU	1	NM_004963	2984	guanylate cyclase 2C (heat stable enterotoxin receptor)
Human Kinase Plate 6	A2	CSF1R	SIHK0496-0.25NMOL	UCCAUAUGACGCUUACCUC	GAGGUAAGCGUCAUAUGGA	1	NM_005211	1436	colony stimulating factor 1 receptor
Human Kinase Plate 6	B2	CSK	SIHK0500-0.25NMOL	UUCCCAGAGAAGGAUUCCG	CGGAAUCCUUCUCUGGGAA	1	NM_001127190	1445	c-src tyrosine kinase
Human Kinase Plate 6	C2	CSNK1A1	SIHK0503-0.25NMOL	UUUGUUGCAGCCUUUAGCC	GGCUAAAGGCUGCAACAAA	1	NM_001025105	1452	casein kinase 1, alpha 1
Human Kinase Plate 6	D2	CSNK1D	SIHK0509-0.25NMOL	ACACAUUCAAGCUUGAUGG	CCAUCAAGCUUGAAUGUGU	1	NM_001893	1453	casein kinase 1, delta
Human Kinase Plate 6	E2	CSNK1E	SIHK0512-0.25NMOL	UGAGGUAUGUUGAGAAUUC	GAAUUCUCAACAUACCUCA	1	NM_001894	1454	casein kinase 1, epsilon
Human Kinase Plate 6	F2	CSNK1G2	SIHK0519-0.25NMOL	UCGCAGAGCACCUCGAUGG	CCAUCGAGGUGCUCUGCGA	1	NM_001319	1455	casein kinase 1, gamma 2
Human Kinase Plate 6	G2	CSNK1G3	SIHK0522-0.25NMOL	UCACAUAACACUUCUAUUG	CAAUAGAAGUGUUAUGUGA	1	NM_001031812	1456	casein kinase 1, gamma 3
Human Kinase Plate 6	H2	CSNK2A1	SIHK0526-0.25NMOL	AACCCAAACUCCACAUAUC	GAUAUGUGGAGUUUGGGUU	1	NM_001895	1457	casein kinase 2, alpha 1 polypeptide
Human Kinase Plate 6	A3	CSNK2A2	SIHK0529-0.25NMOL	AACCGGAUAUCAAAGUCUG	CAGACUUUGAUAUCCGGUU	1	NM_001896	1459	casein kinase 2, alpha prime polypeptide
Human Kinase Plate 6	B3	CSNK2B	SIHK0532-0.25NMOL	UCCAAGAUCAUGUCUAGAG	CUCUAGACAUGAUCUUGGA	1	NM_001320	1460	casein kinase 2, beta polypeptide
Human Kinase Plate 6	C3	DGKA	SIHK0568-0.25NMOL	UGGCCCAUCUCAAUUGCAC	GUGCAAUUGAGAUGGGCCA	1	NM_001345	1606	diacylglycerol kinase, alpha 80kDa
Human Kinase Plate 6	D3	DGKB	SIHK0571-0.25NMOL	UUAUGCAGUGUGAUCUGAC	GUCAGAUCACACUGCAUAA	1	NM_004080	1607	diacylglycerol kinase, beta 90kDa
Human Kinase Plate 6	E3	DGKG	SIHK0581-0.25NMOL	AGACAUCAUAGCUAAUCGG	CCGAUUAGCUAUGAUGUCU	1	NM_001080744	1608	diacylglycerol kinase, gamma 90kDa
Human Kinase Plate 6	F3	DGKG	SIHK0580-0.25NMOL	UUUGGUUGACAAUGCAAUC	GAUUGCAUUGUCAACCAAA	1	NM_001346	1608	diacylglycerol kinase, gamma 90kDa
Human Kinase Plate 6	G3	DGKQ	SIHK0592-0.25NMOL	UUGCCAGGCUCCUCUUCCC	GGGAAGAGGAGCCUGGCAA	1	NM_001347	1609	diacylglycerol kinase, theta 110kDa
Human Kinase Plate 6	H3	DAPK1	SIHK0538-0.25NMOL	AACAGCUUGAGCUUAAUUC	GAAUUAAGCUCAAGCUGUU	1	NM_004938	1612	death-associated protein kinase 1
Human Kinase Plate 6	A4	DAPK3	SIHK0544-0.25NMOL	UUGGCCAGCGCCUCGUAGC	GCUACGAGGCGCUGGCCAA	1	NM_001348	1613	death-associated protein kinase 3
Human Kinase Plate 6	B4	DCK	SIHK0547-0.25NMOL	UGAAGAUAAUCGAAGUUGG	CCAACUUCGAUUAUCUUCA	1	NM_000788	1633	deoxycytidine kinase
Human Kinase Plate 6	C4	DGUOK	SIHK0602-0.25NMOL	AGUAACUUCACAAACGUGG	CCACGUUUGUGAAGUUACU	1	NM_080916	1716	deoxyguanosine kinase
Human Kinase Plate 6	D4	DLG1	SIHK0606-0.25NMOL	UCUGAUAAGUUCUUCUCUG	CAGAGAAGAACUUAUCAGA	1	NM_001098424	1739	discs, large homolog 1 (Drosophila)
Human Kinase Plate 6	E4	DLG1	SIHK0605-0.25NMOL	UGCGUUUACUGGGAAUCAC	GUGAUUCCCAGUAAACGCA	1	NM_004087	1739	discs, large homolog 1 (Drosophila)
Human Kinase Plate 6	F4	DLG2	SIHK0611-0.25NMOL	UAUCAGGUGGACCAUAAGG	CCUUAUGGUCCACCUGAUA	1	NM_001364	1740	discs, large homolog 2 (Drosophila)
Human Kinase Plate 6	G4	DLG3	SIHK0615-0.25NMOL	AUGGCUGUAAAGUACUCUC	GAGAGUACUUUACAGCCAU	1	NM_020730	1741	discs, large homolog 3 (Drosophila)
Human Kinase Plate 6	H4	DLG3	SIHK0614-0.25NMOL	AUCAGGUCAUCAUUGACUC	GAGUCAAUGAUGACCUGAU	1	NM_021120	1741	discs, large homolog 3 (Drosophila)
Human Kinase Plate 6	A5	DLG4	SIHK0620-0.25NMOL	ACUUGUGCGCCUGAAUGUC	GACAUUCAGGCGCACAAGU	1	NM_001365	1742	discs, large homolog 4 (Drosophila)
Human Kinase Plate 6	B5	DMPK	SIHK0627-0.25NMOL	UGUAGUGGACGAUCUUGCC	GGCAAGAUCGUCCACUACA	1	NM_001081560	1760	dystrophia myotonica-protein kinase
Human Kinase Plate 6	C5	DMPK	SIHK0626-0.25NMOL	AUGGGAAGGUGGAUCCGUG	CACGGAUCCACCUUCCCAU	1	NM_004409	1760	dystrophia myotonica-protein kinase
Human Kinase Plate 6	D5	DTYMK	SIHK0632-0.25NMOL	UUGGGAAGGCCCACGUCUG	CAGACGUGGGCCUUCCCAA	1	NM_012145	1841	deoxythymidylate kinase (thymidylate kinase)
Human Kinase Plate 6	E5	DYRK1A	SIHK0636-0.25NMOL	AUGAGCAGGUGGAAUACCC	GGGUAUUCCACCUGCUCAU	1	NM_001396	1859	dual-specificity tyrosine-(Y)-phosphorylation regulated kinase 1A
Human Kinase Plate 6	F5	DYRK1A	SIHK0635-0.25NMOL	AACUUCUCAAAGAACUUUC	GAAAGUUCUUUGAGAAGUU	1	NM_101395	1859	dual-specificity tyrosine-(Y)-phosphorylation regulated kinase 1A
Human Kinase Plate 6	G5	EGFR	SIHK0657-0.25NMOL	UCGUAGUACAUAUUUCCUC	GAGGAAAUAUGUACUACGA	1	NM_005228	1956	epidermal growth factor receptor (erythroblastic leukemia viral (v-erb-b) oncogene homolog, avian)
Human Kinase Plate 6	H5	EPHA2	SIHK0684-0.25NMOL	UCCACUCGCUGCUUCUCUG	CAGAGAAGCAGCGAGUGGA	1	NM_004431	1969	EPH receptor A2
Human Kinase Plate 6	A6	MARK2	SIHK1240-0.25NMOL	UUCUUACUUCGCGGAAUAG	CUAUUCCGCGAAGUAAGAA	1	NM_001039468	2011	MAP/microtubule affinity-regulating kinase 2
Human Kinase Plate 6	B6	EPHA1	SIHK0672-0.25NMOL	UAUGCGGGUGGCUAAACUG	CAGUUUAGCCACCCGCAUA	1	NM_005232	2041	EPH receptor A1
Human Kinase Plate 6	C6	EPHA3	SIHK0687-0.25NMOL	AUGUAGUACAGGUUGAAUG	CAUUCAACCUGUACUACAU	1	NM_005233	2042	EPH receptor A3
Human Kinase Plate 6	D6	EPHA4	SIHK0690-0.25NMOL	UUCGGAUGGUCAAACUGUC	GACAGUUUGACCAUCCGAA	1	NM_004438	2043	EPH receptor A4
Human Kinase Plate 6	E6	EPHA5	SIHK0693-0.25NMOL	AUAGCCACAGGUAAUUCUC	GAGAAUUACCUGUGGCUAU	1	NM_004439	2044	EPH receptor A5
Human Kinase Plate 6	F6	EPHA7	SIHK0702-0.25NMOL	UGAUGGACAGCUCUAUUUG	CAAAUAGAGCUGUCCAUCA	1	NM_004440	2045	EPH receptor A7
Human Kinase Plate 6	G6	EPHA8	SIHK0705-0.25NMOL	UGAUGUCCCAUUCACACUG	CAGUGUGAAUGGGACAUCA	1	NM_001006943	2046	EPH receptor A8
Human Kinase Plate 6	H6	EPHB1	SIHK0708-0.25NMOL	UCUGGACCCUCAUAGAAUG	CAUUCUAUGAGGGUCCAGA	1	NM_004441	2047	EPH receptor B1
Human Kinase Plate 6	A7	EPHB2	SIHK0711-0.25NMOL	AGCCUCAUAGUAAUAGAGG	CCUCUAUUACUAUGAGGCU	1	NM_004442	2048	EPH receptor B2
Human Kinase Plate 6	B7	EPHB3	SIHK0714-0.25NMOL	AUGGCAUCCAGCCAAUCAC	GUGAUUGGCUGGAUGCCAU	1	NM_004443	2049	EPH receptor B3
Human Kinase Plate 6	C7	EPHB4	SIHK0717-0.25NMOL	AUGUCACCCACUUCAGAUC	GAUCUGAAGUGGGUGACAU	1	NM_004444	2050	EPH receptor B4
Human Kinase Plate 6	D7	EPHB6	SIHK0720-0.25NMOL	AUGACAUGCCUCAAAGGUC	GACCUUUGAGGCAUGUCAU	1	NM_004445	2051	EPH receptor B6
Human Kinase Plate 6	E7	ERBB2	SIHK0723-0.25NMOL	UUCCCUCAACACUUUGAUG	CAUCAAAGUGUUGAGGGAA	1	NM_001005862	2064	v-erb-b2 erythroblastic leukemia viral oncogene homolog 2, neuro/glioblastoma derived oncogene homolog (avian)
Human Kinase Plate 6	F7	ERBB3	SIHK0726-0.25NMOL	AGGCCAUUCAGAGUCCCAG	CUGGGACUCUGAAUGGCCU	1	NM_001005915	2065	v-erb-b2 erythroblastic leukemia viral oncogene homolog 3 (avian)
Human Kinase Plate 6	G7	ERBB4	SIHK0730-0.25NMOL	AAUUACUCCAGCUGCAAUC	GAUUGCAGCUGGAGUAAUU	1	NM_001042599	2066	v-erb-a erythroblastic leukemia viral oncogene homolog 4 (avian)
Human Kinase Plate 6	H7	ERBB4	SIHK0729-0.25NMOL	UGAAGAGCCCACCAAUUAC	GUAAUUGGUGGGCUCUUCA	1	NM_005235	2066	v-erb-a erythroblastic leukemia viral oncogene homolog 4 (avian)
Human Kinase Plate 6	A8	ERN1	SIHK0736-0.25NMOL	AGUAUUUCCCAACAUACAG	CUGUAUGUUGGGAAAUACU	1	NM_001433	2081	endoplasmic reticulum to nucleus signaling 1
Human Kinase Plate 6	B8	ERN1	SIHK0735-0.25NMOL	UUCCAAGAGUGCAAUUCCC	GGGAAUUGCACUCUUGGAA	1	NM_152461	2081	endoplasmic reticulum to nucleus signaling 1
Human Kinase Plate 6	C8	PTK2B	SIHK1897-0.25NMOL	UCAGCCAACCGGAUGUUGG	CCAACAUCCGGUUGGCUGA	1	NM_004103	2185	PTK2B protein tyrosine kinase 2 beta
Human Kinase Plate 6	D8	FER	SIHK0759-0.25NMOL	AUGGGAAUCUGCUUUAAGC	GCUUAAAGCAGAUUCCCAU	1	NM_005246	2241	fer (fps/fes related) tyrosine kinase
Human Kinase Plate 6	E8	FES	SIHK0762-0.25NMOL	UUUGCUGGCCUCCUGGUAC	GUACCAGGAGGCCAGCAAA	1	NM_002005	2242	feline sarcoma oncogene
Human Kinase Plate 6	F8	FGFR1	SIHK0766-0.25NMOL	UCCACGAUGACAUACAAGG	CCUUGUAUGUCAUCGUGGA	1	NM_000604	2260	fibroblast growth factor receptor 1
Human Kinase Plate 6	G8	FGFR1	SIHK0765-0.25NMOL	UCAUUCUCCACAAUGCAGG	CCUGCAUUGUGGAGAAUGA	1	NM_015850	2260	fibroblast growth factor receptor 1
Human Kinase Plate 6	H8	FGFR3	SIHK0780-0.25NMOL	AUCCUUGACCCAGACAGUG	CACUGUCUGGGUCAAGGAU	1	NM_000142	2261	fibroblast growth factor receptor 3
Human Kinase Plate 6	A9	FGFR2	SIHK0773-0.25NMOL	UAUAUUGUUGAUAUCUCUG	CAGAGAUAUCAACAAUAUA	1	NM_000141	2263	fibroblast growth factor receptor 2
Human Kinase Plate 6	B9	FGFR2	SIHK0772-0.25NMOL	UUGGUCGUGUUCUUCAUUC	GAAUGAAGAACACGACCAA	1	NM_022974	2263	fibroblast growth factor receptor 2
Human Kinase Plate 6	C9	FGFR2	SIHK0771-0.25NMOL	UGGUUUCGUACCUUGUAGC	GCUACAAGGUACGAAACCA	1	NM_022976	2263	fibroblast growth factor receptor 2
Human Kinase Plate 6	D9	FGFR4	SIHK0783-0.25NMOL	AGGUCGAGCACUGUGUCAG	CUGACACAGUGCUCGACCU	1	NM_002011	2264	fibroblast growth factor receptor 4
Human Kinase Plate 6	E9	FGR	SIHK0794-0.25NMOL	AAGUCUGCGAUCUUGCACG	CGUGCAAGAUCGCAGACUU	1	NM_001042729	2268	Gardner-Rasheed feline sarcoma viral (v-fgr) oncogene homolog
Human Kinase Plate 6	F9	FLT1	SIHK0803-0.25NMOL	UCAGUAUGGCAUUGAUUGG	CCAAUCAAUGCCAUACUGA	1	NM_002019	2321	fms-related tyrosine kinase 1 (vascular endothelial growth factor/vascular permeability factor receptor)
Human Kinase Plate 6	G9	FLT3	SIHK0806-0.25NMOL	AAAUAAUUGUGGCAAUGUG	CACAUUGCCACAAUUAUUU	1	NM_004119	2322	fms-related tyrosine kinase 3
Human Kinase Plate 6	H9	FLT4	SIHK0809-0.25NMOL	AACAGAUGCACGUUCUUGC	GCAAGAACGUGCAUCUGUU	1	NM_002020	2324	fms-related tyrosine kinase 4
Human Kinase Plate 6	A10	FRK	SIHK0818-0.25NMOL	UCAGGAUAAACUGAUUGUG	CACAAUCAGUUUAUCCUGA	1	NM_002031	2444	fyn-related kinase
Human Kinase Plate 6	B10	FRAP1	SIHK0815-0.25NMOL	AAGACACGCAGCAUGUGUG	CACACAUGCUGCGUGUCUU	1	NM_004958	2475	mechanistic target of rapamycin (serine/threonine kinase)
Human Kinase Plate 6	C10	FYN	SIHK0824-0.25NMOL	UUGUUCAUGCCUGGGUAUG	CAUACCCAGGCAUGAACAA	1	NM_002037	2534	FYN oncogene related to SRC, FGR, YES
Human Kinase Plate 6	D10	GAK	SIHK0827-0.25NMOL	ACUUAGACAGAAUGUCUUG	CAAGACAUUCUGUCUAAGU	1	NM_005255	2580	cyclin G associated kinase
Human Kinase Plate 6	E10	GALK1	SIHK0830-0.25NMOL	UAGCUCUUCCAGUUGUACC	GGUACAACUGGAAGAGCUA	1	NM_000154	2584	galactokinase 1
Human Kinase Plate 6	F10	GALK2	SIHK0833-0.25NMOL	UCCUGAAUUCCUUUAAGUC	GACUUAAAGGAAUUCAGGA	1	NM_001001556	2585	galactokinase 2
Human Kinase Plate 6	G10	GCK	SIHK0836-0.25NMOL	UGUAGUCGAAGAGCAUCUC	GAGAUGCUCUUCGACUACA	1	NM_000162	2645	glucokinase (hexokinase 4)
Human Kinase Plate 6	H10	GK	SIHK0839-0.25NMOL	UCUAUACACUCAUAGACAG	CUGUCUAUGAGUGUAUAGA	1	NM_000167	2710	glycerol kinase
Human Kinase Plate 6	A11	GK2	SIHK0842-0.25NMOL	AGUGAGGCCACAGAGUAUC	GAUACUCUGUGGCCUCACU	1	NM_033214	2712	glycerol kinase 2
Human Kinase Plate 6	B11	GRK4	SIHK0854-0.25NMOL	UAGCCGACUGUUCCAACUC	GAGUUGGAACAGUCGGCUA	1	NM_001004056	2868	G protein-coupled receptor kinase 4
Human Kinase Plate 6	C11	GRK5	SIHK0857-0.25NMOL	UACCAUUAGGUCCAAACAC	GUGUUUGGACCUAAUGGUA	1	NM_005308	2869	G protein-coupled receptor kinase 5
Human Kinase Plate 6	D11	GRK6	SIHK0860-0.25NMOL	UUAGCUGCCGCCCACAUGC	GCAUGUGGGCGGCAGCUAA	1	NM_001004105	2870	G protein-coupled receptor kinase 6
Human Kinase Plate 6	E11	MKNK2	SIHK1304-0.25NMOL	UUAUGCAGAAAGUCCAAGG	CCUUGGACUUUCUGCAUAA	1	NM_017572	2872	MAP kinase interacting serine/threonine kinase 2
Human Kinase Plate 6	F11	GSK3A	SIHK0869-0.25NMOL	UGGAGAACCUUCUUGAUGG	CCAUCAAGAAGGUUCUCCA	1	NM_019884	2931	glycogen synthase kinase 3 alpha
Human Kinase Plate 6	G11	GSK3B	SIHK0872-0.25NMOL	UUGGCUCGACUAUAGUGUC	GACACUAUAGUCGAGCCAA	1	NM_002093	2932	glycogen synthase kinase 3 beta
Human Kinase Plate 6	H11	GUCY2C	SIHK0875-0.25NMOL	AAUGCGAAUCCAUAUUGGG	CCCAAUAUGGAUUCGCAUU	1	NM_004963	2984	guanylate cyclase 2C (heat stable enterotoxin receptor)
Human Kinase Plate 7	A2	GUCY2F	SIHK0883-0.25NMOL	UGUCGUUAAAGCCAUAAUC	GAUUAUGGCUUUAACGACA	1	NM_001522	2986	guanylate cyclase 2F, retinal
Human Kinase Plate 7	B2	GUK1	SIHK0886-0.25NMOL	UAGAUGGGCCGCAGAUCGG	CCGAUCUGCGGCCCAUCUA	1	NM_000858	2987	guanylate kinase 1
Human Kinase Plate 7	C2	GUCY2D	SIHK0880-0.25NMOL	UAGAUGGUGCCAAAGAGUG	CACUCUUUGGCACCAUCUA	1	NM_000180	3000	guanylate cyclase 2D, membrane (retina-specific)
Human Kinase Plate 7	D2	HCK	SIHK0889-0.25NMOL	UUCCUUUGGCCAUGAACUC	GAGUUCAUGGCCAAAGGAA	1	NM_002110	3055	hemopoietic cell kinase
Human Kinase Plate 7	E2	HK1	SIHK0913-0.25NMOL	AAACGCCGGGAAUACUGUG	CACAGUAUUCCCGGCGUUU	1	NM_000188	3098	hexokinase 1
Human Kinase Plate 7	F2	HK2	SIHK0916-0.25NMOL	AUGUUACGGACAAUCUCAC	GUGAGAUUGUCCGUAACAU	1	NM_000189	3099	hexokinase 2
Human Kinase Plate 7	G2	HK3	SIHK0919-0.25NMOL	AACCCUGGGCCACAGUCUC	GAGACUGUGGCCCAGGGUU	1	NM_002115	3101	hexokinase 3 (white cell)
Human Kinase Plate 7	H2	IGF1R	SIHK0934-0.25NMOL	UCGGCUACCAUGCAAUUCC	GGAAUUGCAUGGUAGCCGA	1	NM_000875	3480	insulin-like growth factor 1 receptor
Human Kinase Plate 7	A3	IKBKB	SIHK0953-0.25NMOL	UUCAUGAAGGUAUCUAAGC	GCUUAGAUACCUUCAUGAA	1	NM_001556	3551	inhibitor of kappa light polypeptide gene enhancer in B-cells, kinase beta
Human Kinase Plate 7	B3	ILK	SIHK0963-0.25NMOL	UUACACUACGGCUAUUGAG	CUCAAUAGCCGUAGUGUAA	1	NM_001014794	3611	integrin-linked kinase
Human Kinase Plate 7	C3	INSR	SIHK0966-0.25NMOL	AUAGUGGAAGAAGAGUUUC	GAAACUCUUCUUCCACUAU	1	NM_000208	3643	insulin receptor
Human Kinase Plate 7	D3	INSRR	SIHK0969-0.25NMOL	UCCUUGAGGAACUCAAUGC	GCAUUGAGUUCCUCAAGGA	1	NM_014215	3645	insulin receptor-related receptor
Human Kinase Plate 7	E3	IRAK1	SIHK0975-0.25NMOL	AAUCUGCGGUGGCUCUGAC	GUCAGAGCCACCGCAGAUU	1	NM_001025242	3654	interleukin-1 receptor-associated kinase 1
Human Kinase Plate 7	F3	IRAK2	SIHK0978-0.25NMOL	AUCACUGAGGAGUAAGUCC	GGACUUACUCCUCAGUGAU	1	NM_001570	3656	interleukin-1 receptor-associated kinase 2
Human Kinase Plate 7	G3	ITK	SIHK0990-0.25NMOL	UCUCUGUGGAUGACACAUG	CAUGUGUCAUCCACAGAGA	1	NM_005546	3702	IL2-inducible T-cell kinase
Human Kinase Plate 7	H3	ITPK1	SIHK0993-0.25NMOL	GGCCUGGAAAUUCAGCUUC	GAAGCUGAAUUUCCAGGCC	1	NM_014216	3705	inositol 1,3,4-triphosphate 5/6 kinase
Human Kinase Plate 7	A4	ITPKA	SIHK0996-0.25NMOL	ACGCGAAGCACCUGCUCUC	GAGAGCAGGUGCUUCGCGU	1	NM_002220	3706	inositol 1,4,5-trisphosphate 3-kinase A
Human Kinase Plate 7	B4	ITPKB	SIHK0999-0.25NMOL	AAUGAUGACAGCAGGUAUG	CAUACCUGCUGUCAUCAUU	1	NM_002221	3707	inositol 1,4,5-trisphosphate 3-kinase B
Human Kinase Plate 7	C4	JAK1	SIHK1005-0.25NMOL	UGCCGCAAUUUAUUGAUGG	CCAUCAAUAAAUUGCGGCA	1	NM_002227	3716	Janus kinase 1
Human Kinase Plate 7	D4	JAK2	SIHK1008-0.25NMOL	AAACCCUAGGGCACCUAUC	GAUAGGUGCCCUAGGGUUU	1	NM_004972	3717	Janus kinase 2
Human Kinase Plate 7	E4	JAK3	SIHK1011-0.25NMOL	UUAGCUAGGCCGAAGUCAG	CUGACUUCGGCCUAGCUAA	1	NM_000215	3718	Janus kinase 3
Human Kinase Plate 7	F4	KDR	SIHK1020-0.25NMOL	UGUCAUCGGAGUGAUAUCC	GGAUAUCACUCCGAUGACA	1	NM_002253	3791	kinase insert domain receptor (a type III receptor tyrosine kinase)
Human Kinase Plate 7	G4	KHK	SIHK1023-0.25NMOL	ACACGAUGCCAUCAAAGCC	GGCUUUGAUGGCAUCGUGU	1	NM_000221	3795	ketohexokinase (fructokinase)
Human Kinase Plate 7	H4	KIT	SIHK1032-0.25NMOL	UGAGUAAGGAGGAUAUUUC	GAAAUAUCCUCCUUACUCA	1	NM_000222	3815	v-kit Hardy-Zuckerman 4 feline sarcoma viral oncogene homolog
Human Kinase Plate 7	A5	LCK	SIHK1049-0.25NMOL	AUAAUUCCGCUCUUCAAUG	CAUUGAAGAGCGGAAUUAU	1	NM_001042771	3932	lymphocyte-specific protein tyrosine kinase
Human Kinase Plate 7	B5	LIMK1	SIHK1052-0.25NMOL	UACGCGGAGGGACUCAGAG	CUCUGAGUCCCUCCGCGUA	1	NM_002314	3984	LIM domain kinase 1
Human Kinase Plate 7	C5	LIMK2	SIHK1055-0.25NMOL	ACUCUGUCAGGAGGUUCAG	CUGAACCUCCUGACAGAGU	1	NM_001031801	3985	LIM domain kinase 2
Human Kinase Plate 7	D5	LTK	SIHK1081-0.25NMOL	UUGCUCAGCUCAAGCUCAG	CUGAGCUUGAGCUGAGCAA	1	NM_002344	4058	leukocyte receptor tyrosine kinase
Human Kinase Plate 7	E5	LYN	SIHK1086-0.25NMOL	UCGGAGACCAGAACAUUAG	CUAAUGUUCUGGUCUCCGA	1	NM_001111097	4067	v-yes-1 Yamaguchi sarcoma viral related oncogene homolog
Human Kinase Plate 7	F5	MAK	SIHK1095-0.25NMOL	UUGACGAAGGGCCUAAUAC	GUAUUAGGCCCUUCGUCAA	1	NM_005906	4117	male germ cell-associated kinase
Human Kinase Plate 7	G5	MARK1	SIHK1239-0.25NMOL	UCAUGACCAACAUUCAUCC	GGAUGAAUGUUGGUCAUGA	1	NM_018650	4139	MAP/microtubule affinity-regulating kinase 1
Human Kinase Plate 7	H5	MARK3	SIHK1245-0.25NMOL	AUUAGGAUUACUUGCAUUC	GAAUGCAAGUAAUCCUAAU	1	NM_002376	4140	MAP/microtubule affinity-regulating kinase 3
Human Kinase Plate 7	A6	MATK	SIHK1277-0.25NMOL	UCCGCUUUGGUCUCACCAG	CUGGUGAGACCAAAGCGGA	1	NM_002378	4145	megakaryocyte-associated tyrosine kinase
Human Kinase Plate 7	B6	MAP3K1	SIHK1122-0.25NMOL	AAAUUCAGCAGGAAAUUCC	GGAAUUUCCUGCUGAAUUU	1	NM_005921	4214	mitogen-activated protein kinase kinase kinase 1
Human Kinase Plate 7	C6	MAP3K1	SIHK1121-0.25NMOL	UCUGUAUUGACAUCUAAUC	GAUUAGAUGUCAAUACAGA	1	XM_042066	4214	mitogen-activated protein kinase kinase kinase 1
Human Kinase Plate 7	D6	MAP3K3	SIHK1146-0.25NMOL	UAUUCCUGUCUGUUGUCAG	CUGACAACAGACAGGAAUA	1	NM_002401	4215	mitogen-activated protein kinase kinase kinase 3
Human Kinase Plate 7	E6	MAP3K4	SIHK1149-0.25NMOL	UAACCUACAAUCUUUGUUC	GAACAAAGAUUGUAGGUUA	1	NM_005922	4216	mitogen-activated protein kinase kinase kinase 4
Human Kinase Plate 7	F6	MAP3K5	SIHK1152-0.25NMOL	UAACAUAGUAGAGAACAUC	GAUGUUCUCUACUAUGUUA	1	NM_005923	4217	mitogen-activated protein kinase kinase kinase 5
Human Kinase Plate 7	G6	MET	SIHK1286-0.25NMOL	AGAAGAUCGCUGAUAUCCG	CGGAUAUCAGCGAUCUUCU	1	NM_000245	4233	met proto-oncogene (hepatocyte growth factor receptor)
Human Kinase Plate 7	H6	MIP	SIHK1298-0.25NMOL	AAAGGCCAGAAACUUAAGG	CCUUAAGUUUCUGGCCUUU	1	NM_012064	4284	major intrinsic protein of lens fiber
Human Kinase Plate 7	A7	MAP3K9	SIHK1164-0.25NMOL	UCAUGUAAGUAGUUCAUCC	GGAUGAACUACUUACAUGA	1	NM_033141	4293	mitogen-activated protein kinase kinase kinase 9
Human Kinase Plate 7	B7	MAP3K10	SIHK1125-0.25NMOL	AAGAUGCUACCGAAAUCUG	CAGAUUUCGGUAGCAUCUU	1	NM_002446	4294	mitogen-activated protein kinase kinase kinase 10
Human Kinase Plate 7	C7	MAP3K11	SIHK1128-0.25NMOL	AAGUCGGUGAUCUUCAGGG	CCCUGAAGAUCACCGACUU	1	NM_002419	4296	mitogen-activated protein kinase kinase kinase 11
Human Kinase Plate 7	D7	MOS	SIHK1312-0.25NMOL	ACUUAACUGUCCUCCAGUG	CACUGGAGGACAGUUAAGU	1	NM_005372	4342	v-mos Moloney murine sarcoma viral oncogene homolog
Human Kinase Plate 7	E7	MPP1	SIHK1315-0.25NMOL	UCUACAAGCUUAGUAAACC	GGUUUACUAAGCUUGUAGA	1	NM_002436	4354	membrane protein, palmitoylated 1, 55kDa
Human Kinase Plate 7	F7	MPP2	SIHK1318-0.25NMOL	UGCCUCGAAGGAAGAUCAG	CUGAUCUUCCUUCGAGGCA	1	NM_005374	4355	membrane protein, palmitoylated 2 (MAGUK p55 subfamily member 2)
Human Kinase Plate 7	G7	MPP3	SIHK1321-0.25NMOL	AUUCUUCUGGGCAACCGUG	CACGGUUGCCCAGAAGAAU	1	NM_001932	4356	membrane protein, palmitoylated 3 (MAGUK p55 subfamily member 3)
Human Kinase Plate 7	H7	ABCC1	SIHK0015-0.25NMOL	UUCGCAUCCACCUUGGAAC	GUUCCAAGGUGGAUGCGAA	1	NM_004996	4363	ATP-binding cassette, sub-family C (CFTR/MRP), member 1
Human Kinase Plate 7	A8	MST1R	SIHK1333-0.25NMOL	UGCUCAACCACAGUUACAC	GUGUAACUGUGGUUGAGCA	1	NM_002447	4486	macrophage stimulating 1 receptor (c-met-related tyrosine kinase)
Human Kinase Plate 7	B8	MUSK	SIHK1336-0.25NMOL	UUAGCUUUGUAGUAGUCUG	CAGACUACUACAAAGCUAA	1	NM_005592	4593	muscle, skeletal, receptor tyrosine kinase
Human Kinase Plate 7	C8	MVK	SIHK1339-0.25NMOL	AAUUAGCUCCAAAUCCUCC	GGAGGAUUUGGAGCUAAUU	1	NM_000431	4598	mevalonate kinase
Human Kinase Plate 7	D8	MYLK	SIHK1353-0.25NMOL	AAAUAUUUGGUUUGGUUAC	GUAACCAAACCAAAUAUUU	1	NM_005965	4638	myosin light chain kinase
Human Kinase Plate 7	E8	MYLK	SIHK1352-0.25NMOL	UUCUCCAGAAGGUGAUAGG	CCUAUCACCUUCUGGAGAA	1	NM_053029	4638	myosin light chain kinase
Human Kinase Plate 7	F8	MYLK	SIHK1351-0.25NMOL	UCCCUAAAUGAAAUCUAGC	GCUAGAUUUCAUUUAGGGA	1	NM_053031	4638	myosin light chain kinase
Human Kinase Plate 7	G8	MYLK	SIHK1350-0.25NMOL	AAUAUGACUUAGAAACUGC	GCAGUUUCUAAGUCAUAUU	1	NM_053032	4638	myosin light chain kinase
Human Kinase Plate 7	H8	NDUFA10	SIHK1383-0.25NMOL	UUCAUGUGGAUCUCCUUUC	GAAAGGAGAUCCACAUGAA	1	NM_004544	4705	NADH dehydrogenase (ubiquinone) 1 alpha subcomplex, 10, 42kDa
Human Kinase Plate 7	A9	NEK1	SIHK1386-0.25NMOL	ACUAAAUGAAGAAUCUUGG	CCAAGAUUCUUCAUUUAGU	1	NM_012224	4750	NIMA (never in mitosis gene a)-related kinase 1
Human Kinase Plate 7	B9	NEK2	SIHK1395-0.25NMOL	AGAAGGUCGAUGGUAAUCC	GGAUUACCAUCGACCUUCU	1	NM_002497	4751	NIMA (never in mitosis gene a)-related kinase 2
Human Kinase Plate 7	C9	NEK3	SIHK1398-0.25NMOL	ACCAAUUAAGUAUCAUGUC	GACAUGAUACUUAAUUGGU	1	NM_002498	4752	NIMA (never in mitosis gene a)-related kinase 3
Human Kinase Plate 7	D9	NME1	SIHK1422-0.25NMOL	UUCCUGCCAACUUGUAUGC	GCAUACAAGUUGGCAGGAA	1	NM_000269	4830	non-metastatic cells 1, protein (NM23A) expressed in
Human Kinase Plate 7	E9	NME3	SIHK1428-0.25NMOL	UCACGCAGCAGCUCCUCGG	CCGAGGAGCUGCUGCGUGA	1	NM_002513	4832	non-metastatic cells 3, protein expressed in
Human Kinase Plate 7	F9	NME4	SIHK1431-0.25NMOL	AAUCAUGGCCCUCGAGGCG	CGCCUCGAGGGCCAUGAUU	1	NM_005009	4833	non-metastatic cells 4, protein expressed in
Human Kinase Plate 7	G9	NPR1	SIHK1443-0.25NMOL	UCUCAUUCUCCAGAAUGUC	GACAUUCUGGAGAAUGAGA	1	NM_000906	4881	natriuretic peptide receptor A/guanylate cyclase A (atrionatriuretic peptide receptor A)
Human Kinase Plate 7	H9	NPR2	SIHK1446-0.25NMOL	UACGUGAUCACCAAUACAG	CUGUAUUGGUGAUCACGUA	1	NM_003995	4882	natriuretic peptide receptor B/guanylate cyclase B (atrionatriuretic peptide receptor B)
Human Kinase Plate 7	A10	NTRK1	SIHK1458-0.25NMOL	UACGGUACAGGAUGCUCUC	GAGAGCAUCCUGUACCGUA	1	NM_001007792	4914	neurotrophic tyrosine kinase, receptor, type 1
Human Kinase Plate 7	B10	NTRK2	SIHK1461-0.25NMOL	UUCCGCCACACAAGAGAUC	GAUCUCUUGUGUGGCGGAA	1	NM_001007097	4915	neurotrophic tyrosine kinase, receptor, type 2
Human Kinase Plate 7	C10	NTRK3	SIHK1464-0.25NMOL	AGCCAUUGCAAGUGAUAAC	GUUAUCACUUGCAAUGGCU	1	NM_001007156	4916	neurotrophic tyrosine kinase, receptor, type 3
Human Kinase Plate 7	D10	ROR1	SIHK1991-0.25NMOL	UCAUCGCGACACAAGUCAC	GUGACUUGUGUCGCGAUGA	1	NM_001083592	4919	receptor tyrosine kinase-like orphan receptor 1
Human Kinase Plate 7	E10	ROR1	SIHK1990-0.25NMOL	AUAUCCAGGAGGUAUUGGG	CCCAAUACCUCCUGGAUAU	1	NM_005012	4919	receptor tyrosine kinase-like orphan receptor 1
Human Kinase Plate 7	F10	ROR2	SIHK1994-0.25NMOL	UUUGAGUUUGGCCUGUUUG	CAAACAGGCCAAACUCAAA	1	NM_004560	4920	receptor tyrosine kinase-like orphan receptor 2
Human Kinase Plate 7	G10	DDR2	SIHK0567-0.25NMOL	AUGGUAUUGACACUUGAUG	CAUCAAGUGUCAAUACCAU	1	NM_001014796	4921	discoidin domain receptor tyrosine kinase 2
Human Kinase Plate 7	H10	PAK1	SIHK1485-0.25NMOL	AAUCUCUGGCCGCUCUUUC	GAAAGAGCGGCCAGAGAUU	1	NM_002576	5058	p21 protein (Cdc42/Rac)-activated kinase 1
Human Kinase Plate 7	A11	PAK2	SIHK1488-0.25NMOL	ACAUCGAUUUAAGAAAUCC	GGAUUUCUUAAAUCGAUGU	1	NM_002577	5062	p21 protein (Cdc42/Rac)-activated kinase 2
Human Kinase Plate 7	B11	PAK3	SIHK1492-0.25NMOL	UGUCCUUCAUCCAUACAGG	CCUGUAUGGAUGAAGGACA	1	NM_001128166	5063	p21 protein (Cdc42/Rac)-activated kinase 3
Human Kinase Plate 7	C11	PCK1	SIHK1531-0.25NMOL	UAAAGAUUGUGUUCUUCUG	CAGAAGAACACAAUCUUUA	1	NM_002591	5105	phosphoenolpyruvate carboxykinase 1 (soluble)
Human Kinase Plate 7	D11	PCK2	SIHK1534-0.25NMOL	UAUUCUCAGCCUCAGUUCC	GGAACUGAGGCUGAGAAUA	1	NM_001018073	5106	phosphoenolpyruvate carboxykinase 2 (mitochondrial)
Human Kinase Plate 7	E11	PCTK1	SIHK1537-0.25NMOL	AGUGCCACAAGGUUGUCUG	CAGACAACCUUGUGGCACU	1	NM_006201	5127	PCTAIRE protein kinase 1
Human Kinase Plate 7	F11	PCTK2	SIHK1540-0.25NMOL	UAGUCAUUUGUUCAGCCAA	UUGGCUGAACAAAUGACUA	1	NM_002595	5128	PCTAIRE protein kinase 2
Human Kinase Plate 7	G11	PCTK3	SIHK1543-0.25NMOL	UCUUCAAGCUGGUGCACAC	GUGUGCACCAGCUUGAAGA	1	NM_002596	5129	PCTAIRE protein kinase 3
Human Kinase Plate 7	H11	PDGFRA	SIHK1546-0.25NMOL	UCCGCAUUGCAAUAAAGUG	CACUUUAUUGCAAUGCGGA	1	NM_006206	5156	platelet-derived growth factor receptor, alpha polypeptide
Human Kinase Plate 8	A2	GUCY2F	SIHK0882-0.25NMOL	UCGCUCAAUGGCUAAUCGC	GCGAUUAGCCAUUGAGCGA	1	NM_001522	2986	guanylate cyclase 2F, retinal
Human Kinase Plate 8	B2	GUK1	SIHK0885-0.25NMOL	UAUGUCACGCUGCAUCACC	GGUGAUGCAGCGUGACAUA	1	NM_000858	2987	guanylate kinase 1
Human Kinase Plate 8	C2	GUCY2D	SIHK0879-0.25NMOL	UGAUGGCCAAGCUAAAGAC	GUCUUUAGCUUGGCCAUCA	1	NM_000180	3000	guanylate cyclase 2D, membrane (retina-specific)
Human Kinase Plate 8	D2	HCK	SIHK0888-0.25NMOL	UUACACACCAGGGAUGCAG	CUGCAUCCCUGGUGUGUAA	1	NM_002110	3055	hemopoietic cell kinase
Human Kinase Plate 8	E2	HK1	SIHK0912-0.25NMOL	UUGGUGAGGUGGAAAUGAG	CUCAUUUCCACCUCACCAA	1	NM_000188	3098	hexokinase 1
Human Kinase Plate 8	F2	HK2	SIHK0915-0.25NMOL	AAUCGAUGAGAAUGUUACG	CGUAACAUUCUCAUCGAUU	1	NM_000189	3099	hexokinase 2
Human Kinase Plate 8	G2	HK3	SIHK0918-0.25NMOL	AUGUCCCUGGUCUGAAGGC	GCCUUCAGACCAGGGACAU	1	NM_002115	3101	hexokinase 3 (white cell)
Human Kinase Plate 8	H2	IGF1R	SIHK0933-0.25NMOL	AUGAGAUCCCUGUAGUCAG	CUGACUACAGGGAUCUCAU	1	NM_000875	3480	insulin-like growth factor 1 receptor
Human Kinase Plate 8	A3	IKBKB	SIHK0952-0.25NMOL	UGUGUAUUAACCUCUGUUC	GAACAGAGGUUAAUACACA	1	NM_001556	3551	inhibitor of kappa light polypeptide gene enhancer in B-cells, kinase beta
Human Kinase Plate 8	B3	ILK	SIHK0962-0.25NMOL	AUUGGAAAGAGAACUUGAC	GUCAAGUUCUCUUUCCAAU	1	NM_001014794	3611	integrin-linked kinase
Human Kinase Plate 8	C3	INSR	SIHK0965-0.25NMOL	UGGGCGACCAUGCAGUUUC	GAAACUGCAUGGUCGCCCA	1	NM_000208	3643	insulin receptor
Human Kinase Plate 8	D3	INSRR	SIHK0968-0.25NMOL	AUCAGAGGCGCUGAAGUAC	GUACUUCAGCGCCUCUGAU	1	NM_014215	3645	insulin receptor-related receptor
Human Kinase Plate 8	E3	IRAK1	SIHK0974-0.25NMOL	AACUUCUGACCAUGAGAAC	GUUCUCAUGGUCAGAAGUU	1	NM_001025242	3654	interleukin-1 receptor-associated kinase 1
Human Kinase Plate 8	F3	IRAK2	SIHK0977-0.25NMOL	UCAUUGAUCUCAAUUUGCC	GGCAAAUUGAGAUCAAUGA	1	NM_001570	3656	interleukin-1 receptor-associated kinase 2
Human Kinase Plate 8	G3	ITK	SIHK0989-0.25NMOL	AGUCAUAUAAGGCAAUGAC	GUCAUUGCCUUAUAUGACU	1	NM_005546	3702	IL2-inducible T-cell kinase
Human Kinase Plate 8	H3	ITPK1	SIHK0992-0.25NMOL	GUCGUGUAAACGUGGUUAG	CUAACCACGUUUACACGAC	1	NM_014216	3705	inositol 1,3,4-triphosphate 5/6 kinase
Human Kinase Plate 8	A4	ITPKA	SIHK0995-0.25NMOL	UCAGAUACCGCCUCAGCAC	GUGCUGAGGCGGUAUCUGA	1	NM_002220	3706	inositol 1,4,5-trisphosphate 3-kinase A
Human Kinase Plate 8	B4	ITPKB	SIHK0998-0.25NMOL	UUCUGCCAGAAGGAAUUCC	GGAAUUCCUUCUGGCAGAA	1	NM_002221	3707	inositol 1,4,5-trisphosphate 3-kinase B
Human Kinase Plate 8	C4	JAK1	SIHK1004-0.25NMOL	UCCGCAUCCUGGUGAGAAG	CUUCUCACCAGGAUGCGGA	1	NM_002227	3716	Janus kinase 1
Human Kinase Plate 8	D4	JAK2	SIHK1007-0.25NMOL	UUGAUGAAAGGAGGAUUUC	GAAAUCCUCCUUUCAUCAA	1	NM_004972	3717	Janus kinase 2
Human Kinase Plate 8	E4	JAK3	SIHK1010-0.25NMOL	ACUCCAUGCAGUUCUUGUG	CACAAGAACUGCAUGGAGU	1	NM_000215	3718	Janus kinase 3
Human Kinase Plate 8	F4	KDR	SIHK1019-0.25NMOL	UAUCGGAAGAACAAUGUAG	CUACAUUGUUCUUCCGAUA	1	NM_002253	3791	kinase insert domain receptor (a type III receptor tyrosine kinase)
Human Kinase Plate 8	G4	KHK	SIHK1022-0.25NMOL	AUGACGGAGGCAUUGAAGG	CCUUCAAUGCCUCCGUCAU	1	NM_000221	3795	ketohexokinase (fructokinase)
Human Kinase Plate 8	H4	KIT	SIHK1031-0.25NMOL	UUCCGUGAUCCAUUCAUUC	GAAUGAAUGGAUCACGGAA	1	NM_000222	3815	v-kit Hardy-Zuckerman 4 feline sarcoma viral oncogene homolog
Human Kinase Plate 8	A5	LCK	SIHK1048-0.25NMOL	AUCCACUAGACUCCCAUUC	GAAUGGGAGUCUAGUGGAU	1	NM_001042771	3932	lymphocyte-specific protein tyrosine kinase
Human Kinase Plate 8	B5	LIMK1	SIHK1051-0.25NMOL	UUGCCCACCACGGUGUAGC	GCUACACCGUGGUGGGCAA	1	NM_002314	3984	LIM domain kinase 1
Human Kinase Plate 8	C5	LIMK2	SIHK1054-0.25NMOL	UGUGUGUCACCUUGAUAGC	GCUAUCAAGGUGACACACA	1	NM_001031801	3985	LIM domain kinase 2
Human Kinase Plate 8	D5	LTK	SIHK1080-0.25NMOL	UUACCAGUCCCUCAUACAC	GUGUAUGAGGGACUGGUAA	1	NM_002344	4058	leukocyte receptor tyrosine kinase
Human Kinase Plate 8	E5	LYN	SIHK1085-0.25NMOL	UAGUGCUUAAUAACAUCAC	GUGAUGUUAUUAAGCACUA	1	NM_001111097	4067	v-yes-1 Yamaguchi sarcoma viral related oncogene homolog
Human Kinase Plate 8	F5	MAK	SIHK1094-0.25NMOL	UGCAUUGAGAGGUGCUAAG	CUUAGCACCUCUCAAUGCA	1	NM_005906	4117	male germ cell-associated kinase
Human Kinase Plate 8	G5	MARK1	SIHK1238-0.25NMOL	UAGACUGGUAGGAUUUAGC	GCUAAAUCCUACCAGUCUA	1	NM_018650	4139	MAP/microtubule affinity-regulating kinase 1
Human Kinase Plate 8	H5	MARK3	SIHK1244-0.25NMOL	UUGCCAUUCUGAAUCACUG	CAGUGAUUCAGAAUGGCAA	1	NM_002376	4140	MAP/microtubule affinity-regulating kinase 3
Human Kinase Plate 8	A6	MATK	SIHK1276-0.25NMOL	UUUGGUCUCACCAGCUUGG	CCAAGCUGGUGAGACCAAA	1	NM_002378	4145	megakaryocyte-associated tyrosine kinase
Human Kinase Plate 8	B6	MAP3K1	SIHK1120-0.25NMOL	AUUCCAACAACAGUCUAUC	GAUAGACUGUUGUUGGAAU	1	NM_005921	4214	mitogen-activated protein kinase kinase kinase 1
Human Kinase Plate 8	C6	MAP3K1	SIHK1119-0.25NMOL	AAAUAGGACACAUCUGUUC	GAACAGAUGUGUCCUAUUU	1	XM_042066	4214	mitogen-activated protein kinase kinase kinase 1
Human Kinase Plate 8	D6	MAP3K3	SIHK1145-0.25NMOL	UGCAGUGUCAGGACACAUC	GAUGUGUCCUGACACUGCA	1	NM_002401	4215	mitogen-activated protein kinase kinase kinase 3
Human Kinase Plate 8	E6	MAP3K4	SIHK1148-0.25NMOL	UCUUUACCAAUGCUAUACG	CGUAUAGCAUUGGUAAAGA	1	NM_005922	4216	mitogen-activated protein kinase kinase kinase 4
Human Kinase Plate 8	F6	MAP3K5	SIHK1151-0.25NMOL	AAAGAUUCCAUUAGGUUUC	GAAACCUAAUGGAAUCUUU	1	NM_005923	4217	mitogen-activated protein kinase kinase kinase 5
Human Kinase Plate 8	G6	MET	SIHK1285-0.25NMOL	GAAGUUGAUGAACCGGUCC	GGACCGGUUCAUCAACUUC	1	NM_000245	4233	met proto-oncogene (hepatocyte growth factor receptor)
Human Kinase Plate 8	H6	MIP	SIHK1297-0.25NMOL	UCAGAAAUACUCUUGAGCC	GGCUCAAGAGUAUUUCUGA	1	NM_012064	4284	major intrinsic protein of lens fiber
Human Kinase Plate 8	A7	MAP3K9	SIHK1163-0.25NMOL	UAUGUUGCUGGACUUAAGG	CCUUAAGUCCAGCAACAUA	1	NM_033141	4293	mitogen-activated protein kinase kinase kinase 9
Human Kinase Plate 8	B7	MAP3K10	SIHK1124-0.25NMOL	AACCUCCGGCGCCAUCCAG	CUGGAUGGCGCCGGAGGUU	1	NM_002446	4294	mitogen-activated protein kinase kinase kinase 10
Human Kinase Plate 8	C7	MAP3K11	SIHK1127-0.25NMOL	UUGUGCUCCAUGUCGUCAC	GUGACGACAUGGAGCACAA	1	NM_002419	4296	mitogen-activated protein kinase kinase kinase 11
Human Kinase Plate 8	D7	MOS	SIHK1311-0.25NMOL	UGUAAAGUGACGUUGCCAC	GUGGCAACGUCACUUUACA	1	NM_005372	4342	v-mos Moloney murine sarcoma viral oncogene homolog
Human Kinase Plate 8	E7	MPP1	SIHK1314-0.25NMOL	UAAUGAGAUCAUUCCUUUG	CAAAGGAAUGAUCUCAUUA	1	NM_002436	4354	membrane protein, palmitoylated 1, 55kDa
Human Kinase Plate 8	F7	MPP2	SIHK1317-0.25NMOL	UGGGACUUUCCAUAAUGCC	GGCAUUAUGGAAAGUCCCA	1	NM_005374	4355	membrane protein, palmitoylated 2 (MAGUK p55 subfamily member 2)
Human Kinase Plate 8	G7	MPP3	SIHK1320-0.25NMOL	UCGGAGCUCAUCUCCAACG	CGUUGGAGAUGAGCUCCGA	1	NM_001932	4356	membrane protein, palmitoylated 3 (MAGUK p55 subfamily member 3)
Human Kinase Plate 8	H7	ABCC1	SIHK0014-0.25NMOL	UACGUGGUGACCUGCAAUG	CAUUGCAGGUCACCACGUA	1	NM_004996	4363	ATP-binding cassette, sub-family C (CFTR/MRP), member 1
Human Kinase Plate 8	A8	MST1R	SIHK1332-0.25NMOL	AAUGCAGUGACCUGUACUG	CAGUACAGGUCACUGCAUU	1	NM_002447	4486	macrophage stimulating 1 receptor (c-met-related tyrosine kinase)
Human Kinase Plate 8	B8	MUSK	SIHK1335-0.25NMOL	ACUACUUUCAGUUCAUUCC	GGAAUGAACUGAAAGUAGU	1	NM_005592	4593	muscle, skeletal, receptor tyrosine kinase
Human Kinase Plate 8	C8	MVK	SIHK1338-0.25NMOL	UCUCCUCGCACACAGUCAG	CUGACUGUGUGCGAGGAGA	1	NM_000431	4598	mevalonate kinase
Human Kinase Plate 8	D8	MYLK	SIHK1349-0.25NMOL	UUGCCCAGAUAAAUAUUUG	CAAAUAUUUAUCUGGGCAA	1	NM_005965	4638	myosin light chain kinase
Human Kinase Plate 8	E8	MYLK	SIHK1348-0.25NMOL	UCCUUUGAGAUUACAUUGG	CCAAUGUAAUCUCAAAGGA	1	NM_053029	4638	myosin light chain kinase
Human Kinase Plate 8	F8	MYLK	SIHK1347-0.25NMOL	UCAAGUUACUGGUGAUUUC	GAAAUCACCAGUAACUUGA	1	NM_053031	4638	myosin light chain kinase
Human Kinase Plate 8	G8	MYLK	SIHK1346-0.25NMOL	AAUUGGUCAGUCAAGUUAC	GUAACUUGACUGACCAAUU	1	NM_053032	4638	myosin light chain kinase
Human Kinase Plate 8	H8	NDUFA10	SIHK1382-0.25NMOL	AGCCAGAUCCACUUGUCUC	GAGACAAGUGGAUCUGGCU	1	NM_004544	4705	NADH dehydrogenase (ubiquinone) 1 alpha subcomplex, 10, 42kDa
Human Kinase Plate 8	A9	NEK1	SIHK1385-0.25NMOL	UUCCACCAGCACUUAGCAC	GUGCUAAGUGCUGGUGGAA	1	NM_012224	4750	NIMA (never in mitosis gene a)-related kinase 1
Human Kinase Plate 8	B9	NEK2	SIHK1394-0.25NMOL	UUCAAUUCAUCAGAGUAAC	GUUACUCUGAUGAAUUGAA	1	NM_002497	4751	NIMA (never in mitosis gene a)-related kinase 2
Human Kinase Plate 8	C9	NEK3	SIHK1397-0.25NMOL	AAGGAUGUUCAACAAAGUG	CACUUUGUUGAACAUCCUU	1	NM_002498	4752	NIMA (never in mitosis gene a)-related kinase 3
Human Kinase Plate 8	D9	NME1	SIHK1421-0.25NMOL	UCAUAGAUCCAGUUCUGAG	CUCAGAACUGGAUCUAUGA	1	NM_000269	4830	non-metastatic cells 1, protein (NM23A) expressed in
Human Kinase Plate 8	E9	NME3	SIHK1427-0.25NMOL	AUAUACUUGACAAGGCGGC	GCCGCCUUGUCAAGUAUAU	1	NM_002513	4832	non-metastatic cells 3, protein expressed in
Human Kinase Plate 8	F9	NME4	SIHK1430-0.25NMOL	GAGGGCAGGGUAGAAGGGC	GCCCUUCUACCCUGCCCUC	1	NM_005009	4833	non-metastatic cells 4, protein expressed in
Human Kinase Plate 8	G9	NPR1	SIHK1442-0.25NMOL	UCCCAUGGGAACAGAUAGC	GCUAUCUGUUCCCAUGGGA	1	NM_000906	4881	natriuretic peptide receptor A/guanylate cyclase A (atrionatriuretic peptide receptor A)
Human Kinase Plate 8	H9	NPR2	SIHK1445-0.25NMOL	ACAACCAGCCCAGUUACAC	GUGUAACUGGGCUGGUUGU	1	NM_003995	4882	natriuretic peptide receptor B/guanylate cyclase B (atrionatriuretic peptide receptor B)
Human Kinase Plate 8	A10	NTRK1	SIHK1457-0.25NMOL	UCAUCACCGUGGCUGACUG	CAGUCAGCCACGGUGAUGA	1	NM_001007792	4914	neurotrophic tyrosine kinase, receptor, type 1
Human Kinase Plate 8	B10	NTRK2	SIHK1460-0.25NMOL	UUGAUCCACAUAAUGUCAC	GUGACAUUAUGUGGAUCAA	1	NM_001007097	4915	neurotrophic tyrosine kinase, receptor, type 2
Human Kinase Plate 8	C10	NTRK3	SIHK1463-0.25NMOL	UGAUAUUCCUUGAGAUGUC	GACAUCUCAAGGAAUAUCA	1	NM_001007156	4916	neurotrophic tyrosine kinase, receptor, type 3
Human Kinase Plate 8	D10	ROR1	SIHK1989-0.25NMOL	UUGAACCAGCGGAUGGUGG	CCACCAUCCGCUGGUUCAA	1	NM_001083592	4919	receptor tyrosine kinase-like orphan receptor 1
Human Kinase Plate 8	E10	ROR1	SIHK1988-0.25NMOL	AGCCUCAUCAGAAUCAUGG	CCAUGAUUCUGAUGAGGCU	1	NM_005012	4919	receptor tyrosine kinase-like orphan receptor 1
Human Kinase Plate 8	F10	ROR2	SIHK1993-0.25NMOL	UAUGGUGUCUUCUCAAAGG	CCUUUGAGAAGACACCAUA	1	NM_004560	4920	receptor tyrosine kinase-like orphan receptor 2
Human Kinase Plate 8	G10	DDR2	SIHK0566-0.25NMOL	UAUGUCAGCCUCUGCAUAG	CUAUGCAGAGGCUGACAUA	1	NM_001014796	4921	discoidin domain receptor tyrosine kinase 2
Human Kinase Plate 8	H10	PAK1	SIHK1484-0.25NMOL	AAUAUUGUCACUCUUGAUG	CAUCAAGAGUGACAAUAUU	1	NM_002576	5058	p21 protein (Cdc42/Rac)-activated kinase 1
Human Kinase Plate 8	A11	PAK2	SIHK1487-0.25NMOL	AGUCGUAGAACUUUAGGAC	GUCCUAAAGUUCUACGACU	1	NM_002577	5062	p21 protein (Cdc42/Rac)-activated kinase 2
Human Kinase Plate 8	B11	PAK3	SIHK1491-0.25NMOL	AAGUCAGUCAAUUUAACAG	CUGUUAAAUUGACUGACUU	1	NM_001128166	5063	p21 protein (Cdc42/Rac)-activated kinase 3
Human Kinase Plate 8	C11	PCK1	SIHK1530-0.25NMOL	AUGCCUUCCCAGUAAACGC	GCGUUUACUGGGAAGGCAU	1	NM_002591	5105	phosphoenolpyruvate carboxykinase 1 (soluble)
Human Kinase Plate 8	D11	PCK2	SIHK1533-0.25NMOL	ACACACUCCACUUUCCAGC	GCUGGAAAGUGGAGUGUGU	1	NM_001018073	5106	phosphoenolpyruvate carboxykinase 2 (mitochondrial)
Human Kinase Plate 8	E11	PCTK1	SIHK1536-0.25NMOL	UCCUCGUGCACAAUCUCUG	CAGAGAUUGUGCACGAGGA	1	NM_006201	5127	PCTAIRE protein kinase 1
Human Kinase Plate 8	F11	PCTK2	SIHK1539-0.25NMOL	AUGUCAGGGAUUCACUUGC	GCAAGUGAAUCCCUGACAU	1	NM_002595	5128	PCTAIRE protein kinase 2
Human Kinase Plate 8	G11	PCTK3	SIHK1542-0.25NMOL	AUGCUCAUGAGGUUCCCAC	GUGGGAACCUCAUGAGCAU	1	NM_002596	5129	PCTAIRE protein kinase 3
Human Kinase Plate 8	H11	PDGFRA	SIHK1545-0.25NMOL	UAUAAUGGCCACUGUCUUC	GAAGACAGUGGCCAUUAUA	1	NM_006206	5156	platelet-derived growth factor receptor, alpha polypeptide
Human Kinase Plate 9	A2	GUCY2F	SIHK0881-0.25NMOL	UAUCUAAGGACAUGUUUGC	GCAAACAUGUCCUUAGAUA	1	NM_001522	2986	guanylate cyclase 2F, retinal
Human Kinase Plate 9	B2	GUK1	SIHK0884-0.25NMOL	UGAUGACCACAUCAAACAG	CUGUUUGAUGUGGUCAUCA	1	NM_000858	2987	guanylate kinase 1
Human Kinase Plate 9	C2	GUCY2D	SIHK0878-0.25NMOL	UGCAUCACCAUGAUCACUG	CAGUGAUCAUGGUGAUGCA	1	NM_000180	3000	guanylate cyclase 2D, membrane (retina-specific)
Human Kinase Plate 9	D2	HCK	SIHK0887-0.25NMOL	UCCCGGAUCAUGAAGGAGC	GCUCCUUCAUGAUCCGGGA	1	NM_002110	3055	hemopoietic cell kinase
Human Kinase Plate 9	E2	HK1	SIHK0911-0.25NMOL	UUAGUAAGGUGACUACAUC	GAUGUAGUCACCUUACUAA	1	NM_000188	3098	hexokinase 1
Human Kinase Plate 9	F2	HK2	SIHK0914-0.25NMOL	AUCUUCACCAGGAUAAGCC	GGCUUAUCCUGGUGAAGAU	1	NM_000189	3099	hexokinase 2
Human Kinase Plate 9	G2	HK3	SIHK0917-0.25NMOL	AAGGAGACAUCGCAUUCCG	CGGAAUGCGAUGUCUCCUU	1	NM_002115	3101	hexokinase 3 (white cell)
Human Kinase Plate 9	H2	IGF1R	SIHK0932-0.25NMOL	AUGUUAAUGAGCAAAUUGC	GCAAUUUGCUCAUUAACAU	1	NM_000875	3480	insulin-like growth factor 1 receptor
Human Kinase Plate 9	A3	IKBKB	SIHK0951-0.25NMOL	UUCGCUAACAACAAUGUCC	GGACAUUGUUGUUAGCGAA	1	NM_001556	3551	inhibitor of kappa light polypeptide gene enhancer in B-cells, kinase beta
Human Kinase Plate 9	B3	ILK	SIHK0961-0.25NMOL	UCAUCAAUCAUUACACUAC	GUAGUGUAAUGAUUGAUGA	1	NM_001014794	3611	integrin-linked kinase
Human Kinase Plate 9	C3	INSR	SIHK0964-0.25NMOL	UCUCGGGAGCCUUGUUCUC	GAGAACAAGGCUCCCGAGA	1	NM_000208	3643	insulin receptor
Human Kinase Plate 9	D3	INSRR	SIHK0967-0.25NMOL	AUAGUCUGUCUCAUACACG	CGUGUAUGAGACAGACUAU	1	NM_014215	3645	insulin receptor-related receptor
Human Kinase Plate 9	E3	IRAK1	SIHK0973-0.25NMOL	UGUAGAAACUGAAUUGCCC	GGGCAAUUCAGUUUCUACA	1	NM_001025242	3654	interleukin-1 receptor-associated kinase 1
Human Kinase Plate 9	F3	IRAK2	SIHK0976-0.25NMOL	UCCAGUUCAGGAUGAUCUG	CAGAUCAUCCUGAACUGGA	1	NM_001570	3656	interleukin-1 receptor-associated kinase 2
Human Kinase Plate 9	G3	ITK	SIHK0988-0.25NMOL	AGGAUUGUCAUUUGUUUCC	GGAAACAAAUGACAAUCCU	1	NM_005546	3702	IL2-inducible T-cell kinase
Human Kinase Plate 9	H3	ITPK1	SIHK0991-0.25NMOL	UCUCACAUGCACCGAUCAG	CUGAUCGGUGCAUGUGAGA	1	NM_014216	3705	inositol 1,3,4-triphosphate 5/6 kinase
Human Kinase Plate 9	A4	ITPKA	SIHK0994-0.25NMOL	UUGCAGUCGAGCACACAAG	CUUGUGUGCUCGACUGCAA	1	NM_002220	3706	inositol 1,4,5-trisphosphate 3-kinase A
Human Kinase Plate 9	B4	ITPKB	SIHK0997-0.25NMOL	AAAGUUAGGAACGAGAAAG	CUUUCUCGUUCCUAACUUU	1	NM_002221	3707	inositol 1,4,5-trisphosphate 3-kinase B
Human Kinase Plate 9	C4	JAK1	SIHK1003-0.25NMOL	AGCUUAAUACCAUUUCCUC	GAGGAAAUGGUAUUAAGCU	1	NM_002227	3716	Janus kinase 1
Human Kinase Plate 9	D4	JAK2	SIHK1006-0.25NMOL	ACAUUCCCAUGAAUAAGGG	CCCUUAUUCAUGGGAAUGU	1	NM_004972	3717	Janus kinase 2
Human Kinase Plate 9	E4	JAK3	SIHK1009-0.25NMOL	UGACUCAGCUGGUAUUGGG	CCCAAUACCAGCUGAGUCA	1	NM_000215	3718	Janus kinase 3
Human Kinase Plate 9	F4	KDR	SIHK1018-0.25NMOL	AGACCUCUCAUGUGAUGUC	GACAUCACAUGAGAGGUCU	1	NM_002253	3791	kinase insert domain receptor (a type III receptor tyrosine kinase)
Human Kinase Plate 9	G4	KHK	SIHK1021-0.25NMOL	UGGACUCCCAGCUUCUGAG	CUCAGAAGCUGGGAGUCCA	1	NM_000221	3795	ketohexokinase (fructokinase)
Human Kinase Plate 9	H4	KIT	SIHK1030-0.25NMOL	UCCAUGUACUCAUUAGUAC	GUACUAAUGAGUACAUGGA	1	NM_000222	3815	v-kit Hardy-Zuckerman 4 feline sarcoma viral oncogene homolog
Human Kinase Plate 9	A5	LCK	SIHK1047-0.25NMOL	AAGUCCUCCAGCACACUGC	GCAGUGUGCUGGAGGACUU	1	NM_001042771	3932	lymphocyte-specific protein tyrosine kinase
Human Kinase Plate 9	B5	LIMK1	SIHK1050-0.25NMOL	UAUAAGCCGGAGAGCUCAG	CUGAGCUCUCCGGCUUAUA	1	NM_002314	3984	LIM domain kinase 1
Human Kinase Plate 9	C5	LIMK2	SIHK1053-0.25NMOL	ACUGUUACUGCGCCUUAGG	CCUAAGGCGCAGUAACAGU	1	NM_001031801	3985	LIM domain kinase 2
Human Kinase Plate 9	D5	LTK	SIHK1079-0.25NMOL	AAGGUUCUGAGGUUGGAGG	CCUCCAACCUCAGAACCUU	1	NM_002344	4058	leukocyte receptor tyrosine kinase
Human Kinase Plate 9	E5	LYN	SIHK1084-0.25NMOL	UUUCAUAAUGUCAUAGAGC	GCUCUAUGACAUUAUGAAA	1	NM_001111097	4067	v-yes-1 Yamaguchi sarcoma viral related oncogene homolog
Human Kinase Plate 9	F5	MAK	SIHK1093-0.25NMOL	UAUCCUGACUGAUUGUAAG	CUUACAAUCAGUCAGGAUA	1	NM_005906	4117	male germ cell-associated kinase
Human Kinase Plate 9	G5	MARK1	SIHK1237-0.25NMOL	AACGGUAAUUUCCAAUGUG	CACAUUGGAAAUUACCGUU	1	NM_018650	4139	MAP/microtubule affinity-regulating kinase 1
Human Kinase Plate 9	H5	MARK3	SIHK1243-0.25NMOL	AUCUGUCUAAAUUUAGAUC	GAUCUAAAUUUAGACAGAU	1	NM_002376	4140	MAP/microtubule affinity-regulating kinase 3
Human Kinase Plate 9	A6	MATK	SIHK1275-0.25NMOL	ACGCACAGGACGUAGUCGC	GCGACUACGUCCUGUGCGU	1	NM_002378	4145	megakaryocyte-associated tyrosine kinase
Human Kinase Plate 9	B6	MAP3K1	SIHK1118-0.25NMOL	AACUGGCUGGAGAAGUCUC	GAGACUUCUCCAGCCAGUU	1	NM_005921	4214	mitogen-activated protein kinase kinase kinase 1
Human Kinase Plate 9	C6	MAP3K1	SIHK1117-0.25NMOL	UAUGGACAGCUGACUUGUG	CACAAGUCAGCUGUCCAUA	1	XM_042066	4214	mitogen-activated protein kinase kinase kinase 1
Human Kinase Plate 9	D6	MAP3K3	SIHK1144-0.25NMOL	AUGGUCAGGGUCUUCUCAG	CUGAGAAGACCCUGACCAU	1	NM_002401	4215	mitogen-activated protein kinase kinase kinase 3
Human Kinase Plate 9	E6	MAP3K4	SIHK1147-0.25NMOL	AAUCGAAUCUCUUUCAUGG	CCAUGAAAGAGAUUCGAUU	1	NM_005922	4216	mitogen-activated protein kinase kinase kinase 4
Human Kinase Plate 9	F6	MAP3K5	SIHK1150-0.25NMOL	UAGAGAACAUCCAAUAGUG	CACUAUUGGAUGUUCUCUA	1	NM_005923	4217	mitogen-activated protein kinase kinase kinase 5
Human Kinase Plate 9	G6	MET	SIHK1284-0.25NMOL	ACCAUUUCUGUAGUUGGGC	GCCCAACUACAGAAAUGGU	1	NM_000245	4233	met proto-oncogene (hepatocyte growth factor receptor)
Human Kinase Plate 9	H6	MIP	SIHK1296-0.25NMOL	UGGGCCUACCCAGUACACC	GGUGUACUGGGUAGGCCCA	1	NM_012064	4284	major intrinsic protein of lens fiber
Human Kinase Plate 9	A7	MAP3K9	SIHK1162-0.25NMOL	UCCUGCUGGAUCUCAUAAG	CUUAUGAGAUCCAGCAGGA	1	NM_033141	4293	mitogen-activated protein kinase kinase kinase 9
Human Kinase Plate 9	B7	MAP3K10	SIHK1123-0.25NMOL	AGUGGCAUCUGGAACAGGG	CCCUGUUCCAGAUGCCACU	1	NM_002446	4294	mitogen-activated protein kinase kinase kinase 10
Human Kinase Plate 9	C7	MAP3K11	SIHK1126-0.25NMOL	UGAAUCCAGGUACCAUGUG	CACAUGGUACCUGGAUUCA	1	NM_002419	4296	mitogen-activated protein kinase kinase kinase 11
Human Kinase Plate 9	D7	MOS	SIHK1310-0.25NMOL	UCACUGAUCAAGAUGUUCG	CGAACAUCUUGAUCAGUGA	1	NM_005372	4342	v-mos Moloney murine sarcoma viral oncogene homolog
Human Kinase Plate 9	E7	MPP1	SIHK1313-0.25NMOL	UUCAGCUUCAGCGUGAUUC	GAAUCACGCUGAAGCUGAA	1	NM_002436	4354	membrane protein, palmitoylated 1, 55kDa
Human Kinase Plate 9	F7	MPP2	SIHK1316-0.25NMOL	ACAGGUUGCCCUCGUAUUC	GAAUACGAGGGCAACCUGU	1	NM_005374	4355	membrane protein, palmitoylated 2 (MAGUK p55 subfamily member 2)
Human Kinase Plate 9	G7	MPP3	SIHK1319-0.25NMOL	UUUCAUGCAAACCAGAGUC	GACUCUGGUUUGCAUGAAA	1	NM_001932	4356	membrane protein, palmitoylated 3 (MAGUK p55 subfamily member 3)
Human Kinase Plate 9	H7	ABCC1	SIHK0013-0.25NMOL	AGCCACAGGAGGUAGAGAG	CUCUCUACCUCCUGUGGCU	1	NM_004996	4363	ATP-binding cassette, sub-family C (CFTR/MRP), member 1
Human Kinase Plate 9	A8	MST1R	SIHK1331-0.25NMOL	AAUGAGAGCCAGCACAUUC	GAAUGUGCUGGCUCUCAUU	1	NM_002447	4486	macrophage stimulating 1 receptor (c-met-related tyrosine kinase)
Human Kinase Plate 9	B8	MUSK	SIHK1334-0.25NMOL	ACUGCCAAGCAGUACUCUC	GAGAGUACUGCUUGGCAGU	1	NM_005592	4593	muscle, skeletal, receptor tyrosine kinase
Human Kinase Plate 9	C8	MVK	SIHK1337-0.25NMOL	UCUCAGAGGACCCUCCUAG	CUAGGAGGGUCCUCUGAGA	1	NM_000431	4598	mevalonate kinase
Human Kinase Plate 9	D8	MYLK	SIHK1345-0.25NMOL	AUUUGGUUUGGUUACUUUC	GAAAGUAACCAAACCAAAU	1	NM_005965	4638	myosin light chain kinase
Human Kinase Plate 9	E8	MYLK	SIHK1344-0.25NMOL	UACCGUUGUGAGUUCAGAC	GUCUGAACUCACAACGGUA	1	NM_053029	4638	myosin light chain kinase
Human Kinase Plate 9	F8	MYLK	SIHK1343-0.25NMOL	UAAUGCCCAUCAAUAACGC	GCGUUAUUGAUGGGCAUUA	1	NM_053031	4638	myosin light chain kinase
Human Kinase Plate 9	G8	MYLK	SIHK1342-0.25NMOL	UGAGCCCUGAGAUCAUUGC	GCAAUGAUCUCAGGGCUCA	1	NM_053032	4638	myosin light chain kinase
Human Kinase Plate 9	H8	NDUFA10	SIHK1381-0.25NMOL	AAUCCCUGGUUGUACAUCG	CGAUGUACAACCAGGGAUU	1	NM_004544	4705	NADH dehydrogenase (ubiquinone) 1 alpha subcomplex, 10, 42kDa
Human Kinase Plate 9	A9	NEK1	SIHK1384-0.25NMOL	UUAGACACCGCCUUCAAUC	GAUUGAAGGCGGUGUCUAA	1	NM_012224	4750	NIMA (never in mitosis gene a)-related kinase 1
Human Kinase Plate 9	B9	NEK2	SIHK1393-0.25NMOL	UCACUCGAAGAACAAACUC	GAGUUUGUUCUUCGAGUGA	1	NM_002497	4751	NIMA (never in mitosis gene a)-related kinase 2
Human Kinase Plate 9	C9	NEK3	SIHK1396-0.25NMOL	UAAGGAGUUCCCACAUAGG	CCUAUGUGGGAACUCCUUA	1	NM_002498	4752	NIMA (never in mitosis gene a)-related kinase 3
Human Kinase Plate 9	D9	NME1	SIHK1420-0.25NMOL	GAAACCACAAGCCGAUCUC	GAGAUCGGCUUGUGGUUUC	1	NM_000269	4830	non-metastatic cells 1, protein (NM23A) expressed in
Human Kinase Plate 9	E9	NME3	SIHK1426-0.25NMOL	AAAGGGAUGCUCCAAGCGC	GCGCUUGGAGCAUCCCUUU	1	NM_002513	4832	non-metastatic cells 3, protein expressed in
Human Kinase Plate 9	F9	NME4	SIHK1429-0.25NMOL	AGCUCAUGUAGCGGAUGAG	CUCAUCCGCUACAUGAGCU	1	NM_005009	4833	non-metastatic cells 4, protein expressed in
Human Kinase Plate 9	G9	NPR1	SIHK1441-0.25NMOL	UCUGCACAUCCCGCAUAUG	CAUAUGCGGGAUGUGCAGA	1	NM_000906	4881	natriuretic peptide receptor A/guanylate cyclase A (atrionatriuretic peptide receptor A)
Human Kinase Plate 9	H9	NPR2	SIHK1444-0.25NMOL	UAGUGAGGCCGGUCAUCUG	CAGAUGACCGGCCUCACUA	1	NM_003995	4882	natriuretic peptide receptor B/guanylate cyclase B (atrionatriuretic peptide receptor B)
Human Kinase Plate 9	A10	NTRK1	SIHK1456-0.25NMOL	UCUCUGCCCAGCACGUCAC	GUGACGUGCUGGGCAGAGA	1	NM_001007792	4914	neurotrophic tyrosine kinase, receptor, type 1
Human Kinase Plate 9	B10	NTRK2	SIHK1459-0.25NMOL	UUCAACAUCAUCUUCGUUG	CAACGAAGAUGAUGUUGAA	1	NM_001007097	4915	neurotrophic tyrosine kinase, receptor, type 2
Human Kinase Plate 9	C10	NTRK3	SIHK1462-0.25NMOL	UUCUCUAUGUGUAUGGAAG	CUUCCAUACACAUAGAGAA	1	NM_001007156	4916	neurotrophic tyrosine kinase, receptor, type 3
Human Kinase Plate 9	D10	ROR1	SIHK1987-0.25NMOL	AUUCAUCGCGACACAAGUC	GACUUGUGUCGCGAUGAAU	1	NM_001083592	4919	receptor tyrosine kinase-like orphan receptor 1
Human Kinase Plate 9	E10	ROR1	SIHK1986-0.25NMOL	AAAGAGGUAGCUCUUUAGC	GCUAAAGAGCUACCUCUUU	1	NM_005012	4919	receptor tyrosine kinase-like orphan receptor 1
Human Kinase Plate 9	F10	ROR2	SIHK1992-0.25NMOL	UUGUGAUUGCUGAGUAUGG	CCAUACUCAGCAAUCACAA	1	NM_004560	4920	receptor tyrosine kinase-like orphan receptor 2
Human Kinase Plate 9	G10	DDR2	SIHK0565-0.25NMOL	AAAGAUGCGAUCGUAAGUC	GACUUACGAUCGCAUCUUU	1	NM_001014796	4921	discoidin domain receptor tyrosine kinase 2
Human Kinase Plate 9	H10	PAK1	SIHK1483-0.25NMOL	AAGUAAUUCACAAUGUUUG	CAAACAUUGUGAAUUACUU	1	NM_002576	5058	p21 protein (Cdc42/Rac)-activated kinase 1
Human Kinase Plate 9	A11	PAK2	SIHK1486-0.25NMOL	UACCCAGAGACCAUAUGUC	GACAUAUGGUCUCUGGGUA	1	NM_002577	5062	p21 protein (Cdc42/Rac)-activated kinase 2
Human Kinase Plate 9	B11	PAK3	SIHK1490-0.25NMOL	UUUGCAGCGAUAAUCAGAG	CUCUGAUUAUCGCUGCAAA	1	NM_001128166	5063	p21 protein (Cdc42/Rac)-activated kinase 3
Human Kinase Plate 9	C11	PCK1	SIHK1529-0.25NMOL	UUGCUUCAAGGCAAGGAUC	GAUCCUUGCCUUGAAGCAA	1	NM_002591	5105	phosphoenolpyruvate carboxykinase 1 (soluble)
Human Kinase Plate 9	D11	PCK2	SIHK1532-0.25NMOL	UCGACCUUCACUGUCAAAC	GUUUGACAGUGAAGGUCGA	1	NM_001018073	5106	phosphoenolpyruvate carboxykinase 2 (mitochondrial)
Human Kinase Plate 9	E11	PCTK1	SIHK1535-0.25NMOL	UAGUGUCAGGAAGUUUGUG	CACAAACUUCCUGACACUA	1	NM_006201	5127	PCTAIRE protein kinase 1
Human Kinase Plate 9	F11	PCTK2	SIHK1538-0.25NMOL	UAUACUGUUGCAUAUGUAC	GUACAUAUGCAACAGUAUA	1	NM_002595	5128	PCTAIRE protein kinase 2
Human Kinase Plate 9	G11	PCTK3	SIHK1541-0.25NMOL	ACUGCUUCAGGUCACUGUC	GACAGUGACCUGAAGCAGU	1	NM_002596	5129	PCTAIRE protein kinase 3
Human Kinase Plate 9	H11	PDGFRA	SIHK1544-0.25NMOL	UAUCAGCCUGCUUCAUGUC	GACAUGAAGCAGGCUGAUA	1	NM_006206	5156	platelet-derived growth factor receptor, alpha polypeptide
Human Kinase Plate 10	A2	PDGFRB	SIHK1549-0.25NMOL	UCAUCGUGGCCUGAGAAUG	CAUUCUCAGGCCACGAUGA	1	NM_002609	5159	platelet-derived growth factor receptor, beta polypeptide
Human Kinase Plate 10	B2	PDK1	SIHK1555-0.25NMOL	AUCACACAGACGCCUAGCA	UGCUAGGCGUCUGUGUGAU	1	NM_002610	5163	pyruvate dehydrogenase kinase, isozyme 1
Human Kinase Plate 10	C2	PDK2	SIHK1558-0.25NMOL	UUUGACCACCUCAGAGACG	CGUCUCUGAGGUGGUCAAA	1	NM_002611	5164	pyruvate dehydrogenase kinase, isozyme 2
Human Kinase Plate 10	D2	PDK3	SIHK1561-0.25NMOL	AGGUCACUGAUCUUAAUGG	CCAUUAAGAUCAGUGACCU	1	NM_005391	5165	pyruvate dehydrogenase kinase, isozyme 3
Human Kinase Plate 10	E2	PDK4	SIHK1564-0.25NMOL	AAAUCUUAAUGGUAAGGUC	GACCUUACCAUUAAGAUUU	1	NM_002612	5166	pyruvate dehydrogenase kinase, isozyme 4
Human Kinase Plate 10	F2	PDPK1	SIHK1567-0.25NMOL	UCUCCACGAGGUCUCUUGC	GCAAGAGACCUCGUGGAGA	1	NM_002613	5170	3-phosphoinositide dependent protein kinase-1
Human Kinase Plate 10	G2	PFKFB1	SIHK1576-0.25NMOL	ACUGGCCUAAAUUAAACAC	GUGUUUAAUUUAGGCCAGU	1	NM_002625	5207	6-phosphofructo-2-kinase/fructose-2,6-biphosphatase 1
Human Kinase Plate 10	H2	PFKFB2	SIHK1579-0.25NMOL	AUUCUGUUCAGCAAAGUUC	GAACUUUGCUGAACAGAAU	1	NM_001018053	5208	6-phosphofructo-2-kinase/fructose-2,6-biphosphatase 2
Human Kinase Plate 10	A3	PFKFB3	SIHK1582-0.25NMOL	AGUUGUAGGAGCUGUACUG	CAGUACAGCUCCUACAACU	1	NM_004566	5209	6-phosphofructo-2-kinase/fructose-2,6-biphosphatase 3
Human Kinase Plate 10	B3	PFKFB4	SIHK1585-0.25NMOL	UUUCAGGCCCUCUUCAUUG	CAAUGAAGAGGGCCUGAAA	1	NM_004567	5210	6-phosphofructo-2-kinase/fructose-2,6-biphosphatase 4
Human Kinase Plate 10	C3	PFKL	SIHK1588-0.25NMOL	UCAUCUUCUCCGUCAUGUG	CACAUGACGGAGAAGAUGA	1	NM_001002021	5211	phosphofructokinase, liver
Human Kinase Plate 10	D3	PFKM	SIHK1591-0.25NMOL	UGGAGUAUUGGCAAAGAUC	GAUCUUUGCCAAUACUCCA	1	NM_000289	5213	phosphofructokinase, muscle
Human Kinase Plate 10	E3	PFKP	SIHK1594-0.25NMOL	UCUAGCAAGGCGAUGACUG	CAGUCAUCGCCUUGCUAGA	1	NM_002627	5214	phosphofructokinase, platelet
Human Kinase Plate 10	F3	PFTK1	SIHK1597-0.25NMOL	AUCAUUUCAACAAAGAUGC	GCAUCUUUGUUGAAAUGAU	1	NM_012395	5218	PFTAIRE protein kinase 1
Human Kinase Plate 10	G3	PGK1	SIHK1603-0.25NMOL	CUAAGCUAACACUGCUCAC	GUGAGCAGUGUUAGCUUAG	1	NM_000291	5230	phosphoglycerate kinase 1
Human Kinase Plate 10	H3	PGK2	SIHK1606-0.25NMOL	UAGCAAAGUAAUCUAGUUC	GAACUAGAUUACUUUGCUA	1	NM_138733	5232	phosphoglycerate kinase 2
Human Kinase Plate 10	A4	PHKA1	SIHK1612-0.25NMOL	UGUGCAACAAGAUGUUGUC	GACAACAUCUUGUUGCACA	1	NM_001122670	5255	phosphorylase kinase, alpha 1 (muscle)
Human Kinase Plate 10	B4	PHKA1	SIHK1611-0.25NMOL	AAACCAGUGCUUUAAAGUC	GACUUUAAAGCACUGGUUU	1	NM_002637	5255	phosphorylase kinase, alpha 1 (muscle)
Human Kinase Plate 10	C4	PHKA2	SIHK1615-0.25NMOL	UGCUCAACCAGCUUCUCAC	GUGAGAAGCUGGUUGAGCA	1	NM_000292	5256	phosphorylase kinase, alpha 2 (liver)
Human Kinase Plate 10	D4	PHKB	SIHK1618-0.25NMOL	UUCAAUGCCAUCAAAUAGC	GCUAUUUGAUGGCAUUGAA	1	NM_000293	5257	phosphorylase kinase, beta
Human Kinase Plate 10	E4	PHKG1	SIHK1621-0.25NMOL	AUGUCCACCUCCUUCAGCG	CGCUGAAGGAGGUGGACAU	1	NM_006213	5260	phosphorylase kinase, gamma 1 (muscle)
Human Kinase Plate 10	F4	PHKG2	SIHK1624-0.25NMOL	AGCUCGAUGAACACAACGG	CCGUUGUGUUCAUCGAGCU	1	NM_000294	5261	phosphorylase kinase, gamma 2 (testis)
Human Kinase Plate 10	G4	PIK3C2A	SIHK1642-0.25NMOL	AAGCUGUACAAGUUUCGUC	GACGAAACUUGUACAGCUU	1	NM_002645	5286	phosphoinositide-3-kinase, class 2, alpha polypeptide
Human Kinase Plate 10	H4	PIK3C2B	SIHK1645-0.25NMOL	AACAUCUCCGCAUCAUAGG	CCUAUGAUGCGGAGAUGUU	1	NM_002646	5287	phosphoinositide-3-kinase, class 2, beta polypeptide
Human Kinase Plate 10	A5	PIK3C2G	SIHK1648-0.25NMOL	UGUCCAUCACUUGAAUAAG	CUUAUUCAAGUGAUGGACA	1	NM_004570	5288	phosphoinositide-3-kinase, class 2, gamma polypeptide
Human Kinase Plate 10	B5	PIK3C3	SIHK1651-0.25NMOL	UCUAUGUGGAAGAGUUUGC	GCAAACUCUUCCACAUAGA	1	NM_002647	5289	phosphoinositide-3-kinase, class 3
Human Kinase Plate 10	C5	PIK3CA	SIHK1654-0.25NMOL	UAGCUAGUCUGUUACUCAG	CUGAGUAACAGACUAGCUA	1	NM_006218	5290	phosphoinositide-3-kinase, catalytic, alpha polypeptide
Human Kinase Plate 10	D5	PIK3CB	SIHK1657-0.25NMOL	UUACACAGGAGCUCAGUAC	GUACUGAGCUCCUGUGUAA	1	NM_006219	5291	phosphoinositide-3-kinase, catalytic, beta polypeptide
Human Kinase Plate 10	E5	PIM1	SIHK1678-0.25NMOL	UAUCUCCACACACCAUAUC	GAUAUGGUGUGUGGAGAUA	1	NM_002648	5292	pim-1 oncogene
Human Kinase Plate 10	F5	PIK3CD	SIHK1660-0.25NMOL	UGAUCUGUGAGUUGAUGAG	CUCAUCAACUCACAGAUCA	1	NM_005026	5293	phosphoinositide-3-kinase, catalytic, delta polypeptide
Human Kinase Plate 10	G5	PIK3CG	SIHK1663-0.25NMOL	AGCUUUACCGCAGUAGAUC	GAUCUACUGCGGUAAAGCU	1	NM_002649	5294	phosphoinositide-3-kinase, catalytic, gamma polypeptide
Human Kinase Plate 10	H5	PIK3R2	SIHK1666-0.25NMOL	UUGAUCAGCUUAUUGUUCC	GGAACAAUAAGCUGAUCAA	1	NM_005027	5296	phosphoinositide-3-kinase, regulatory subunit 2 (beta)
Human Kinase Plate 10	A6	PI4KA	SIHK1636-0.25NMOL	AUUGCUUCAGGCACAUCAC	GUGAUGUGCCUGAAGCAAU	1	NM_002650	5297	phosphatidylinositol 4-kinase, catalytic, alpha
Human Kinase Plate 10	B6	PI4KA	SIHK1635-0.25NMOL	AGUAGCAGAACAUUACCUG	CAGGUAAUGUUCUGCUACU	1	XM_001721947	5297	phosphatidylinositol 4-kinase, catalytic, alpha
Human Kinase Plate 10	C6	PI4KB	SIHK1639-0.25NMOL	AUGGGUAAUACCACAUUCG	CGAAUGUGGUAUUACCCAU	1	NM_002651	5298	phosphatidylinositol 4-kinase, catalytic, beta
Human Kinase Plate 10	D6	PIN1	SIHK1687-0.25NMOL	UGAGGCCAGAGACUCAAAG	CUUUGAGUCUCUGGCCUCA	1	NM_006221	5300	peptidylprolyl cis/trans isomerase, NIMA-interacting 1
Human Kinase Plate 10	E6	PIP4K2A	SIHK1693-0.25NMOL	ACAUUAAGCCGGUACAUGC	GCAUGUACCGGCUUAAUGU	1	NM_005028	5305	phosphatidylinositol-5-phosphate 4-kinase, type II, alpha
Human Kinase Plate 10	F6	PKLR	SIHK1725-0.25NMOL	UAAUUGGACACAGACUUUC	GAAAGUCUGUGUCCAAUUA	1	NM_000298	5313	pyruvate kinase, liver and RBC
Human Kinase Plate 10	G6	PKM2	SIHK1728-0.25NMOL	AAUAAGCCCAUCAUCCACG	CGUGGAUGAUGGGCUUAUU	1	NM_002654	5315	pyruvate kinase, muscle
Human Kinase Plate 10	H6	PLK1	SIHK1743-0.25NMOL	UAUUAGGAGGCCUUGAGAC	GUCUCAAGGCCUCCUAAUA	1	NM_005030	5347	polo-like kinase 1 (Drosophila)
Human Kinase Plate 10	A7	POLR2K	SIHK1772-0.25NMOL	AUUCUCUGCAUCUGAUUGG	CCAAUCAGAUGCAGAGAAU	1	NM_005034	5440	polymerase (RNA) II (DNA directed) polypeptide K, 7.0kDa
Human Kinase Plate 10	B7	PRKAA1	SIHK1778-0.25NMOL	UACACGCAAAUAAUAUGGG	CCCAUAUUAUUUGCGUGUA	1	NM_006251	5562	protein kinase, AMP-activated, alpha 1 catalytic subunit
Human Kinase Plate 10	C7	PRKAA2	SIHK1781-0.25NMOL	AAAUAACGUAGGUACAUGC	GCAUGUACCUACGUUAUUU	1	NM_006252	5563	protein kinase, AMP-activated, alpha 2 catalytic subunit
Human Kinase Plate 10	D7	PRKAB1	SIHK1784-0.25NMOL	UGGGAAUCCACCAUUAAAG	CUUUAAUGGUGGAUUCCCA	1	NM_006253	5564	protein kinase, AMP-activated, beta 1 non-catalytic subunit
Human Kinase Plate 10	E7	PRKAB2	SIHK1787-0.25NMOL	UAACUUUAAAGCAUCGAAC	GUUCGAUGCUUUAAAGUUA	1	NM_005399	5565	protein kinase, AMP-activated, beta 2 non-catalytic subunit
Human Kinase Plate 10	F7	PRKACA	SIHK1790-0.25NMOL	AAAGUUGACAGCUUGCAGG	CCUGCAAGCUGUCAACUUU	1	NM_002730	5566	protein kinase, cAMP-dependent, catalytic, alpha
Human Kinase Plate 10	G7	PRKACB	SIHK1793-0.25NMOL	UAGUGAAUGGAGGUACUCG	CGAGUACCUCCAUUCACUA	1	NM_002731	5567	protein kinase, cAMP-dependent, catalytic, beta
Human Kinase Plate 10	H7	PRKACG	SIHK1796-0.25NMOL	UUCCGAAGCGCUUGGUGAG	CUCACCAAGCGCUUCGGAA	1	NM_002732	5568	protein kinase, cAMP-dependent, catalytic, gamma
Human Kinase Plate 10	A8	PRKAG1	SIHK1799-0.25NMOL	AAAGUAUUGCCUGAUUCUG	CAGAAUCAGGCAAUACUUU	1	NM_002733	5571	protein kinase, AMP-activated, gamma 1 non-catalytic subunit
Human Kinase Plate 10	B8	PRKAR1A	SIHK1808-0.25NMOL	AAGGAAUUCCUCAUACAUC	GAUGUAUGAGGAAUUCCUU	1	NM_002734	5573	protein kinase, cAMP-dependent, regulatory, type I, alpha (tissue specific extinguisher 1)
Human Kinase Plate 10	C8	PRKAR1B	SIHK1811-0.25NMOL	ACGACAUAGAAGUUGUCUC	GAGACAACUUCUAUGUCGU	1	NM_002735	5575	protein kinase, cAMP-dependent, regulatory, type I, beta
Human Kinase Plate 10	D8	PRKAR2A	SIHK1814-0.25NMOL	UCCUAUUACAUCCACAAUC	GAUUGUGGAUGUAAUAGGA	1	NM_004157	5576	protein kinase, cAMP-dependent, regulatory, type II, alpha
Human Kinase Plate 10	E8	PRKAR2B	SIHK1817-0.25NMOL	AAAGAAUCAGCCGAAUCUC	GAGAUUCGGCUGAUUCUUU	1	NM_002736	5577	protein kinase, cAMP-dependent, regulatory, type II, beta
Human Kinase Plate 10	F8	PRKCA	SIHK1820-0.25NMOL	UUCCUACUUGCUGAAUGUG	CACAUUCAGCAAGUAGGAA	1	NM_002737	5578	protein kinase C, alpha
Human Kinase Plate 10	G8	PRKCB	SIHK1823-0.25NMOL	AAAUGAUGCCCUUACUCUG	CAGAGUAAGGGCAUCAUUU	1	NM_002738	5579	protein kinase C, beta
Human Kinase Plate 10	H8	PRKCD	SIHK1826-0.25NMOL	AUACUGAACAGACAUCAAC	GUUGAUGUCUGUUCAGUAU	1	NM_006254	5580	protein kinase C, delta
Human Kinase Plate 10	A9	PRKCE	SIHK1829-0.25NMOL	UCAAAUCCCUGUAGAUGAC	GUCAUCUACAGGGAUUUGA	1	NM_005400	5581	protein kinase C, epsilon
Human Kinase Plate 10	B9	PRKCG	SIHK1832-0.25NMOL	AUCGGGCUCCGCUCAAGUC	GACUUGAGCGGAGCCCGAU	1	NM_002739	5582	protein kinase C, gamma
Human Kinase Plate 10	C9	PRKCH	SIHK1835-0.25NMOL	AAUCUUUGAAUCCACUUUG	CAAAGUGGAUUCAAAGAUU	1	NM_006255	5583	protein kinase C, eta
Human Kinase Plate 10	D9	PRKCI	SIHK1838-0.25NMOL	AAACGCUUGGCUUGGAAAG	CUUUCCAAGCCAAGCGUUU	1	NM_002740	5584	protein kinase C, iota
Human Kinase Plate 10	E9	PKN1	SIHK1734-0.25NMOL	AAUCUUCGAGGGUCAGAGG	CCUCUGACCCUCGAAGAUU	1	NM_002741	5585	protein kinase N1
Human Kinase Plate 10	F9	PKN2	SIHK1737-0.25NMOL	AAGCCAAUUCAUUAGUCUG	CAGACUAAUGAAUUGGCUU	1	NM_006256	5586	protein kinase N2
Human Kinase Plate 10	G9	PRKD1	SIHK1847-0.25NMOL	AGAUAAAGGAAUUUCCUUG	CAAGGAAAUUCCUUUAUCU	1	NM_002742	5587	protein kinase D1
Human Kinase Plate 10	H9	PRKCQ	SIHK1841-0.25NMOL	UGAGUGCUCUCAAUCAUGG	CCAUGAUUGAGAGCACUCA	1	NM_006257	5588	protein kinase C, theta
Human Kinase Plate 10	A10	PRKCZ	SIHK1844-0.25NMOL	UACAGUUAAAGGGUCAAUC	GAUUGACCCUUUAACUGUA	1	NM_001033581	5590	protein kinase C, zeta
Human Kinase Plate 10	B10	PRKDC	SIHK1861-0.25NMOL	UUAUAGAGCUGGUACAUGG	CCAUGUACCAGCUCUAUAA	1	NM_001081640	5591	protein kinase, DNA-activated, catalytic polypeptide
Human Kinase Plate 10	C10	PRKG1	SIHK1866-0.25NMOL	AAACAUUGUCGAUCAAUGG	CCAUUGAUCGACAAUGUUU	1	NM_001098512	5592	protein kinase, cGMP-dependent, type I
Human Kinase Plate 10	D10	PRKG2	SIHK1869-0.25NMOL	UGAUGUAAUCUCCUUUGUC	GACAAAGGAGAUUACAUCA	1	NM_006259	5593	protein kinase, cGMP-dependent, type II
Human Kinase Plate 10	E10	MAPK1	SIHK1185-0.25NMOL	AUUGCUGAGGUGUUGUGUC	GACACAACACCUCAGCAAU	1	NM_002745	5594	mitogen-activated protein kinase 1
Human Kinase Plate 10	F10	MAPK3	SIHK1209-0.25NMOL	UAUGGUCAUUGCUCAGCUG	CAGCUGAGCAAUGACCAUA	1	NM_001040056	5595	mitogen-activated protein kinase 3
Human Kinase Plate 10	G10	MAPK4	SIHK1212-0.25NMOL	UAAAGGUCAGGAUCUUCUC	GAGAAGAUCCUGACCUUUA	1	NM_002747	5596	mitogen-activated protein kinase 4
Human Kinase Plate 10	H10	MAPK6	SIHK1215-0.25NMOL	UUCAGAAUGCUGCUGUAUG	CAUACAGCAGCAUUCUGAA	1	NM_002748	5597	mitogen-activated protein kinase 6
Human Kinase Plate 10	A11	MAPK7	SIHK1218-0.25NMOL	UGUAUACUCAUGCAAAGAG	CUCUUUGCAUGAGUAUACA	1	NM_002749	5598	mitogen-activated protein kinase 7
Human Kinase Plate 10	B11	MAPK8	SIHK1221-0.25NMOL	UUGGCAAAGAUUUGCAUCC	GGAUGCAAAUCUUUGCCAA	1	NM_002750	5599	mitogen-activated protein kinase 8
Human Kinase Plate 10	C11	MAPK11	SIHK1194-0.25NMOL	UUCCAAGGAGGUCUAUGGC	GCCAUAGACCUCCUUGGAA	1	NM_002751	5600	mitogen-activated protein kinase 11
Human Kinase Plate 10	D11	MAPK9	SIHK1224-0.25NMOL	UCUUACAUGCAGAACAUGG	CCAUGUUCUGCAUGUAAGA	1	NM_002752	5601	mitogen-activated protein kinase 9
Human Kinase Plate 10	E11	MAPK10	SIHK1191-0.25NMOL	AAAGGGCAGUUACAGGUUG	CAACCUGUAACUGCCCUUU	1	NM_002753	5602	mitogen-activated protein kinase 10
Human Kinase Plate 10	F11	MAPK10	SIHK1190-0.25NMOL	AGAUGCAAGAUAGAGACAC	GUGUCUCUAUCUUGCAUCU	1	NM_138980	5602	mitogen-activated protein kinase 10
Human Kinase Plate 10	G11	MAPK13	SIHK1200-0.25NMOL	UCUGAUACACCAGGUACUG	CAGUACCUGGUGUAUCAGA	1	NM_002754	5603	mitogen-activated protein kinase 13
Human Kinase Plate 10	H11	MAP2K1	SIHK1098-0.25NMOL	UAGAACGCACCAUAGAAGC	GCUUCUAUGGUGCGUUCUA	1	NM_002755	5604	mitogen-activated protein kinase kinase 1
Human Kinase Plate 11	A2	PDGFRB	SIHK1548-0.25NMOL	AACCCGAGCAGGUCAGAAC	GUUCUGACCUGCUCGGGUU	1	NM_002609	5159	platelet-derived growth factor receptor, beta polypeptide
Human Kinase Plate 11	B2	PDK1	SIHK1554-0.25NMOL	AUGACACAGUCUCCUGGAC	GUCCAGGAGACUGUGUCAU	1	NM_002610	5163	pyruvate dehydrogenase kinase, isozyme 1
Human Kinase Plate 11	C2	PDK2	SIHK1557-0.25NMOL	UGUCACACAGGAGCUUAGC	GCUAAGCUCCUGUGUGACA	1	NM_002611	5164	pyruvate dehydrogenase kinase, isozyme 2
Human Kinase Plate 11	D2	PDK3	SIHK1560-0.25NMOL	AUGACUCACUUGAAAGAGC	GCUCUUUCAAGUGAGUCAU	1	NM_005391	5165	pyruvate dehydrogenase kinase, isozyme 3
Human Kinase Plate 11	E2	PDK4	SIHK1563-0.25NMOL	AAGUACUUUGCAUACAGAC	GUCUGUAUGCAAAGUACUU	1	NM_002612	5166	pyruvate dehydrogenase kinase, isozyme 4
Human Kinase Plate 11	F2	PDPK1	SIHK1566-0.25NMOL	UACUGCUCUAUGUUGCUGC	GCAGCAACAUAGAGCAGUA	1	NM_002613	5170	3-phosphoinositide dependent protein kinase-1
Human Kinase Plate 11	G2	PFKFB1	SIHK1575-0.25NMOL	AAUUCAUAGUUCUUGUAGC	GCUACAAGAACUAUGAAUU	1	NM_002625	5207	6-phosphofructo-2-kinase/fructose-2,6-biphosphatase 1
Human Kinase Plate 11	H2	PFKFB2	SIHK1578-0.25NMOL	UGUUUGCGGAUCUUCAUGG	CCAUGAAGAUCCGCAAACA	1	NM_001018053	5208	6-phosphofructo-2-kinase/fructose-2,6-biphosphatase 2
Human Kinase Plate 11	A3	PFKFB3	SIHK1581-0.25NMOL	UUUCAUGGCUUCCUCAUUG	CAAUGAGGAAGCCAUGAAA	1	NM_004566	5209	6-phosphofructo-2-kinase/fructose-2,6-biphosphatase 3
Human Kinase Plate 11	B3	PFKFB4	SIHK1584-0.25NMOL	UCGCGGUUGACAUAGUCAG	CUGACUAUGUCAACCGCGA	1	NM_004567	5210	6-phosphofructo-2-kinase/fructose-2,6-biphosphatase 4
Human Kinase Plate 11	C3	PFKL	SIHK1587-0.25NMOL	AUGAUGAUGAUGUUCAGUC	GACUGAACAUCAUCAUCAU	1	NM_001002021	5211	phosphofructokinase, liver
Human Kinase Plate 11	D3	PFKM	SIHK1590-0.25NMOL	UGAAGUGUCCAAGUCAAUC	GAUUGACUUGGACACUUCA	1	NM_000289	5213	phosphofructokinase, muscle
Human Kinase Plate 11	E3	PFKP	SIHK1593-0.25NMOL	UGGUCUUUGGGAUCUGAUC	GAUCAGAUCCCAAAGACCA	1	NM_002627	5214	phosphofructokinase, platelet
Human Kinase Plate 11	F3	PFTK1	SIHK1596-0.25NMOL	AUUUCAACAAAGAUGCAAC	GUUGCAUCUUUGUUGAAAU	1	NM_012395	5218	PFTAIRE protein kinase 1
Human Kinase Plate 11	G3	PGK1	SIHK1602-0.25NMOL	AUAUAUGUGGAACAGAGCC	GGCUCUGUUCCACAUAUAU	1	NM_000291	5230	phosphoglycerate kinase 1
Human Kinase Plate 11	H3	PGK2	SIHK1605-0.25NMOL	AAACAGAAGGAAGUAACAC	GUGUUACUUCCUUCUGUUU	1	NM_138733	5232	phosphoglycerate kinase 2
Human Kinase Plate 11	A4	PHKA1	SIHK1610-0.25NMOL	AAUCUCACCUGGAGUCAUC	GAUGACUCCAGGUGAGAUU	1	NM_001122670	5255	phosphorylase kinase, alpha 1 (muscle)
Human Kinase Plate 11	B4	PHKA1	SIHK1609-0.25NMOL	UCAUCAAGCAUGCUGUAUG	CAUACAGCAUGCUUGAUGA	1	NM_002637	5255	phosphorylase kinase, alpha 1 (muscle)
Human Kinase Plate 11	C4	PHKA2	SIHK1614-0.25NMOL	UCAAACAACUUCUCAUCAC	GUGAUGAGAAGUUGUUUGA	1	NM_000292	5256	phosphorylase kinase, alpha 2 (liver)
Human Kinase Plate 11	D4	PHKB	SIHK1617-0.25NMOL	AAAGACCCAUCGAUCUGAC	GUCAGAUCGAUGGGUCUUU	1	NM_000293	5257	phosphorylase kinase, beta
Human Kinase Plate 11	E4	PHKG1	SIHK1620-0.25NMOL	AAAGUGUUGGUCUCAUAAG	CUUAUGAGACCAACACUUU	1	NM_006213	5260	phosphorylase kinase, gamma 1 (muscle)
Human Kinase Plate 11	F4	PHKG2	SIHK1623-0.25NMOL	AGAAGACUCGUAGGAAUCG	CGAUUCCUACGAGUCUUCU	1	NM_000294	5261	phosphorylase kinase, gamma 2 (testis)
Human Kinase Plate 11	G4	PIK3C2A	SIHK1641-0.25NMOL	ACUACUGGACGAUAGAUAG	CUAUCUAUCGUCCAGUAGU	1	NM_002645	5286	phosphoinositide-3-kinase, class 2, alpha polypeptide
Human Kinase Plate 11	H4	PIK3C2B	SIHK1644-0.25NMOL	UCAAGUGCCAGAUGUAACC	GGUUACAUCUGGCACUUGA	1	NM_002646	5287	phosphoinositide-3-kinase, class 2, beta polypeptide
Human Kinase Plate 11	A5	PIK3C2G	SIHK1647-0.25NMOL	AAGCACGACAGCAAAGUUC	GAACUUUGCUGUCGUGCUU	1	NM_004570	5288	phosphoinositide-3-kinase, class 2, gamma polypeptide
Human Kinase Plate 11	B5	PIK3C3	SIHK1650-0.25NMOL	ACUCUGACAGACUUAUCAC	GUGAUAAGUCUGUCAGAGU	1	NM_002647	5289	phosphoinositide-3-kinase, class 3
Human Kinase Plate 11	C5	PIK3CA	SIHK1653-0.25NMOL	UUCGCACCACCUCAAUAAG	CUUAUUGAGGUGGUGCGAA	1	NM_006218	5290	phosphoinositide-3-kinase, catalytic, alpha polypeptide
Human Kinase Plate 11	D5	PIK3CB	SIHK1656-0.25NMOL	UGAAUUAGUGGAUGAUCAC	GUGAUCAUCCACUAAUUCA	1	NM_006219	5291	phosphoinositide-3-kinase, catalytic, beta polypeptide
Human Kinase Plate 11	E5	PIM1	SIHK1677-0.25NMOL	UCUGGAGGGCUAUACACUC	GAGUGUAUAGCCCUCCAGA	1	NM_002648	5292	pim-1 oncogene
Human Kinase Plate 11	F5	PIK3CD	SIHK1659-0.25NMOL	AACCACAACGCUCUGAUUC	GAAUCAGAGCGUUGUGGUU	1	NM_005026	5293	phosphoinositide-3-kinase, catalytic, delta polypeptide
Human Kinase Plate 11	G5	PIK3CG	SIHK1662-0.25NMOL	AGGGUUAAGUGGAUCAGUG	CACUGAUCCACUUAACCCU	1	NM_002649	5294	phosphoinositide-3-kinase, catalytic, gamma polypeptide
Human Kinase Plate 11	H5	PIK3R2	SIHK1665-0.25NMOL	UCUUCAAAGAUCUUGAUAG	CUAUCAAGAUCUUUGAAGA	1	NM_005027	5296	phosphoinositide-3-kinase, regulatory subunit 2 (beta)
Human Kinase Plate 11	A6	PI4KA	SIHK1634-0.25NMOL	AUAAAUGUUAGUCUUCAUG	CAUGAAGACUAACAUUUAU	1	NM_002650	5297	phosphatidylinositol 4-kinase, catalytic, alpha
Human Kinase Plate 11	B6	PI4KA	SIHK1633-0.25NMOL	UGACUCGGAAUGCUCAUUG	CAAUGAGCAUUCCGAGUCA	1	XM_001721947	5297	phosphatidylinositol 4-kinase, catalytic, alpha
Human Kinase Plate 11	C6	PI4KB	SIHK1638-0.25NMOL	AGAACUGGGAGAUGUUGUC	GACAACAUCUCCCAGUUCU	1	NM_002651	5298	phosphatidylinositol 4-kinase, catalytic, beta
Human Kinase Plate 11	D6	PIN1	SIHK1686-0.25NMOL	AAUUCCUUAAGGGAGAAUC	GAUUCUCCCUUAAGGAAUU	1	NM_006221	5300	peptidylprolyl cis/trans isomerase, NIMA-interacting 1
Human Kinase Plate 11	E6	PIP4K2A	SIHK1692-0.25NMOL	UAAUUGCCAUGAAGUACAC	GUGUACUUCAUGGCAAUUA	1	NM_005028	5305	phosphatidylinositol-5-phosphate 4-kinase, type II, alpha
Human Kinase Plate 11	F6	PKLR	SIHK1724-0.25NMOL	AUUGGACACAGACUUUCAG	CUGAAAGUCUGUGUCCAAU	1	NM_000298	5313	pyruvate kinase, liver and RBC
Human Kinase Plate 11	G6	PKM2	SIHK1727-0.25NMOL	UUCCAUGUAGGCGUUAUCC	GGAUAACGCCUACAUGGAA	1	NM_002654	5315	pyruvate kinase, muscle
Human Kinase Plate 11	H6	PLK1	SIHK1742-0.25NMOL	UAUUCAUUCUUCUUGAUCC	GGAUCAAGAAGAAUGAAUA	1	NM_005030	5347	polo-like kinase 1 (Drosophila)
Human Kinase Plate 11	A7	POLR2K	SIHK1771-0.25NMOL	AUUCUGUAUCCACAUUCUC	GAGAAUGUGGAUACAGAAU	1	NM_005034	5440	polymerase (RNA) II (DNA directed) polypeptide K, 7.0kDa
Human Kinase Plate 11	B7	PRKAA1	SIHK1777-0.25NMOL	UUACAAAUGGAAGCAUUUG	CAAAUGCUUCCAUUUGUAA	1	NM_006251	5562	protein kinase, AMP-activated, alpha 1 catalytic subunit
Human Kinase Plate 11	C7	PRKAA2	SIHK1780-0.25NMOL	AGGACCUGCAUACAAUCUG	CAGAUUGUAUGCAGGUCCU	1	NM_006252	5563	protein kinase, AMP-activated, alpha 2 catalytic subunit
Human Kinase Plate 11	D7	PRKAB1	SIHK1783-0.25NMOL	UCUCUGGUGCCUUGAUUUC	GAAAUCAAGGCACCAGAGA	1	NM_006253	5564	protein kinase, AMP-activated, beta 1 non-catalytic subunit
Human Kinase Plate 11	E7	PRKAB2	SIHK1786-0.25NMOL	UACGGAGUCCUCCAAAUCC	GGAUUUGGAGGACUCCGUA	1	NM_005399	5565	protein kinase, AMP-activated, beta 2 non-catalytic subunit
Human Kinase Plate 11	F7	PRKACA	SIHK1789-0.25NMOL	UUUGAGUUGUCCUUGAAGG	CCUUCAAGGACAACUCAAA	1	NM_002730	5566	protein kinase, cAMP-dependent, catalytic, alpha
Human Kinase Plate 11	G7	PRKACB	SIHK1792-0.25NMOL	UUAGAUCUCUGUAGAUGAG	CUCAUCUACAGAGAUCUAA	1	NM_002731	5567	protein kinase, cAMP-dependent, catalytic, beta
Human Kinase Plate 11	H7	PRKACG	SIHK1795-0.25NMOL	UCAUAGAUGGCGAUCCAGC	GCUGGAUCGCCAUCUAUGA	1	NM_002732	5568	protein kinase, cAMP-dependent, catalytic, gamma
Human Kinase Plate 11	A8	PRKAG1	SIHK1798-0.25NMOL	AGCAAUAUUGGCAUAGGUG	CACCUAUGCCAAUAUUGCU	1	NM_002733	5571	protein kinase, AMP-activated, gamma 1 non-catalytic subunit
Human Kinase Plate 11	B8	PRKAR1A	SIHK1807-0.25NMOL	UAAAUCAAAGCAAGUUCUC	GAGAACUUGCUUUGAUUUA	1	NM_002734	5573	protein kinase, cAMP-dependent, regulatory, type I, alpha (tissue specific extinguisher 1)
Human Kinase Plate 11	C8	PRKAR1B	SIHK1810-0.25NMOL	AAGGAUGCGCCGGUAGCUG	CAGCUACCGGCGCAUCCUU	1	NM_002735	5575	protein kinase, cAMP-dependent, regulatory, type I, beta
Human Kinase Plate 11	D8	PRKAR2A	SIHK1813-0.25NMOL	UCAAUGACAUGCUCAUCAG	CUGAUGAGCAUGUCAUUGA	1	NM_004157	5576	protein kinase, cAMP-dependent, regulatory, type II, alpha
Human Kinase Plate 11	E8	PRKAR2B	SIHK1816-0.25NMOL	UUAUUCUCCUGAAGGUUAC	GUAACCUUCAGGAGAAUAA	1	NM_002736	5577	protein kinase, cAMP-dependent, regulatory, type II, beta
Human Kinase Plate 11	F8	PRKCA	SIHK1819-0.25NMOL	UUCAUCAGCUCCGAAACUC	GAGUUUCGGAGCUGAUGAA	1	NM_002737	5578	protein kinase C, alpha
Human Kinase Plate 11	G8	PRKCB	SIHK1822-0.25NMOL	UGGGCCUGGAUGUAGAUGC	GCAUCUACAUCCAGGCCCA	1	NM_002738	5579	protein kinase C, beta
Human Kinase Plate 11	H8	PRKCD	SIHK1825-0.25NMOL	ACUCCCAGCCUCUUGGUUG	CAACCAAGAGGCUGGGAGU	1	NM_006254	5580	protein kinase C, delta
Human Kinase Plate 11	A9	PRKCE	SIHK1828-0.25NMOL	UCUGGCUCCAGAUCAAUCC	GGAUUGAUCUGGAGCCAGA	1	NM_005400	5581	protein kinase C, epsilon
Human Kinase Plate 11	B9	PRKCG	SIHK1831-0.25NMOL	UAAGGUCAGGGAGAAUAUC	GAUAUUCUCCCUGACCUUA	1	NM_002739	5582	protein kinase C, gamma
Human Kinase Plate 11	C9	PRKCH	SIHK1834-0.25NMOL	UGAAAGGCGGUUCUAUUUG	CAAAUAGAACCGCCUUUCA	1	NM_006255	5583	protein kinase C, eta
Human Kinase Plate 11	D9	PRKCI	SIHK1837-0.25NMOL	UUCAGACUGAUCAAUCUUC	GAAGAUUGAUCAGUCUGAA	1	NM_002740	5584	protein kinase C, iota
Human Kinase Plate 11	E9	PKN1	SIHK1733-0.25NMOL	UCGGAGAGGAGCACCUUCC	GGAAGGUGCUCCUCUCCGA	1	NM_002741	5585	protein kinase N1
Human Kinase Plate 11	F9	PKN2	SIHK1736-0.25NMOL	UAUGAAUGUGCAUCAUUAG	CUAAUGAUGCACAUUCAUA	1	NM_006256	5586	protein kinase N2
Human Kinase Plate 11	G9	PRKD1	SIHK1846-0.25NMOL	UAAAUGCACAUCUCUUAUG	CAUAAGAGAUGUGCAUUUA	1	NM_002742	5587	protein kinase D1
Human Kinase Plate 11	H9	PRKCQ	SIHK1840-0.25NMOL	UUCAGUAUCUCUUAAGCAG	CUGCUUAAGAGAUACUGAA	1	NM_006257	5588	protein kinase C, theta
Human Kinase Plate 11	A10	PRKCZ	SIHK1843-0.25NMOL	UGGUCAUUCUUCUUCAACC	GGUUGAAGAAGAAUGACCA	1	NM_001033581	5590	protein kinase C, zeta
Human Kinase Plate 11	B10	PRKDC	SIHK1860-0.25NMOL	UUCGUUUGAUGAAAGGUUC	GAACCUUUCAUCAAACGAA	1	NM_001081640	5591	protein kinase, DNA-activated, catalytic polypeptide
Human Kinase Plate 11	C10	PRKG1	SIHK1865-0.25NMOL	AUAGGAGGUGUCAAGGUAC	GUACCUUGACACCUCCUAU	1	NM_001098512	5592	protein kinase, cGMP-dependent, type I
Human Kinase Plate 11	D10	PRKG2	SIHK1868-0.25NMOL	UCAAGAGGCACUUUAUCUG	CAGAUAAAGUGCCUCUUGA	1	NM_006259	5593	protein kinase, cGMP-dependent, type II
Human Kinase Plate 11	E10	MAPK1	SIHK1184-0.25NMOL	UCACGGUGCAGAACGUUAG	CUAACGUUCUGCACCGUGA	1	NM_002745	5594	mitogen-activated protein kinase 1
Human Kinase Plate 11	F10	MAPK3	SIHK1208-0.25NMOL	UGUGGUUGAGCUGAUCCAG	CUGGAUCAGCUCAACCACA	1	NM_001040056	5595	mitogen-activated protein kinase 3
Human Kinase Plate 11	G10	MAPK4	SIHK1211-0.25NMOL	AAAGUCGAUGGCUUCACUG	CAGUGAAGCCAUCGACUUU	1	NM_002747	5596	mitogen-activated protein kinase 4
Human Kinase Plate 11	H10	MAPK6	SIHK1214-0.25NMOL	UAAUGUGGCCUGUAUUGAC	GUCAAUACAGGCCACAUUA	1	NM_002748	5597	mitogen-activated protein kinase 6
Human Kinase Plate 11	A11	MAPK7	SIHK1217-0.25NMOL	AAUUUCAGCCACAAUGGCC	GGCCAUUGUGGCUGAAAUU	1	NM_002749	5598	mitogen-activated protein kinase 7
Human Kinase Plate 11	B11	MAPK8	SIHK1220-0.25NMOL	UAACACAUUUCAUAAGAAC	GUUCUUAUGAAAUGUGUUA	1	NM_002750	5599	mitogen-activated protein kinase 8
Human Kinase Plate 11	C11	MAPK11	SIHK1193-0.25NMOL	AAACCAGGAAUUGAACGUG	CACGUUCAAUUCCUGGUUU	1	NM_002751	5600	mitogen-activated protein kinase 11
Human Kinase Plate 11	D11	MAPK9	SIHK1223-0.25NMOL	UGUGGUCACAUGCACAUAC	GUAUGUGCAUGUGACCACA	1	NM_002752	5601	mitogen-activated protein kinase 9
Human Kinase Plate 11	E11	MAPK10	SIHK1189-0.25NMOL	UGUUCAAUUACCUUAUUCC	GGAAUAAGGUAAUUGAACA	1	NM_002753	5602	mitogen-activated protein kinase 10
Human Kinase Plate 11	F11	MAPK10	SIHK1188-0.25NMOL	UCUACAUCCAUCUGACUAG	CUAGUCAGAUGGAUGUAGA	1	NM_138980	5602	mitogen-activated protein kinase 10
Human Kinase Plate 11	G11	MAPK13	SIHK1199-0.25NMOL	UUCCCUGUCAGCAUCUCUG	CAGAGAUGCUGACAGGGAA	1	NM_002754	5603	mitogen-activated protein kinase 13
Human Kinase Plate 11	H11	MAP2K1	SIHK1097-0.25NMOL	UUAUUACAGCAAUGCUAAC	GUUAGCAUUGCUGUAAUAA	1	NM_002755	5604	mitogen-activated protein kinase kinase 1
Human Kinase Plate 12	A2	PDGFRB	SIHK1547-0.25NMOL	AUAUCCAAGAGGAAGUCAG	CUGACUUCCUCUUGGAUAU	1	NM_002609	5159	platelet-derived growth factor receptor, beta polypeptide
Human Kinase Plate 12	B2	PDK1	SIHK1553-0.25NMOL	AAUAGGUGCAAUUUCAUCC	GGAUGAAAUUGCACCUAUU	1	NM_002610	5163	pyruvate dehydrogenase kinase, isozyme 1
Human Kinase Plate 12	C2	PDK2	SIHK1556-0.25NMOL	UUUGGGAUGGGCUGGGUUG	CAACCCAGCCCAUCCCAAA	1	NM_002611	5164	pyruvate dehydrogenase kinase, isozyme 2
Human Kinase Plate 12	D2	PDK3	SIHK1559-0.25NMOL	AAUAAGCAUGCGGAAAGAG	CUCUUUCCGCAUGCUUAUU	1	NM_005391	5165	pyruvate dehydrogenase kinase, isozyme 3
Human Kinase Plate 12	E2	PDK4	SIHK1562-0.25NMOL	AGUCUGAUAAUGCUUUCUG	CAGAAAGCAUUAUCAGACU	1	NM_002612	5166	pyruvate dehydrogenase kinase, isozyme 4
Human Kinase Plate 12	F2	PDPK1	SIHK1565-0.25NMOL	AACGGGUGUGCUUUAAGAG	CUCUUAAAGCACACCCGUU	1	NM_002613	5170	3-phosphoinositide dependent protein kinase-1
Human Kinase Plate 12	G2	PFKFB1	SIHK1574-0.25NMOL	UUUAGUUGGUGUUCCUAUC	GAUAGGAACACCAACUAAA	1	NM_002625	5207	6-phosphofructo-2-kinase/fructose-2,6-biphosphatase 1
Human Kinase Plate 12	H2	PFKFB2	SIHK1577-0.25NMOL	AUAGUCAGGGCUUGAUACC	GGUAUCAAGCCCUGACUAU	1	NM_001018053	5208	6-phosphofructo-2-kinase/fructose-2,6-biphosphatase 2
Human Kinase Plate 12	A3	PFKFB3	SIHK1580-0.25NMOL	AGCACUGGCAAACUUCUUG	CAAGAAGUUUGCCAGUGCU	1	NM_004566	5209	6-phosphofructo-2-kinase/fructose-2,6-biphosphatase 3
Human Kinase Plate 12	B3	PFKFB4	SIHK1583-0.25NMOL	UGUGGCUUCAAGAAUAUCC	GGAUAUUCUUGAAGCCACA	1	NM_004567	5210	6-phosphofructo-2-kinase/fructose-2,6-biphosphatase 4
Human Kinase Plate 12	C3	PFKL	SIHK1586-0.25NMOL	AGGUCCGGGCUGUAGUCUC	GAGACUACAGCCCGGACCU	1	NM_001002021	5211	phosphofructokinase, liver
Human Kinase Plate 12	D3	PFKM	SIHK1589-0.25NMOL	AGUCUCAAUGAUAAACACC	GGUGUUUAUCAUUGAGACU	1	NM_000289	5213	phosphofructokinase, muscle
Human Kinase Plate 12	E3	PFKP	SIHK1592-0.25NMOL	UGACCCAGCACGUUCUUCC	GGAAGAACGUGCUGGGUCA	1	NM_002627	5214	phosphofructokinase, platelet
Human Kinase Plate 12	F3	PFTK1	SIHK1595-0.25NMOL	UAACGCUGGUGGAUGUAAG	CUUACAUCCACCAGCGUUA	1	NM_012395	5218	PFTAIRE protein kinase 1
Human Kinase Plate 12	G3	PGK1	SIHK1601-0.25NMOL	AUGAGCUGGAUCUUGUCUG	CAGACAAGAUCCAGCUCAU	1	NM_000291	5230	phosphoglycerate kinase 1
Human Kinase Plate 12	H3	PGK2	SIHK1604-0.25NMOL	AUCUGGCUCAGCUUUAAUC	GAUUAAAGCUGAGCCAGAU	1	NM_138733	5232	phosphoglycerate kinase 2
Human Kinase Plate 12	A4	PHKA1	SIHK1608-0.25NMOL	UAAAUGUGGCUGAGAAUAC	GUAUUCUCAGCCACAUUUA	1	NM_001122670	5255	phosphorylase kinase, alpha 1 (muscle)
Human Kinase Plate 12	B4	PHKA1	SIHK1607-0.25NMOL	UCGUGGAUAGAAAUAGCAG	CUGCUAUUUCUAUCCACGA	1	NM_002637	5255	phosphorylase kinase, alpha 1 (muscle)
Human Kinase Plate 12	C4	PHKA2	SIHK1613-0.25NMOL	AGUCAGAUAUGUGUAGAAC	GUUCUACACAUAUCUGACU	1	NM_000292	5256	phosphorylase kinase, alpha 2 (liver)
Human Kinase Plate 12	D4	PHKB	SIHK1616-0.25NMOL	AACCAACCGAGCUCGAAUG	CAUUCGAGCUCGGUUGGUU	1	NM_000293	5257	phosphorylase kinase, beta
Human Kinase Plate 12	E4	PHKG1	SIHK1619-0.25NMOL	ACCUCUCGCAGCCUCUCUC	GAGAGAGGCUGCGAGAGGU	1	NM_006213	5260	phosphorylase kinase, gamma 1 (muscle)
Human Kinase Plate 12	F4	PHKG2	SIHK1622-0.25NMOL	UGACCGCAGCGCAUAAGGG	CCCUUAUGCGCUGCGGUCA	1	NM_000294	5261	phosphorylase kinase, gamma 2 (testis)
Human Kinase Plate 12	G4	PIK3C2A	SIHK1640-0.25NMOL	UAAGUGCCAACCUUCUUUG	CAAAGAAGGUUGGCACUUA	1	NM_002645	5286	phosphoinositide-3-kinase, class 2, alpha polypeptide
Human Kinase Plate 12	H4	PIK3C2B	SIHK1643-0.25NMOL	AAGAGAAAGUGUUGAUGUC	GACAUCAACACUUUCUCUU	1	NM_002646	5287	phosphoinositide-3-kinase, class 2, beta polypeptide
Human Kinase Plate 12	A5	PIK3C2G	SIHK1646-0.25NMOL	UACCUCCUGUCUUUGAUGG	CCAUCAAAGACAGGAGGUA	1	NM_004570	5288	phosphoinositide-3-kinase, class 2, gamma polypeptide
Human Kinase Plate 12	B5	PIK3C3	SIHK1649-0.25NMOL	UCUUAUUGAGCCAAGCAUC	GAUGCUUGGCUCAAUAAGA	1	NM_002647	5289	phosphoinositide-3-kinase, class 3
Human Kinase Plate 12	C5	PIK3CA	SIHK1652-0.25NMOL	AACCUCGAACCAUAGGAUC	GAUCCUAUGGUUCGAGGUU	1	NM_006218	5290	phosphoinositide-3-kinase, catalytic, alpha polypeptide
Human Kinase Plate 12	D5	PIK3CB	SIHK1655-0.25NMOL	UGCCCUAUCCUCCGAUUAC	GUAAUCGGAGGAUAGGGCA	1	NM_006219	5291	phosphoinositide-3-kinase, catalytic, beta polypeptide
Human Kinase Plate 12	E5	PIM1	SIHK1676-0.25NMOL	UCGGGUCCCAUCGAAGUCC	GGACUUCGAUGGGACCCGA	1	NM_002648	5292	pim-1 oncogene
Human Kinase Plate 12	F5	PIK3CD	SIHK1658-0.25NMOL	UUCCGCAGCGACUUGAUGG	CCAUCAAGUCGCUGCGGAA	1	NM_005026	5293	phosphoinositide-3-kinase, catalytic, delta polypeptide
Human Kinase Plate 12	G5	PIK3CG	SIHK1661-0.25NMOL	UCAUAUGGAACUCUAAAGC	GCUUUAGAGUUCCAUAUGA	1	NM_002649	5294	phosphoinositide-3-kinase, catalytic, gamma polypeptide
Human Kinase Plate 12	H5	PIK3R2	SIHK1664-0.25NMOL	UCAUGGAUCUCGGCAAUGC	GCAUUGCCGAGAUCCAUGA	1	NM_005027	5296	phosphoinositide-3-kinase, regulatory subunit 2 (beta)
Human Kinase Plate 12	A6	PI4KA	SIHK1632-0.25NMOL	AAUAUACUCCCGCACAUAG	CUAUGUGCGGGAGUAUAUU	1	NM_002650	5297	phosphatidylinositol 4-kinase, catalytic, alpha
Human Kinase Plate 12	B6	PI4KA	SIHK1631-0.25NMOL	AGGGAUGCCAUGAAGUUGG	CCAACUUCAUGGCAUCCCU	1	XM_001721947	5297	phosphatidylinositol 4-kinase, catalytic, alpha
Human Kinase Plate 12	C6	PI4KB	SIHK1637-0.25NMOL	AUGAAUUAUCAAUACUCUC	GAGAGUAUUGAUAAUUCAU	1	NM_002651	5298	phosphatidylinositol 4-kinase, catalytic, beta
Human Kinase Plate 12	D6	PIN1	SIHK1685-0.25NMOL	GUGGGAACAAUAAAUACUG	CAGUAUUUAUUGUUCCCAC	1	NM_006221	5300	peptidylprolyl cis/trans isomerase, NIMA-interacting 1
Human Kinase Plate 12	E6	PIP4K2A	SIHK1691-0.25NMOL	UAACUAUCACAUAUAUUUC	GAAAUAUAUGUGAUAGUUA	1	NM_005028	5305	phosphatidylinositol-5-phosphate 4-kinase, type II, alpha
Human Kinase Plate 12	F6	PKLR	SIHK1723-0.25NMOL	AAGAGAGGACUUAAAGGUG	CACCUUUAAGUCCUCUCUU	1	NM_000298	5313	pyruvate kinase, liver and RBC
Human Kinase Plate 12	G6	PKM2	SIHK1726-0.25NMOL	AGACGAGCCACAUUCAUUC	GAAUGAAUGUGGCUCGUCU	1	NM_002654	5315	pyruvate kinase, muscle
Human Kinase Plate 12	H6	PLK1	SIHK1741-0.25NMOL	UGCUCGCUCAUGUAAUUGC	GCAAUUACAUGAGCGAGCA	1	NM_005030	5347	polo-like kinase 1 (Drosophila)
Human Kinase Plate 12	A7	POLR2K	SIHK1770-0.25NMOL	AGAUAUAUAUCAUUGGUUG	CAACCAAUGAUAUAUAUCU	1	NM_005034	5440	polymerase (RNA) II (DNA directed) polypeptide K, 7.0kDa
Human Kinase Plate 12	B7	PRKAA1	SIHK1776-0.25NMOL	UUAUGCAUGCUUAUUGCUG	CAGCAAUAAGCAUGCAUAA	1	NM_006251	5562	protein kinase, AMP-activated, alpha 1 catalytic subunit
Human Kinase Plate 12	C7	PRKAA2	SIHK1779-0.25NMOL	UCCAACAGGACAUUCUCUG	CAGAGAAUGUCCUGUUGGA	1	NM_006252	5563	protein kinase, AMP-activated, alpha 2 catalytic subunit
Human Kinase Plate 12	D7	PRKAB1	SIHK1782-0.25NMOL	UGUGAAAUGAGCAAUGUAC	GUACAUUGCUCAUUUCACA	1	NM_006253	5564	protein kinase, AMP-activated, beta 1 non-catalytic subunit
Human Kinase Plate 12	E7	PRKAB2	SIHK1785-0.25NMOL	UAGCAGAGUAGUAACAUAC	GUAUGUUACUACUCUGCUA	1	NM_005399	5565	protein kinase, AMP-activated, beta 2 non-catalytic subunit
Human Kinase Plate 12	F7	PRKACA	SIHK1788-0.25NMOL	UCUGUCACCUGAAUGUAGC	GCUACAUUCAGGUGACAGA	1	NM_002730	5566	protein kinase, cAMP-dependent, catalytic, alpha
Human Kinase Plate 12	G7	PRKACB	SIHK1791-0.25NMOL	UCAAAGUAUGCUCUAUUUG	CAAAUAGAGCAUACUUUGA	1	NM_002731	5567	protein kinase, cAMP-dependent, catalytic, beta
Human Kinase Plate 12	H7	PRKACG	SIHK1794-0.25NMOL	UGUUCCUCCAAAUAUCUGG	CCAGAUAUUUGGAGGAACA	1	NM_002732	5568	protein kinase, cAMP-dependent, catalytic, gamma
Human Kinase Plate 12	A8	PRKAG1	SIHK1797-0.25NMOL	AGAGACAGCAUCAAACAAG	CUUGUUUGAUGCUGUCUCU	1	NM_002733	5571	protein kinase, AMP-activated, gamma 1 non-catalytic subunit
Human Kinase Plate 12	B8	PRKAR1A	SIHK1806-0.25NMOL	AAAUAAAGCAGUUUGCAUG	CAUGCAAACUGCUUUAUUU	1	NM_002734	5573	protein kinase, cAMP-dependent, regulatory, type I, alpha (tissue specific extinguisher 1)
Human Kinase Plate 12	C8	PRKAR1B	SIHK1809-0.25NMOL	AUCAACGACAUAGAAGUUG	CAACUUCUAUGUCGUUGAU	1	NM_002735	5575	protein kinase, cAMP-dependent, regulatory, type I, beta
Human Kinase Plate 12	D8	PRKAR2A	SIHK1812-0.25NMOL	UCUUCUCUCCUAUUACAUC	GAUGUAAUAGGAGAGAAGA	1	NM_004157	5576	protein kinase, cAMP-dependent, regulatory, type II, alpha
Human Kinase Plate 12	E8	PRKAR2B	SIHK1815-0.25NMOL	UAAGCUUCUGCACAUACUG	CAGUAUGUGCAGAAGCUUA	1	NM_002736	5577	protein kinase, cAMP-dependent, regulatory, type II, beta
Human Kinase Plate 12	F8	PRKCA	SIHK1818-0.25NMOL	AUUGCAUACAGUUCUUCUG	CAGAAGAACUGUAUGCAAU	1	NM_002737	5578	protein kinase C, alpha
Human Kinase Plate 12	G8	PRKCB	SIHK1821-0.25NMOL	UUCAGCUGAAAUCUAAAUG	CAUUUAGAUUUCAGCUGAA	1	NM_002738	5579	protein kinase C, beta
Human Kinase Plate 12	H8	PRKCD	SIHK1824-0.25NMOL	UGUCGAUGCAUUUCUUGUG	CACAAGAAAUGCAUCGACA	1	NM_006254	5580	protein kinase C, delta
Human Kinase Plate 12	A9	PRKCE	SIHK1827-0.25NMOL	UUCGGGAGCGCUGAAUCUG	CAGAUUCAGCGCUCCCGAA	1	NM_005400	5581	protein kinase C, epsilon
Human Kinase Plate 12	B9	PRKCG	SIHK1830-0.25NMOL	UCACCGUUCGGGUCUUCUG	CAGAAGACCCGAACGGUGA	1	NM_002739	5582	protein kinase C, gamma
Human Kinase Plate 12	C9	PRKCH	SIHK1833-0.25NMOL	UCUCGGUCAUGGUGCAUUC	GAAUGCACCAUGACCGAGA	1	NM_006255	5583	protein kinase C, eta
Human Kinase Plate 12	D9	PRKCI	SIHK1836-0.25NMOL	AAUGCUAGACUGAUUUCUG	CAGAAAUCAGUCUAGCAUU	1	NM_002740	5584	protein kinase C, iota
Human Kinase Plate 12	E9	PKN1	SIHK1732-0.25NMOL	UCAUGAUGCCGAUGGCUUC	GAAGCCAUCGGCAUCAUGA	1	NM_002741	5585	protein kinase N1
Human Kinase Plate 12	F9	PKN2	SIHK1735-0.25NMOL	UAAGAGGUCUUCUUGUGAG	CUCACAAGAAGACCUCUUA	1	NM_006256	5586	protein kinase N2
Human Kinase Plate 12	G9	PRKD1	SIHK1845-0.25NMOL	AGGCGUCUCAAACAUACAC	GUGUAUGUUUGAGACGCCU	1	NM_002742	5587	protein kinase D1
Human Kinase Plate 12	H9	PRKCQ	SIHK1839-0.25NMOL	UGUAGACUUUAAAUCUGUG	CACAGAUUUAAAGUCUACA	1	NM_006257	5588	protein kinase C, theta
Human Kinase Plate 12	A10	PRKCZ	SIHK1842-0.25NMOL	AUACUCAAAGCCUUCGAAC	GUUCGAAGGCUUUGAGUAU	1	NM_001033581	5590	protein kinase C, zeta
Human Kinase Plate 12	B10	PRKDC	SIHK1859-0.25NMOL	AAUCCUCGCGGCAAACGUC	GACGUUUGCCGCGAGGAUU	1	NM_001081640	5591	protein kinase, DNA-activated, catalytic polypeptide
Human Kinase Plate 12	C10	PRKG1	SIHK1864-0.25NMOL	UUCAAACGAACCUCUAUCC	GGAUAGAGGUUCGUUUGAA	1	NM_001098512	5592	protein kinase, cGMP-dependent, type I
Human Kinase Plate 12	D10	PRKG2	SIHK1867-0.25NMOL	AAAGUAUUCUCCUUUCUGC	GCAGAAAGGAGAAUACUUU	1	NM_006259	5593	protein kinase, cGMP-dependent, type II
Human Kinase Plate 12	E10	MAPK1	SIHK1183-0.25NMOL	UUCAUUUGCUCGAUGGUUG	CAACCAUCGAGCAAAUGAA	1	NM_002745	5594	mitogen-activated protein kinase 1
Human Kinase Plate 12	F10	MAPK3	SIHK1207-0.25NMOL	AAUCACAAAUCUUAAGGUC	GACCUUAAGAUUUGUGAUU	1	NM_001040056	5595	mitogen-activated protein kinase 3
Human Kinase Plate 12	G10	MAPK4	SIHK1210-0.25NMOL	UGGUACAUGAACAGCUUGG	CCAAGCUGUUCAUGUACCA	1	NM_002747	5596	mitogen-activated protein kinase 4
Human Kinase Plate 12	H10	MAPK6	SIHK1213-0.25NMOL	UGAGUUAAAGGUUUGUGUG	CACACAAACCUUUAACUCA	1	NM_002748	5597	mitogen-activated protein kinase 6
Human Kinase Plate 12	A11	MAPK7	SIHK1216-0.25NMOL	AUCAGGAUCAUGGUACUUG	CAAGUACCAUGAUCCUGAU	1	NM_002749	5598	mitogen-activated protein kinase 7
Human Kinase Plate 12	B11	MAPK8	SIHK1219-0.25NMOL	UAGAUGCAUCUAUUACCAG	CUGGUAAUAGAUGCAUCUA	1	NM_002750	5599	mitogen-activated protein kinase 8
Human Kinase Plate 12	C11	MAPK11	SIHK1192-0.25NMOL	UAUGUCCGGGCGUGUUCUG	CAGAACACGCCCGGACAUA	1	NM_002751	5600	mitogen-activated protein kinase 11
Human Kinase Plate 12	D11	MAPK9	SIHK1222-0.25NMOL	UACAUCUCAACAGUUACAG	CUGUAACUGUUGAGAUGUA	1	NM_002752	5601	mitogen-activated protein kinase 9
Human Kinase Plate 12	E11	MAPK10	SIHK1187-0.25NMOL	AUCCCACAGACCAUAUAUC	GAUAUAUGGUCUGUGGGAU	1	NM_002753	5602	mitogen-activated protein kinase 10
Human Kinase Plate 12	F11	MAPK10	SIHK1186-0.25NMOL	AUGAAUACAGACACAUGCG	CGCAUGUGUCUGUAUUCAU	1	NM_138980	5602	mitogen-activated protein kinase 10
Human Kinase Plate 12	G11	MAPK13	SIHK1198-0.25NMOL	AGAUCUCGGACUGAAAGGG	CCCUUUCAGUCCGAGAUCU	1	NM_002754	5603	mitogen-activated protein kinase 13
Human Kinase Plate 12	H11	MAP2K1	SIHK1096-0.25NMOL	UUCCUCAGCAUCAGAUCUC	GAGAUCUGAUGCUGAGGAA	1	NM_002755	5604	mitogen-activated protein kinase kinase 1
Human Kinase Plate 13	A2	MAP2K2	SIHK1101-0.25NMOL	UCAAAGAUGGCCAUGGCAG	CUGCCAUGGCCAUCUUUGA	1	NM_030662	5605	mitogen-activated protein kinase kinase 2
Human Kinase Plate 13	B2	MAP2K3	SIHK1104-0.25NMOL	UUGUUGAUAAGGACAUUGG	CCAAUGUCCUUAUCAACAA	1	NM_002756	5606	mitogen-activated protein kinase kinase 3
Human Kinase Plate 13	C2	MAP2K5	SIHK1110-0.25NMOL	UGGUCCUGGGCUUUCAGUG	CACUGAAAGCCCAGGACCA	1	NM_002757	5607	mitogen-activated protein kinase kinase 5
Human Kinase Plate 13	D2	MAP2K6	SIHK1113-0.25NMOL	AGCACUGUGAGGUAAAGUC	GACUUUACCUCACAGUGCU	1	NM_002758	5608	mitogen-activated protein kinase kinase 6
Human Kinase Plate 13	E2	MAP2K7	SIHK1116-0.25NMOL	UUUGCUUAACGGCAAUGAC	GUCAUUGCCGUUAAGCAAA	1	NM_145185	5609	mitogen-activated protein kinase kinase 7
Human Kinase Plate 13	F2	EIF2AK2	SIHK0665-0.25NMOL	ACACGUUUAAUAACGUAAG	CUUACGUUAUUAAACGUGU	1	NM_002759	5610	eukaryotic translation initiation factor 2-alpha kinase 2
Human Kinase Plate 13	G2	PRKX	SIHK1872-0.25NMOL	UCCUGCAGGCUGUACACAG	CUGUGUACAGCCUGCAGGA	1	NM_005044	5613	protein kinase, X-linked
Human Kinase Plate 13	H2	PRKY	SIHK1875-0.25NMOL	AAACUGGAAAUGUCCUCAG	CUGAGGACAUUUCCAGUUU	1	NM_002760	5616	protein kinase, Y-linked
Human Kinase Plate 13	A3	PRPS1	SIHK1881-0.25NMOL	UGUGAAUCAAGGCAAAGUC	GACUUUGCCUUGAUUCACA	1	NM_002764	5631	phosphoribosyl pyrophosphate synthetase 1
Human Kinase Plate 13	B3	PRPS2	SIHK1887-0.25NMOL	AAGGAUAGCAUACACUUUG	CAAAGUGUAUGCUAUCCUU	1	NM_001039091	5634	phosphoribosyl pyrophosphate synthetase 2
Human Kinase Plate 13	C3	PSKH1	SIHK1890-0.25NMOL	AUCUUAAGGAUCAGGAUGC	GCAUCCUGAUCCUUAAGAU	1	NM_006742	5681	protein serine kinase H1
Human Kinase Plate 13	D3	PTK2	SIHK1896-0.25NMOL	UCCCUCGCAGGUCCAAUAC	GUAUUGGACCUGCGAGGGA	1	NM_005607	5747	PTK2 protein tyrosine kinase 2
Human Kinase Plate 13	E3	PTK6	SIHK1902-0.25NMOL	AAAGAACCACGGUUCCGAC	GUCGGAACCGUGGUUCUUU	1	NM_005975	5753	PTK6 protein tyrosine kinase 6
Human Kinase Plate 13	F3	PTK7	SIHK1908-0.25NMOL	AAACUGCCCAGCUCAAAGC	GCUUUGAGCUGGGCAGUUU	1	NM_002821	5754	PTK7 protein tyrosine kinase 7
Human Kinase Plate 13	G3	PTK7	SIHK1907-0.25NMOL	AGUGAUGGGAGUCUCAUCC	GGAUGAGACUCCCAUCACU	1	NM_152883	5754	PTK7 protein tyrosine kinase 7
Human Kinase Plate 13	H3	TWF1	SIHK2387-0.25NMOL	AUGUGAUGACUUUAAUCAG	CUGAUUAAAGUCAUCACAU	1	NM_002822	5756	twinfilin, actin-binding protein, homolog 1 (Drosophila)
Human Kinase Plate 13	A4	ALDH18A1	SIHK0108-0.25NMOL	UUCGGAGUGACUUCACUUC	GAAGUGAAGUCACUCCGAA	1	NM_001017423	5832	aldehyde dehydrogenase 18 family, member A1
Human Kinase Plate 13	B4	ALDH18A1	SIHK0107-0.25NMOL	UGUCUAGGCGGCAAAGAUC	GAUCUUUGCCGCCUAGACA	1	NM_002860	5832	aldehyde dehydrogenase 18 family, member A1
Human Kinase Plate 13	C4	MAP4K2	SIHK1173-0.25NMOL	UUCUGCAGCGGCUCAUACC	GGUAUGAGCCGCUGCAGAA	1	NM_004579	5871	mitogen-activated protein kinase kinase kinase kinase 2
Human Kinase Plate 13	D4	RAGE	SIHK1926-0.25NMOL	UGUAGAACCCAUCAGUGAG	CUCACUGAUGGGUUCUACA	1	NM_014226	5891	renal tumor antigen
Human Kinase Plate 13	E4	RAF1	SIHK1923-0.25NMOL	UCAGUAUUCCAAUCUAAGC	GCUUAGAUUGGAAUACUGA	1	NM_002880	5894	v-raf-1 murine leukemia viral oncogene homolog 1
Human Kinase Plate 13	F4	RALB	SIHK1929-0.25NMOL	AGUAGUUAUCUCGAAUGGC	GCCAUUCGAGAUAACUACU	1	NM_002881	5899	v-ral simian leukemia viral oncogene homolog B (ras related; GTP binding protein)
Human Kinase Plate 13	G4	RET	SIHK1946-0.25NMOL	UUGCCAUCCAUUUAACUGG	CCAGUUAAAUGGAUGGCAA	1	NM_020630	5979	ret proto-oncogene
Human Kinase Plate 13	H4	GRK1	SIHK0853-0.25NMOL	UGCUGAAAGAGCUUCUUGC	GCAAGAAGCUCUUUCAGCA	1	NM_002929	6011	G protein-coupled receptor kinase 1
Human Kinase Plate 13	A5	RNASEL	SIHK1979-0.25NMOL	UAUAUUCUGUGUUCUGUAG	CUACAGAACACAGAAUAUA	1	NM_021133	6041	ribonuclease L (2',5'-oligoisoadenylate synthetase-dependent)
Human Kinase Plate 13	B5	BRD2	SIHK0188-0.25NMOL	UUUCCACAGAGCCUUCAUC	GAUGAAGGCUCUGUGGAAA	1	NM_001113182	6046	bromodomain containing 2
Human Kinase Plate 13	C5	ROCK1	SIHK1982-0.25NMOL	UUAAACGAGCUUUGGUUAC	GUAACCAAAGCUCGUUUAA	1	NM_005406	6093	Rho-associated, coiled-coil containing protein kinase 1
Human Kinase Plate 13	D5	ROS1	SIHK1997-0.25NMOL	UAACCCUUCUCGGUUCUUC	GAAGAACCGAGAAGGGUUA	1	NM_002944	6098	c-ros oncogene 1 , receptor tyrosine kinase
Human Kinase Plate 13	E5	RPS6KA1	SIHK2006-0.25NMOL	UAGCUUAUUCCAGUCAAUG	CAUUGACUGGAAUAAGCUA	1	NM_001006665	6195	ribosomal protein S6 kinase, 90kDa, polypeptide 1
Human Kinase Plate 13	F5	RPS6KA2	SIHK2009-0.25NMOL	AGCUGAAUCCUCUAAACAG	CUGUUUAGAGGAUUCAGCU	1	NM_001006932	6196	ribosomal protein S6 kinase, 90kDa, polypeptide 2
Human Kinase Plate 13	G5	RPS6KA3	SIHK2012-0.25NMOL	UCCACAUAAAGAAUGUUGC	GCAACAUUCUUUAUGUGGA	1	NM_004586	6197	ribosomal protein S6 kinase, 90kDa, polypeptide 3
Human Kinase Plate 13	H5	RPS6KB1	SIHK2024-0.25NMOL	UGUCUUCCAUAAAUAUUCC	GGAAUAUUUAUGGAAGACA	1	NM_003161	6198	ribosomal protein S6 kinase, 70kDa, polypeptide 1
Human Kinase Plate 13	A6	RPS6KB2	SIHK2030-0.25NMOL	UGAAGCGGGUAUCAAACUG	CAGUUUGAUACCCGCUUCA	1	NM_001007071	6199	ribosomal protein S6 kinase, 70kDa, polypeptide 2
Human Kinase Plate 13	B6	RPS6KB2	SIHK2029-0.25NMOL	UGUCUCUGCACAUCAGCAG	CUGCUGAUGUGCAGAGACA	1	NM_003952	6199	ribosomal protein S6 kinase, 70kDa, polypeptide 2
Human Kinase Plate 13	C6	RYK	SIHK2039-0.25NMOL	UUCGGUAACCAUCUUUCAG	CUGAAAGAUGGUUACCGAA	1	NM_001005861	6259	RYK receptor-like tyrosine kinase
Human Kinase Plate 13	D6	MAPK12	SIHK1197-0.25NMOL	UACACGAGGAACUGGAUCC	GGAUCCAGUUCCUCGUGUA	1	NM_002969	6300	mitogen-activated protein kinase 12
Human Kinase Plate 13	E6	MAP2K4	SIHK1107-0.25NMOL	UCCCUUUCCUCAGAAUUAC	GUAAUUCUGAGGAAAGGGA	1	NM_003010	6416	mitogen-activated protein kinase kinase 4
Human Kinase Plate 13	F6	SGK1	SIHK2057-0.25NMOL	UCAGGAUUGCUUUCUUCUG	CAGAAGAAAGCAAUCCUGA	1	NM_005627	6446	serum/glucocorticoid regulated kinase 1
Human Kinase Plate 13	G6	SKP1	SIHK2087-0.25NMOL	UCCAACAUGGUCUUAAUAG	CUAUUAAGACCAUGUUGGA	1	NM_006930	6500	S-phase kinase-associated protein 1
Human Kinase Plate 13	H6	SKP1	SIHK2086-0.25NMOL	UAGAGAACCCACAGUUCAG	CUGAACUGUGGGUUCUCUA	1	NM_170679	6500	S-phase kinase-associated protein 1
Human Kinase Plate 13	A7	SRC	SIHK2116-0.25NMOL	AUACCCACCGCCCUCUCAG	CUGAGAGGGCGGUGGGUAU	1	NM_005417	6714	v-src sarcoma (Schmidt-Ruppin A-2) viral oncogene homolog (avian)
Human Kinase Plate 13	B7	SRMS	SIHK2119-0.25NMOL	UUGACCGGGAUCUUGGAGC	GCUCCAAGAUCCCGGUCAA	1	NM_080823	6725	src-related kinase lacking C-terminal regulatory tyrosine and N-terminal myristylation sites
Human Kinase Plate 13	C7	SRPK1	SIHK2122-0.25NMOL	AUUAGCAUUAUGUAGAUCC	GGAUCUACAUAAUGCUAAU	1	NM_003137	6732	SFRS protein kinase 1
Human Kinase Plate 13	D7	SRPK2	SIHK2125-0.25NMOL	UACUGGGAACAUUUGCUAG	CUAGCAAAUGUUCCCAGUA	1	NM_182691	6733	SFRS protein kinase 2
Human Kinase Plate 13	E7	STC1	SIHK2131-0.25NMOL	UGAGGUUGUGAAUAACCUC	GAGGUUAUUCACAACCUCA	1	NM_003155	6781	stanniocalcin 1
Human Kinase Plate 13	F7	NEK4	SIHK1401-0.25NMOL	AACUGGCGAGCUUUCACAC	GUGUGAAAGCUCGCCAGUU	1	NM_003157	6787	NIMA (never in mitosis gene a)-related kinase 4
Human Kinase Plate 13	G7	STK3	SIHK2161-0.25NMOL	AACAGAGAGGAAAUUAGAC	GUCUAAUUUCCUCUCUGUU	1	NM_006281	6788	serine/threonine kinase 3 (STE20 homolog, yeast)
Human Kinase Plate 13	H7	STK4	SIHK2200-0.25NMOL	AGUAUUGGCUCCAUCAGUC	GACUGAUGGAGCCAAUACU	1	NM_006282	6789	serine/threonine kinase 4
Human Kinase Plate 13	A8	AURKA	SIHK0142-0.25NMOL	AUGCAUCCGACCUUCAAUC	GAUUGAAGGUCGGAUGCAU	1	NM_003600	6790	aurora kinase A
Human Kinase Plate 13	B8	CDKL5	SIHK0391-0.25NMOL	AAGAAACUCUAGUUGACAC	GUGUCAACUAGAGUUUCUU	1	NM_001037343	6792	cyclin-dependent kinase-like 5
Human Kinase Plate 13	C8	STK10	SIHK2134-0.25NMOL	UCAGCUUGAAGAACAUCUC	GAGAUGUUCUUCAAGCUGA	1	NM_005990	6793	serine/threonine kinase 10
Human Kinase Plate 13	D8	STK11	SIHK2137-0.25NMOL	AAUCAGCUGACAGAAGUAC	GUACUUCUGUCAGCUGAUU	1	NM_000455	6794	serine/threonine kinase 11
Human Kinase Plate 13	E8	AURKC	SIHK0148-0.25NMOL	UUCUGGCGGCAAGUAGUCC	GGACUACUUGCCGCCAGAA	1	NM_001015878	6795	aurora kinase C
Human Kinase Plate 13	F8	SYK	SIHK2218-0.25NMOL	AUUCAUGAGAUCGUACAUC	GAUGUACGAUCUCAUGAAU	1	NM_003177	6850	spleen tyrosine kinase
Human Kinase Plate 13	G8	TAF1	SIHK2221-0.25NMOL	AAUGCUUGCAGCAAUUGGC	GCCAAUUGCUGCAAGCAUU	1	NM_004606	6872	TAF1 RNA polymerase II, TATA box binding protein (TBP)-associated factor, 250kDa
Human Kinase Plate 13	H8	TAF9	SIHK2230-0.25NMOL	AUUACUGGGCAGCUGAUGC	GCAUCAGCUGCCCAGUAAU	1	NM_001015891	6880	TAF9 RNA polymerase II, TATA box binding protein (TBP)-associated factor, 32kDa
Human Kinase Plate 13	A9	TAF9	SIHK2229-0.25NMOL	UAUCAGGUGGCAACCUAGG	CCUAGGUUGCCACCUGAUA	1	NM_001015892	6880	TAF9 RNA polymerase II, TATA box binding protein (TBP)-associated factor, 32kDa
Human Kinase Plate 13	B9	MAP3K7	SIHK1158-0.25NMOL	AAAGCUUUACAAUAUUAGG	CCUAAUAUUGUAAAGCUUU	1	NM_003188	6885	mitogen-activated protein kinase kinase kinase 7
Human Kinase Plate 13	C9	TEC	SIHK2254-0.25NMOL	UUCAGCUAGGUAAUACUUC	GAAGUAUUACCUAGCUGAA	1	NM_003215	7006	tec protein tyrosine kinase
Human Kinase Plate 13	D9	TEK	SIHK2257-0.25NMOL	AACUAAGCUGGCUAAAGAG	CUCUUUAGCCAGCUUAGUU	1	NM_000459	7010	TEK tyrosine kinase, endothelial
Human Kinase Plate 13	E9	TESK1	SIHK2260-0.25NMOL	AUGGACAGGAAGCCAAAGC	GCUUUGGCUUCCUGUCCAU	1	NM_006285	7016	testis-specific kinase 1
Human Kinase Plate 13	F9	TGFBR1	SIHK2269-0.25NMOL	UAAUCCGCAAUGCUGUAAG	CUUACAGCAUUGCGGAUUA	1	NM_004612	7046	transforming growth factor, beta receptor 1
Human Kinase Plate 13	G9	TGFBR2	SIHK2272-0.25NMOL	UACAGCGAGAUGUCAUUUC	GAAAUGACAUCUCGCUGUA	1	NM_001024847	7048	transforming growth factor, beta receptor II (70/80kDa)
Human Kinase Plate 13	H9	TIE1	SIHK2275-0.25NMOL	UAAGUGGCACUGUAGAUGC	GCAUCUACAGUGCCACUUA	1	NM_005424	7075	tyrosine kinase with immunoglobulin-like and EGF-like domains 1
Human Kinase Plate 13	A10	TJP1	SIHK2278-0.25NMOL	UUCGGUCAAAGUAUGACAG	CUGUCAUACUUUGACCGAA	1	NM_003257	7082	tight junction protein 1 (zona occludens 1)
Human Kinase Plate 13	B10	TK1	SIHK2287-0.25NMOL	UGGCAUACUUGAUCACCAG	CUGGUGAUCAAGUAUGCCA	1	NM_003258	7083	thymidine kinase 1, soluble
Human Kinase Plate 13	C10	TK2	SIHK2290-0.25NMOL	UUCCGACAGAACUACAUAG	CUAUGUAGUUCUGUCGGAA	1	NM_004614	7084	thymidine kinase 2, mitochondrial
Human Kinase Plate 13	D10	TRIO	SIHK2347-0.25NMOL	UUAAUGCUACGGAUAGGUC	GACCUAUCCGUAGCAUUAA	1	NM_007118	7204	triple functional domain (PTPRF interacting)
Human Kinase Plate 13	E10	TTK	SIHK2380-0.25NMOL	UAAGCCAACUAUUAAGAUC	GAUCUUAAUAGUUGGCUUA	1	NM_003318	7272	TTK protein kinase
Human Kinase Plate 13	F10	TTN	SIHK2384-0.25NMOL	UAACGGCUGCGUAAACGUC	GACGUUUACGCAGCCGUUA	1	NM_003319	7273	titin
Human Kinase Plate 13	G10	TXK	SIHK2393-0.25NMOL	UUUCCGGUCACCAGGUUUC	GAAACCUGGUGACCGGAAA	1	NM_003328	7294	TXK tyrosine kinase
Human Kinase Plate 13	H10	TYK2	SIHK2402-0.25NMOL	AGGGCAAAGAGAUUGAAGC	GCUUCAAUCUCUUUGCCCU	1	NM_003331	7297	tyrosine kinase 2
Human Kinase Plate 13	A11	TYRO3	SIHK2405-0.25NMOL	UUUCGAUGCCAGCAUAUGG	CCAUAUGCUGGCAUCGAAA	1	NM_006293	7301	TYRO3 protein tyrosine kinase
Human Kinase Plate 13	B11	UCK2	SIHK2411-0.25NMOL	UUAAUACUCUGCGUGAGAG	CUCUCACGCAGAGUAUUAA	1	NM_012474	7371	uridine-cytidine kinase 2
Human Kinase Plate 13	C11	VRK1	SIHK2451-0.25NMOL	AUCCUCCCAAGGAAGAUGG	CCAUCUUCCUUGGGAGGAU	1	NM_003384	7443	vaccinia related kinase 1
Human Kinase Plate 13	D11	VRK2	SIHK2454-0.25NMOL	UUCCCAUUGGGACAAUAUC	GAUAUUGUCCCAAUGGGAA	1	NM_006296	7444	vaccinia related kinase 2
Human Kinase Plate 13	E11	WEE1	SIHK2460-0.25NMOL	UGGAGAUCCUUGUUACAUG	CAUGUAACAAGGAUCUCCA	1	NM_003390	7465	WEE1 homolog (S. pombe)
Human Kinase Plate 13	F11	YES1	SIHK2481-0.25NMOL	UAGCGAUUGAUCUUGCUUC	GAAGCAAGAUCAAUCGCUA	1	NM_005433	7525	v-yes-1 Yamaguchi sarcoma viral oncogene homolog 1
Human Kinase Plate 13	G11	ZAP70	SIHK2490-0.25NMOL	AACUUGCGGAAGUUGAUGC	GCAUCAACUUCCGCAAGUU	1	NM_001079	7535	zeta-chain (TCR) associated protein kinase 70kDa
Human Kinase Plate 13	H11	MAP3K12	SIHK1131-0.25NMOL	UUCGCAAGUGCUUGAUGUC	GACAUCAAGCACUUGCGAA	1	NM_006301	7786	mitogen-activated protein kinase kinase kinase 12
Human Kinase Plate 14	A2	MAP2K2	SIHK1100-0.25NMOL	AUGUGUUCCAUGCAAAUGC	GCAUUUGCAUGGAACACAU	1	NM_030662	5605	mitogen-activated protein kinase kinase 2
Human Kinase Plate 14	B2	MAP2K3	SIHK1103-0.25NMOL	AUCUCAAUCAUGGUGAUGC	GCAUCACCAUGAUUGAGAU	1	NM_002756	5606	mitogen-activated protein kinase kinase 3
Human Kinase Plate 14	C2	MAP2K5	SIHK1109-0.25NMOL	UUCUCACUGUAAUUCGAUC	GAUCGAAUUACAGUGAGAA	1	NM_002757	5607	mitogen-activated protein kinase kinase 5
Human Kinase Plate 14	D2	MAP2K6	SIHK1112-0.25NMOL	AAUCAUAGGGAAAUCGAAG	CUUCGAUUUCCCUAUGAUU	1	NM_002758	5608	mitogen-activated protein kinase kinase 6
Human Kinase Plate 14	E2	MAP2K7	SIHK1115-0.25NMOL	UGGUGAGGACCUCAAAGUC	GACUUUGAGGUCCUCACCA	1	NM_145185	5609	mitogen-activated protein kinase kinase 7
Human Kinase Plate 14	F2	EIF2AK2	SIHK0664-0.25NMOL	UAUCACAGAAUUCCAUUUG	CAAAUGGAAUUCUGUGAUA	1	NM_002759	5610	eukaryotic translation initiation factor 2-alpha kinase 2
Human Kinase Plate 14	G2	PRKX	SIHK1871-0.25NMOL	UGAUGCUUCACAUCAUUCG	CGAAUGAUGUGAAGCAUCA	1	NM_005044	5613	protein kinase, X-linked
Human Kinase Plate 14	H2	PRKY	SIHK1874-0.25NMOL	UUCUCCGGCUUCAAAUCCC	GGGAUUUGAAGCCGGAGAA	1	NM_002760	5616	protein kinase, Y-linked
Human Kinase Plate 14	A3	PRPS1	SIHK1880-0.25NMOL	UCAUAGAGAUGUCAAUCAC	GUGAUUGACAUCUCUAUGA	1	NM_002764	5631	phosphoribosyl pyrophosphate synthetase 1
Human Kinase Plate 14	B3	PRPS2	SIHK1886-0.25NMOL	AACGUUUCUCAUUUAAGAC	GUCUUAAAUGAGAAACGUU	1	NM_001039091	5634	phosphoribosyl pyrophosphate synthetase 2
Human Kinase Plate 14	C3	PSKH1	SIHK1889-0.25NMOL	UGCCUCGGCCAAUUAGGGC	GCCCUAAUUGGCCGAGGCA	1	NM_006742	5681	protein serine kinase H1
Human Kinase Plate 14	D3	PTK2	SIHK1895-0.25NMOL	UCGUACACCUUAUCAUUCG	CGAAUGAUAAGGUGUACGA	1	NM_005607	5747	PTK2 protein tyrosine kinase 2
Human Kinase Plate 14	E3	PTK6	SIHK1901-0.25NMOL	AUCUCAUGCAGGAGAAUCC	GGAUUCUCCUGCAUGAGAU	1	NM_005975	5753	PTK6 protein tyrosine kinase 6
Human Kinase Plate 14	F3	PTK7	SIHK1906-0.25NMOL	AAUGUGGCAACGAAGUGUG	CACACUUCGUUGCCACAUU	1	NM_002821	5754	PTK7 protein tyrosine kinase 7
Human Kinase Plate 14	G3	PTK7	SIHK1905-0.25NMOL	UACAGCCCACUAUGCUCAG	CUGAGCAUAGUGGGCUGUA	1	NM_152883	5754	PTK7 protein tyrosine kinase 7
Human Kinase Plate 14	H3	TWF1	SIHK2386-0.25NMOL	AUGGACUCUAAAUAGUCUC	GAGACUAUUUAGAGUCCAU	1	NM_002822	5756	twinfilin, actin-binding protein, homolog 1 (Drosophila)
Human Kinase Plate 14	A4	ALDH18A1	SIHK0106-0.25NMOL	UGACCCAGGGCAGAAGAUG	CAUCUUCUGCCCUGGGUCA	1	NM_001017423	5832	aldehyde dehydrogenase 18 family, member A1
Human Kinase Plate 14	B4	ALDH18A1	SIHK0105-0.25NMOL	AGGCUCGUGCCUCUAAGAC	GUCUUAGAGGCACGAGCCU	1	NM_002860	5832	aldehyde dehydrogenase 18 family, member A1
Human Kinase Plate 14	C4	MAP4K2	SIHK1172-0.25NMOL	AGUUCAUGCAGGUUGAGUG	CACUCAACCUGCAUGAACU	1	NM_004579	5871	mitogen-activated protein kinase kinase kinase kinase 2
Human Kinase Plate 14	D4	RAGE	SIHK1925-0.25NMOL	UUGCCUCCGAAGUCGAGAC	GUCUCGACUUCGGAGGCAA	1	NM_014226	5891	renal tumor antigen
Human Kinase Plate 14	E4	RAF1	SIHK1922-0.25NMOL	AGUCCACACACAUAGUAGG	CCUACUAUGUGUGUGGACU	1	NM_002880	5894	v-raf-1 murine leukemia viral oncogene homolog 1
Human Kinase Plate 14	F4	RALB	SIHK1928-0.25NMOL	AACAGCUGUUUCCUAUCUG	CAGAUAGGAAACAGCUGUU	1	NM_002881	5899	v-ral simian leukemia viral oncogene homolog B (ras related; GTP binding protein)
Human Kinase Plate 14	G4	RET	SIHK1945-0.25NMOL	AAGAAGGAGAAGUAUACGC	GCGUAUACUUCUCCUUCUU	1	NM_020630	5979	ret proto-oncogene
Human Kinase Plate 14	H4	GRK1	SIHK0852-0.25NMOL	AAUUCCUGAAAGAAUUCUG	CAGAAUUCUUUCAGGAAUU	1	NM_002929	6011	G protein-coupled receptor kinase 1
Human Kinase Plate 14	A5	RNASEL	SIHK1978-0.25NMOL	UGAGUUUGCCAAUCAUAGG	CCUAUGAUUGGCAAACUCA	1	NM_021133	6041	ribonuclease L (2',5'-oligoisoadenylate synthetase-dependent)
Human Kinase Plate 14	B5	BRD2	SIHK0187-0.25NMOL	UGCAGCUGGUUGGUAACUC	GAGUUACCAACCAGCUGCA	1	NM_001113182	6046	bromodomain containing 2
Human Kinase Plate 14	C5	ROCK1	SIHK1981-0.25NMOL	UACCAAUCACCUUCACUAC	GUAGUGAAGGUGAUUGGUA	1	NM_005406	6093	Rho-associated, coiled-coil containing protein kinase 1
Human Kinase Plate 14	D5	ROS1	SIHK1996-0.25NMOL	UCGUGUCACUGUAGUAGAG	CUCUACUACAGUGACACGA	1	NM_002944	6098	c-ros oncogene 1 , receptor tyrosine kinase
Human Kinase Plate 14	E5	RPS6KA1	SIHK2005-0.25NMOL	ACAUCAGCCAGGAUGUCUC	GAGACAUCCUGGCUGAUGU	1	NM_001006665	6195	ribosomal protein S6 kinase, 90kDa, polypeptide 1
Human Kinase Plate 14	F5	RPS6KA2	SIHK2008-0.25NMOL	AAACUUGCCAUCAUCAUAG	CUAUGAUGAUGGCAAGUUU	1	NM_001006932	6196	ribosomal protein S6 kinase, 90kDa, polypeptide 2
Human Kinase Plate 14	G5	RPS6KA3	SIHK2011-0.25NMOL	UGUUACUACAUACACAUAC	GUAUGUGUAUGUAGUAACA	1	NM_004586	6197	ribosomal protein S6 kinase, 90kDa, polypeptide 3
Human Kinase Plate 14	H5	RPS6KB1	SIHK2023-0.25NMOL	UUUAGCAUUUCUUACUAUC	GAUAGUAAGAAAUGCUAAA	1	NM_003161	6198	ribosomal protein S6 kinase, 70kDa, polypeptide 1
Human Kinase Plate 14	A6	RPS6KB2	SIHK2028-0.25NMOL	ACUGACUCUAGAAUGUUCC	GGAACAUUCUAGAGUCAGU	1	NM_001007071	6199	ribosomal protein S6 kinase, 70kDa, polypeptide 2
Human Kinase Plate 14	B6	RPS6KB2	SIHK2027-0.25NMOL	UUUGCCACCAGUCUGGAAG	CUUCCAGACUGGUGGCAAA	1	NM_003952	6199	ribosomal protein S6 kinase, 70kDa, polypeptide 2
Human Kinase Plate 14	C6	RYK	SIHK2038-0.25NMOL	UUGCCUGUGGAUUAUUGGC	GCCAAUAAUCCACAGGCAA	1	NM_001005861	6259	RYK receptor-like tyrosine kinase
Human Kinase Plate 14	D6	MAPK12	SIHK1196-0.25NMOL	UCCAAUUCAAGAUGACCUC	GAGGUCAUCUUGAAUUGGA	1	NM_002969	6300	mitogen-activated protein kinase 12
Human Kinase Plate 14	E6	MAP2K4	SIHK1106-0.25NMOL	UAUUGGAAGGUUUGAUAUC	GAUAUCAAACCUUCCAAUA	1	NM_003010	6416	mitogen-activated protein kinase kinase 4
Human Kinase Plate 14	F6	SGK1	SIHK2056-0.25NMOL	UUCAAGAAGUGAAAGUCAG	CUGACUUUCACUUCUUGAA	1	NM_005627	6446	serum/glucocorticoid regulated kinase 1
Human Kinase Plate 14	G6	SKP1	SIHK2085-0.25NMOL	UCCUUCAUCAUCCAUUCCC	GGGAAUGGAUGAUGAAGGA	1	NM_006930	6500	S-phase kinase-associated protein 1
Human Kinase Plate 14	H6	SKP1	SIHK2084-0.25NMOL	UAUAGAGAACCCACAGUUC	GAACUGUGGGUUCUCUAUA	1	NM_170679	6500	S-phase kinase-associated protein 1
Human Kinase Plate 14	A7	SRC	SIHK2115-0.25NMOL	AAACCACAGCAUACAACUG	CAGUUGUAUGCUGUGGUUU	1	NM_005417	6714	v-src sarcoma (Schmidt-Ruppin A-2) viral oncogene homolog (avian)
Human Kinase Plate 14	B7	SRMS	SIHK2118-0.25NMOL	AUAGAGCGCAAGGAAGAGC	GCUCUUCCUUGCGCUCUAU	1	NM_080823	6725	src-related kinase lacking C-terminal regulatory tyrosine and N-terminal myristylation sites
Human Kinase Plate 14	C7	SRPK1	SIHK2121-0.25NMOL	UCAUCUAGUGCUGUUUCAG	CUGAAACAGCACUAGAUGA	1	NM_003137	6732	SFRS protein kinase 1
Human Kinase Plate 14	D7	SRPK2	SIHK2124-0.25NMOL	UUUAUGUCGUCCAUUUGGC	GCCAAAUGGACGACAUAAA	1	NM_182691	6733	SFRS protein kinase 2
Human Kinase Plate 14	E7	STC1	SIHK2130-0.25NMOL	ACGAAUUCCAUUUAACAUC	GAUGUUAAAUGGAAUUCGU	1	NM_003155	6781	stanniocalcin 1
Human Kinase Plate 14	F7	NEK4	SIHK1400-0.25NMOL	UCAGGGCUCAUGUAGUAGG	CCUACUACAUGAGCCCUGA	1	NM_003157	6787	NIMA (never in mitosis gene a)-related kinase 4
Human Kinase Plate 14	G7	STK3	SIHK2160-0.25NMOL	UCAUAGUUCCAUCUUCUUC	GAAGAAGAUGGAACUAUGA	1	NM_006281	6788	serine/threonine kinase 3 (STE20 homolog, yeast)
Human Kinase Plate 14	H7	STK4	SIHK2199-0.25NMOL	AAAUGAAGGUAUUCAAGUC	GACUUGAAUACCUUCAUUU	1	NM_006282	6789	serine/threonine kinase 4
Human Kinase Plate 14	A8	AURKA	SIHK0141-0.25NMOL	UAUAUAAGUAGCAGUUCUC	GAGAACUGCUACUUAUAUA	1	NM_003600	6790	aurora kinase A
Human Kinase Plate 14	B8	CDKL5	SIHK0390-0.25NMOL	AUCGCCACAAUUUCAUGUG	CACAUGAAAUUGUGGCGAU	1	NM_001037343	6792	cyclin-dependent kinase-like 5
Human Kinase Plate 14	C8	STK10	SIHK2133-0.25NMOL	UCACCUCUUUCUUCAUCAG	CUGAUGAAGAAAGAGGUGA	1	NM_005990	6793	serine/threonine kinase 10
Human Kinase Plate 14	D8	STK11	SIHK2136-0.25NMOL	ACUGGGAAACGCUUCUCCG	CGGAGAAGCGUUUCCCAGU	1	NM_000455	6794	serine/threonine kinase 11
Human Kinase Plate 14	E8	AURKC	SIHK0147-0.25NMOL	UGUCAUGGCAGUAGGUCAG	CUGACCUACUGCCAUGACA	1	NM_001015878	6795	aurora kinase C
Human Kinase Plate 14	F8	SYK	SIHK2217-0.25NMOL	AAUCAAUUCCUCUGGAUAC	GUAUCCAGAGGAAUUGAUU	1	NM_003177	6850	spleen tyrosine kinase
Human Kinase Plate 14	G8	TAF1	SIHK2220-0.25NMOL	UAGUUAAUUUCAUGAUUUC	GAAAUCAUGAAAUUAACUA	1	NM_004606	6872	TAF1 RNA polymerase II, TATA box binding protein (TBP)-associated factor, 250kDa
Human Kinase Plate 14	H8	TAF9	SIHK2228-0.25NMOL	UAUUACUGGGCAGCUGAUG	CAUCAGCUGCCCAGUAAUA	1	NM_001015891	6880	TAF9 RNA polymerase II, TATA box binding protein (TBP)-associated factor, 32kDa
Human Kinase Plate 14	A9	TAF9	SIHK2227-0.25NMOL	UCUGAUUUAUAACUCUUGG	CCAAGAGUUAUAAAUCAGA	1	NM_001015892	6880	TAF9 RNA polymerase II, TATA box binding protein (TBP)-associated factor, 32kDa
Human Kinase Plate 14	B9	MAP3K7	SIHK1157-0.25NMOL	UAAGUUUGGUGGUUUCAGG	CCUGAAACCACCAAACUUA	1	NM_003188	6885	mitogen-activated protein kinase kinase kinase 7
Human Kinase Plate 14	C9	TEC	SIHK2253-0.25NMOL	UUUCCCGUUACGUAAUUAC	GUAAUUACGUAACGGGAAA	1	NM_003215	7006	tec protein tyrosine kinase
Human Kinase Plate 14	D9	TEK	SIHK2256-0.25NMOL	UCAUACAAGCAGUACAGAG	CUCUGUACUGCUUGUAUGA	1	NM_000459	7010	TEK tyrosine kinase, endothelial
Human Kinase Plate 14	E9	TESK1	SIHK2259-0.25NMOL	UUCCCGUCGGACUAGACAG	CUGUCUAGUCCGACGGGAA	1	NM_006285	7016	testis-specific kinase 1
Human Kinase Plate 14	F9	TGFBR1	SIHK2268-0.25NMOL	UACUCUCAAGGCUUCACAG	CUGUGAAGCCUUGAGAGUA	1	NM_004612	7046	transforming growth factor, beta receptor 1
Human Kinase Plate 14	G9	TGFBR2	SIHK2271-0.25NMOL	UCUCCCACUGCAUUACAGC	GCUGUAAUGCAGUGGGAGA	1	NM_001024847	7048	transforming growth factor, beta receptor II (70/80kDa)
Human Kinase Plate 14	H9	TIE1	SIHK2274-0.25NMOL	UUGGAGGCUAGGUUCUCUC	GAGAGAACCUAGCCUCCAA	1	NM_005424	7075	tyrosine kinase with immunoglobulin-like and EGF-like domains 1
Human Kinase Plate 14	A10	TJP1	SIHK2277-0.25NMOL	UACAUUGAGUAUUCACUAC	GUAGUGAAUACUCAAUGUA	1	NM_003257	7082	tight junction protein 1 (zona occludens 1)
Human Kinase Plate 14	B10	TK1	SIHK2286-0.25NMOL	AGUAGCAGAGCCGACACAC	GUGUGUCGGCUCUGCUACU	1	NM_003258	7083	thymidine kinase 1, soluble
Human Kinase Plate 14	C10	TK2	SIHK2289-0.25NMOL	UAAGUCUGUAGCGUAAGAC	GUCUUACGCUACAGACUUA	1	NM_004614	7084	thymidine kinase 2, mitochondrial
Human Kinase Plate 14	D10	TRIO	SIHK2346-0.25NMOL	AUCCGCAUUGGUGUAUGUG	CACAUACACCAAUGCGGAU	1	NM_007118	7204	triple functional domain (PTPRF interacting)
Human Kinase Plate 14	E10	TTK	SIHK2379-0.25NMOL	UCAACUAUCAGAAAGUUAG	CUAACUUUCUGAUAGUUGA	1	NM_003318	7272	TTK protein kinase
Human Kinase Plate 14	F10	TTN	SIHK2383-0.25NMOL	ACUAUCAGCUUGUAAGGUC	GACCUUACAAGCUGAUAGU	1	NM_003319	7273	titin
Human Kinase Plate 14	G10	TXK	SIHK2392-0.25NMOL	AAACUGACCGCUUCCAAUC	GAUUGGAAGCGGUCAGUUU	1	NM_003328	7294	TXK tyrosine kinase
Human Kinase Plate 14	H10	TYK2	SIHK2401-0.25NMOL	UAUGCGGAAAUAUAGCAUC	GAUGCUAUAUUUCCGCAUA	1	NM_003331	7297	tyrosine kinase 2
Human Kinase Plate 14	A11	TYRO3	SIHK2404-0.25NMOL	ACACUCCGGAGGCUGUUUC	GAAACAGCCUCCGGAGUGU	1	NM_006293	7301	TYRO3 protein tyrosine kinase
Human Kinase Plate 14	B11	UCK2	SIHK2410-0.25NMOL	AUUAUCUGCACCUCUAGGG	CCCUAGAGGUGCAGAUAAU	1	NM_012474	7371	uridine-cytidine kinase 2
Human Kinase Plate 14	C11	VRK1	SIHK2450-0.25NMOL	AAUAUAUUCCAGAAUAUCC	GGAUAUUCUGGAAUAUAUU	1	NM_003384	7443	vaccinia related kinase 1
Human Kinase Plate 14	D11	VRK2	SIHK2453-0.25NMOL	UCCAGUUGAACUUUCUAAG	CUUAGAAAGUUCAACUGGA	1	NM_006296	7444	vaccinia related kinase 2
Human Kinase Plate 14	E11	WEE1	SIHK2459-0.25NMOL	UCGGCAUUCAAUUCUAUUC	GAAUAGAAUUGAAUGCCGA	1	NM_003390	7465	WEE1 homolog (S. pombe)
Human Kinase Plate 14	F11	YES1	SIHK2480-0.25NMOL	AAUUCAUGGAGGGAUUCUG	CAGAAUCCCUCCAUGAAUU	1	NM_005433	7525	v-yes-1 Yamaguchi sarcoma viral oncogene homolog 1
Human Kinase Plate 14	G11	ZAP70	SIHK2489-0.25NMOL	AUUGCUCACAGGGAUCUCC	GGAGAUCCCUGUGAGCAAU	1	NM_001079	7535	zeta-chain (TCR) associated protein kinase 70kDa
Human Kinase Plate 14	H11	MAP3K12	SIHK1130-0.25NMOL	UAGGUGAUUAGCAUGUUGG	CCAACAUGCUAAUCACCUA	1	NM_006301	7786	mitogen-activated protein kinase kinase kinase 12
Human Kinase Plate 15	A2	MAP2K2	SIHK1099-0.25NMOL	AUAGUCCAGGAGUUCAAAG	CUUUGAACUCCUGGACUAU	1	NM_030662	5605	mitogen-activated protein kinase kinase 2
Human Kinase Plate 15	B2	MAP2K3	SIHK1102-0.25NMOL	UCUGGGUUGAUCCUCUCAG	CUGAGAGGAUCAACCCAGA	1	NM_002756	5606	mitogen-activated protein kinase kinase 3
Human Kinase Plate 15	C2	MAP2K5	SIHK1108-0.25NMOL	AAGUAAGGCCUUUAACAAC	GUUGUUAAAGGCCUUACUU	1	NM_002757	5607	mitogen-activated protein kinase kinase 5
Human Kinase Plate 15	D2	MAP2K6	SIHK1111-0.25NMOL	AAAGAUGCCACAUCUGUUC	GAACAGAUGUGGCAUCUUU	1	NM_002758	5608	mitogen-activated protein kinase kinase 6
Human Kinase Plate 15	E2	MAP2K7	SIHK1114-0.25NMOL	UAGUAAGGCAGUCUUUGAC	GUCAAAGACUGCCUUACUA	1	NM_145185	5609	mitogen-activated protein kinase kinase 7
Human Kinase Plate 15	F2	EIF2AK2	SIHK0663-0.25NMOL	AACUUGAAAUGUAAACCUC	GAGGUUUACAUUUCAAGUU	1	NM_002759	5610	eukaryotic translation initiation factor 2-alpha kinase 2
Human Kinase Plate 15	G2	PRKX	SIHK1870-0.25NMOL	UCCUUAUGCCGUGAAGAAG	CUUCUUCACGGCAUAAGGA	1	NM_005044	5613	protein kinase, X-linked
Human Kinase Plate 15	H2	PRKY	SIHK1873-0.25NMOL	UCUGGUUGCUUAAAUAAUG	CAUUAUUUAAGCAACCAGA	1	NM_002760	5616	protein kinase, Y-linked
Human Kinase Plate 15	A3	PRPS1	SIHK1879-0.25NMOL	UAAAUUGUCAUUGAUUUCG	CGAAAUCAAUGACAAUUUA	1	NM_002764	5631	phosphoribosyl pyrophosphate synthetase 1
Human Kinase Plate 15	B3	PRPS2	SIHK1885-0.25NMOL	UCAUGGAAAUGUCAAUGAC	GUCAUUGACAUUUCCAUGA	1	NM_001039091	5634	phosphoribosyl pyrophosphate synthetase 2
Human Kinase Plate 15	C3	PSKH1	SIHK1888-0.25NMOL	UUGUAUUGCUGCUGGUAGC	GCUACCAGCAGCAAUACAA	1	NM_006742	5681	protein serine kinase H1
Human Kinase Plate 15	D3	PTK2	SIHK1894-0.25NMOL	AUGCAAGAGCUGUACUAAG	CUUAGUACAGCUCUUGCAU	1	NM_005607	5747	PTK2 protein tyrosine kinase 2
Human Kinase Plate 15	E3	PTK6	SIHK1900-0.25NMOL	UGAUAAGCCUGGCUAACCC	GGGUUAGCCAGGCUUAUCA	1	NM_005975	5753	PTK6 protein tyrosine kinase 6
Human Kinase Plate 15	F3	PTK7	SIHK1904-0.25NMOL	ACCCGUGGCUCAAAUAGCG	CGCUAUUUGAGCCACGGGU	1	NM_002821	5754	PTK7 protein tyrosine kinase 7
Human Kinase Plate 15	G3	PTK7	SIHK1903-0.25NMOL	AUGGCCUCCUCAUACCUCG	CGAGGUAUGAGGAGGCCAU	1	NM_152883	5754	PTK7 protein tyrosine kinase 7
Human Kinase Plate 15	H3	TWF1	SIHK2385-0.25NMOL	UCCUUGGGAAUCCUCUUUG	CAAAGAGGAUUCCCAAGGA	1	NM_002822	5756	twinfilin, actin-binding protein, homolog 1 (Drosophila)
Human Kinase Plate 15	A4	ALDH18A1	SIHK0104-0.25NMOL	UCUCCCUGCUGCUCAACAG	CUGUUGAGCAGCAGGGAGA	1	NM_001017423	5832	aldehyde dehydrogenase 18 family, member A1
Human Kinase Plate 15	B4	ALDH18A1	SIHK0103-0.25NMOL	UGGCGCAAGCGUUGUUUGC	GCAAACAACGCUUGCGCCA	1	NM_002860	5832	aldehyde dehydrogenase 18 family, member A1
Human Kinase Plate 15	C4	MAP4K2	SIHK1171-0.25NMOL	UCACAUAGCUCAUUGUAGC	GCUACAAUGAGCUAUGUGA	1	NM_004579	5871	mitogen-activated protein kinase kinase kinase kinase 2
Human Kinase Plate 15	D4	RAGE	SIHK1924-0.25NMOL	ACUGUUUGAACUUGGUGAG	CUCACCAAGUUCAAACAGU	1	NM_014226	5891	renal tumor antigen
Human Kinase Plate 15	E4	RAF1	SIHK1921-0.25NMOL	UGUGCUGAGAACUAACAGG	CCUGUUAGUUCUCAGCACA	1	NM_002880	5894	v-raf-1 murine leukemia viral oncogene homolog 1
Human Kinase Plate 15	F4	RALB	SIHK1927-0.25NMOL	AUAGUCUUCUACAAACUCG	CGAGUUUGUAGAAGACUAU	1	NM_002881	5899	v-ral simian leukemia viral oncogene homolog B (ras related; GTP binding protein)
Human Kinase Plate 15	G4	RET	SIHK1944-0.25NMOL	UUGUACUGGACGUUGAUGC	GCAUCAACGUCCAGUACAA	1	NM_020630	5979	ret proto-oncogene
Human Kinase Plate 15	H4	GRK1	SIHK0851-0.25NMOL	AUUGUCUGCCGUGUCAUAG	CUAUGACACGGCAGACAAU	1	NM_002929	6011	G protein-coupled receptor kinase 1
Human Kinase Plate 15	A5	RNASEL	SIHK1977-0.25NMOL	ACAUAGAUCACCAGAUCUG	CAGAUCUGGUGAUCUAUGU	1	NM_021133	6041	ribonuclease L (2',5'-oligoisoadenylate synthetase-dependent)
Human Kinase Plate 15	B5	BRD2	SIHK0186-0.25NMOL	UCCGCUGACAUCUUGUAAC	GUUACAAGAUGUCAGCGGA	1	NM_001113182	6046	bromodomain containing 2
Human Kinase Plate 15	C5	ROCK1	SIHK1980-0.25NMOL	UCGAUUUCUCUCUUGCAAC	GUUGCAAGAGAGAAAUCGA	1	NM_005406	6093	Rho-associated, coiled-coil containing protein kinase 1
Human Kinase Plate 15	D5	ROS1	SIHK1995-0.25NMOL	AAACCUUGUAUUUCAUAGC	GCUAUGAAAUACAAGGUUU	1	NM_002944	6098	c-ros oncogene 1 , receptor tyrosine kinase
Human Kinase Plate 15	E5	RPS6KA1	SIHK2004-0.25NMOL	AAGUAGAAGGUGUCAUCAG	CUGAUGACACCUUCUACUU	1	NM_001006665	6195	ribosomal protein S6 kinase, 90kDa, polypeptide 1
Human Kinase Plate 15	F5	RPS6KA2	SIHK2007-0.25NMOL	UGAUCUUCACGGCAUACUC	GAGUAUGCCGUGAAGAUCA	1	NM_001006932	6196	ribosomal protein S6 kinase, 90kDa, polypeptide 2
Human Kinase Plate 15	G5	RPS6KA3	SIHK2010-0.25NMOL	UGUAACAAGGAGUCAUGAG	CUCAUGACUCCUUGUUACA	1	NM_004586	6197	ribosomal protein S6 kinase, 90kDa, polypeptide 3
Human Kinase Plate 15	H5	RPS6KB1	SIHK2022-0.25NMOL	AUCCACAGCACGAUUGUGG	CCACAAUCGUGCUGUGGAU	1	NM_003161	6198	ribosomal protein S6 kinase, 70kDa, polypeptide 1
Human Kinase Plate 15	A6	RPS6KB2	SIHK2026-0.25NMOL	UAUCAAACUGGCUCACGUC	GACGUGAGCCAGUUUGAUA	1	NM_001007071	6199	ribosomal protein S6 kinase, 70kDa, polypeptide 2
Human Kinase Plate 15	B6	RPS6KB2	SIHK2025-0.25NMOL	UCCACAGCCCGGUUGUGGC	GCCACAACCGGGCUGUGGA	1	NM_003952	6199	ribosomal protein S6 kinase, 70kDa, polypeptide 2
Human Kinase Plate 15	C6	RYK	SIHK2037-0.25NMOL	AAUAGGAAGAAGAUUUCUG	CAGAAAUCUUCUUCCUAUU	1	NM_001005861	6259	RYK receptor-like tyrosine kinase
Human Kinase Plate 15	D6	MAPK12	SIHK1195-0.25NMOL	UUGCCUGUGAUCAUCUCCG	CGGAGAUGAUCACAGGCAA	1	NM_002969	6300	mitogen-activated protein kinase 12
Human Kinase Plate 15	E6	MAP2K4	SIHK1105-0.25NMOL	UACACUAUAUACAUAUUUG	CAAAUAUGUAUAUAGUGUA	1	NM_003010	6416	mitogen-activated protein kinase kinase 4
Human Kinase Plate 15	F6	SGK1	SIHK2055-0.25NMOL	UGUGCUGUUGUGUUCAAUG	CAUUGAACACAACAGCACA	1	NM_005627	6446	serum/glucocorticoid regulated kinase 1
Human Kinase Plate 15	G6	SKP1	SIHK2083-0.25NMOL	UUCUCAUCAUCUUCAGGAG	CUCCUGAAGAUGAUGAGAA	1	NM_006930	6500	S-phase kinase-associated protein 1
Human Kinase Plate 15	H6	SKP1	SIHK2082-0.25NMOL	UAACUGGACAAUAAACUAG	CUAGUUUAUUGUCCAGUUA	1	NM_170679	6500	S-phase kinase-associated protein 1
Human Kinase Plate 15	A7	SRC	SIHK2114-0.25NMOL	AUAGAGGGCCACAAAGGUG	CACCUUUGUGGCCCUCUAU	1	NM_005417	6714	v-src sarcoma (Schmidt-Ruppin A-2) viral oncogene homolog (avian)
Human Kinase Plate 15	B7	SRMS	SIHK2117-0.25NMOL	UCCGUGACGAUGUACACAG	CUGUGUACAUCGUCACGGA	1	NM_080823	6725	src-related kinase lacking C-terminal regulatory tyrosine and N-terminal myristylation sites
Human Kinase Plate 15	C7	SRPK1	SIHK2120-0.25NMOL	AACGAUAUUGCCUUGUUUG	CAAACAAGGCAAUAUCGUU	1	NM_003137	6732	SFRS protein kinase 1
Human Kinase Plate 15	D7	SRPK2	SIHK2123-0.25NMOL	UUCAGCUUGGUGAUGUGUC	GACACAUCACCAAGCUGAA	1	NM_182691	6733	SFRS protein kinase 2
Human Kinase Plate 15	E7	STC1	SIHK2129-0.25NMOL	AACCUCUCCCUGGUUAUGC	GCAUAACCAGGGAGAGGUU	1	NM_003155	6781	stanniocalcin 1
Human Kinase Plate 15	F7	NEK4	SIHK1399-0.25NMOL	UCAGACUUAUAGUUGUAGG	CCUACAACUAUAAGUCUGA	1	NM_003157	6787	NIMA (never in mitosis gene a)-related kinase 4
Human Kinase Plate 15	G7	STK3	SIHK2159-0.25NMOL	UCUAUUAAUGUCUUGUUUC	GAAACAAGACAUUAAUAGA	1	NM_006281	6788	serine/threonine kinase 3 (STE20 homolog, yeast)
Human Kinase Plate 15	H7	STK4	SIHK2198-0.25NMOL	ACAGUGCCCAUCUCAUCAC	GUGAUGAGAUGGGCACUGU	1	NM_006282	6789	serine/threonine kinase 4
Human Kinase Plate 15	A8	AURKA	SIHK0140-0.25NMOL	AGAGCCAGAAUAAACUUGC	GCAAGUUUAUUCUGGCUCU	1	NM_003600	6790	aurora kinase A
Human Kinase Plate 15	B8	CDKL5	SIHK0389-0.25NMOL	UCAUGUGUUUCCUUGUGUC	GACACAAGGAAACACAUGA	1	NM_001037343	6792	cyclin-dependent kinase-like 5
Human Kinase Plate 15	C8	STK10	SIHK2132-0.25NMOL	UUCUGGCAUCCAUUGACAC	GUGUCAAUGGAUGCCAGAA	1	NM_005990	6793	serine/threonine kinase 10
Human Kinase Plate 15	D8	STK11	SIHK2135-0.25NMOL	UUCACCUUGCCGUAAGAGC	GCUCUUACGGCAAGGUGAA	1	NM_000455	6794	serine/threonine kinase 11
Human Kinase Plate 15	E8	AURKC	SIHK0146-0.25NMOL	AUCACUUUCUUGUCAUGGC	GCCAUGACAAGAAAGUGAU	1	NM_001015878	6795	aurora kinase C
Human Kinase Plate 15	F8	SYK	SIHK2216-0.25NMOL	AUUGCUCUCCUCCAAGUAC	GUACUUGGAGGAGAGCAAU	1	NM_003177	6850	spleen tyrosine kinase
Human Kinase Plate 15	G8	TAF1	SIHK2219-0.25NMOL	UCAUCAUACUCAGUCAAUG	CAUUGACUGAGUAUGAUGA	1	NM_004606	6872	TAF1 RNA polymerase II, TATA box binding protein (TBP)-associated factor, 250kDa
Human Kinase Plate 15	H8	TAF9	SIHK2226-0.25NMOL	AAUAUUGUCUGUUAGUUUC	GAAACUAACAGACAAUAUU	1	NM_001015891	6880	TAF9 RNA polymerase II, TATA box binding protein (TBP)-associated factor, 32kDa
Human Kinase Plate 15	A9	TAF9	SIHK2225-0.25NMOL	UCCCGCAGAAGUUGAUGCC	GGCAUCAACUUCUGCGGGA	1	NM_001015892	6880	TAF9 RNA polymerase II, TATA box binding protein (TBP)-associated factor, 32kDa
Human Kinase Plate 15	B9	MAP3K7	SIHK1156-0.25NMOL	UAGCGCUUUGGGUUGCAUG	CAUGCAACCCAAAGCGCUA	1	NM_003188	6885	mitogen-activated protein kinase kinase kinase 7
Human Kinase Plate 15	C9	TEC	SIHK2252-0.25NMOL	UCACUUACUAGACAAUUUC	GAAAUUGUCUAGUAAGUGA	1	NM_003215	7006	tec protein tyrosine kinase
Human Kinase Plate 15	D9	TEK	SIHK2255-0.25NMOL	AACGUGUGCAGUUCACAAG	CUUGUGAACUGCACACGUU	1	NM_000459	7010	TEK tyrosine kinase, endothelial
Human Kinase Plate 15	E9	TESK1	SIHK2258-0.25NMOL	UACAGGGUGUCCUGAAGGC	GCCUUCAGGACACCCUGUA	1	NM_006285	7016	testis-specific kinase 1
Human Kinase Plate 15	F9	TGFBR1	SIHK2267-0.25NMOL	UUUGGAGCAAUAUCAAUGG	CCAUUGAUAUUGCUCCAAA	1	NM_004612	7046	transforming growth factor, beta receptor 1
Human Kinase Plate 15	G9	TGFBR2	SIHK2270-0.25NMOL	ACAGGCAGCAGGUUAGGUC	GACCUAACCUGCUGCCUGU	1	NM_001024847	7048	transforming growth factor, beta receptor II (70/80kDa)
Human Kinase Plate 15	H9	TIE1	SIHK2273-0.25NMOL	UAGUUCAGGGACUCAAUGG	CCAUUGAGUCCCUGAACUA	1	NM_005424	7075	tyrosine kinase with immunoglobulin-like and EGF-like domains 1
Human Kinase Plate 15	A10	TJP1	SIHK2276-0.25NMOL	AAUAUGACCACUGUUCUUC	GAAGAACAGUGGUCAUAUU	1	NM_003257	7082	tight junction protein 1 (zona occludens 1)
Human Kinase Plate 15	B10	TK1	SIHK2285-0.25NMOL	AAGCUGCUGCUGUAGCGAG	CUCGCUACAGCAGCAGCUU	1	NM_003258	7083	thymidine kinase 1, soluble
Human Kinase Plate 15	C10	TK2	SIHK2288-0.25NMOL	ACAAGUCUCAGGAUUGGUC	GACCAAUCCUGAGACUUGU	1	NM_004614	7084	thymidine kinase 2, mitochondrial
Human Kinase Plate 15	D10	TRIO	SIHK2345-0.25NMOL	AACUGGUGGAUGUAGUAGG	CCUACUACAUCCACCAGUU	1	NM_007118	7204	triple functional domain (PTPRF interacting)
Human Kinase Plate 15	E10	TTK	SIHK2378-0.25NMOL	AACAAUGCCAUGUUGAUGG	CCAUCAACAUGGCAUUGUU	1	NM_003318	7272	TTK protein kinase
Human Kinase Plate 15	F10	TTN	SIHK2382-0.25NMOL	UCCACUACAUAUUUGUGUC	GACACAAAUAUGUAGUGGA	1	NM_003319	7273	titin
Human Kinase Plate 15	G10	TXK	SIHK2391-0.25NMOL	ACUCAGAUGGAUCUAUCUC	GAGAUAGAUCCAUCUGAGU	1	NM_003328	7294	TXK tyrosine kinase
Human Kinase Plate 15	H10	TYK2	SIHK2400-0.25NMOL	AUAGCAUCAGGCUUGCAUC	GAUGCAAGCCUGAUGCUAU	1	NM_003331	7297	tyrosine kinase 2
Human Kinase Plate 15	A11	TYRO3	SIHK2403-0.25NMOL	UGCUUGAAGGUGAACAGUG	CACUGUUCACCUUCAAGCA	1	NM_006293	7301	TYRO3 protein tyrosine kinase
Human Kinase Plate 15	B11	UCK2	SIHK2409-0.25NMOL	UGAGUUCAUUGUCAAAGGC	GCCUUUGACAAUGAACUCA	1	NM_012474	7371	uridine-cytidine kinase 2
Human Kinase Plate 15	C11	VRK1	SIHK2449-0.25NMOL	AACACAAGGUGCAUCACUG	CAGUGAUGCACCUUGUGUU	1	NM_003384	7443	vaccinia related kinase 1
Human Kinase Plate 15	D11	VRK2	SIHK2452-0.25NMOL	AAUAUCUGUAGGAAAGUCC	GGACUUUCCUACAGAUAUU	1	NM_006296	7444	vaccinia related kinase 2
Human Kinase Plate 15	E11	WEE1	SIHK2458-0.25NMOL	AUUUCAUGCCAUUGAUCUC	GAGAUCAAUGGCAUGAAAU	1	NM_003390	7465	WEE1 homolog (S. pombe)
Human Kinase Plate 15	F11	YES1	SIHK2479-0.25NMOL	UGGUGUCAUGGAAAGACUG	CAGUCUUUCCAUGACACCA	1	NM_005433	7525	v-yes-1 Yamaguchi sarcoma viral oncogene homolog 1
Human Kinase Plate 15	G11	ZAP70	SIHK2488-0.25NMOL	UUGUAGAUCCAGCAGUCAC	GUGACUGCUGGAUCUACAA	1	NM_001079	7535	zeta-chain (TCR) associated protein kinase 70kDa
Human Kinase Plate 15	H11	MAP3K12	SIHK1129-0.25NMOL	UAGGCUUUGCCAAUCAUGG	CCAUGAUUGGCAAAGCCUA	1	NM_006301	7786	mitogen-activated protein kinase kinase kinase 12
Human Kinase Plate 16	A2	MAPKAPK3	SIHK1233-0.25NMOL	AAGCACUGCGUCUUUCUCC	GGAGAAAGACGCAGUGCUU	1	NM_004635	7867	mitogen-activated protein kinase-activated protein kinase 3
Human Kinase Plate 16	B2	BRD3	SIHK0191-0.25NMOL	UUAUAAAUGUAACAAUUUG	CAAAUUGUUACAUUUAUAA	1	NM_007371	8019	bromodomain containing 3
Human Kinase Plate 16	C2	TRRAP	SIHK2356-0.25NMOL	UUAAAUGCAGGACGAAUUC	GAAUUCGUCCUGCAUUUAA	1	NM_003496	8295	transformation/transcription domain-associated protein
Human Kinase Plate 16	D2	CDC7	SIHK0334-0.25NMOL	UCCCAUGACAUUAUCUUGC	GCAAGAUAAUGUCAUGGGA	1	NM_003503	8317	cell division cycle 7 homolog (S. cerevisiae)
Human Kinase Plate 16	E2	NME5	SIHK1434-0.25NMOL	ACUCCCAUGAAGUGCAUUC	GAAUGCACUUCAUGGGAGU	1	NM_003551	8382	non-metastatic cells 5, protein expressed in (nucleoside-diphosphate kinase)
Human Kinase Plate 16	F2	PIP5K1B	SIHK1707-0.25NMOL	AAAUCUAAGUCCUUAAAUG	CAUUUAAGGACUUAGAUUU	1	NM_001031687	8395	phosphatidylinositol-4-phosphate 5-kinase, type I, beta
Human Kinase Plate 16	G2	PIP5K1B	SIHK1706-0.25NMOL	UCAUCCAUGUGCUUAGGUG	CACCUAAGCACAUGGAUGA	1	NM_003558	8395	phosphatidylinositol-4-phosphate 5-kinase, type I, beta
Human Kinase Plate 16	H2	PIP4K2B	SIHK1696-0.25NMOL	AUUGAAGAGAUGAUUGUCC	GGACAAUCAUCUCUUCAAU	1	NM_003559	8396	phosphatidylinositol-5-phosphate 4-kinase, type II, beta
Human Kinase Plate 16	A3	ULK1	SIHK2420-0.25NMOL	UCUCUAUAUGCAUAAAGUG	CACUUUAUGCAUAUAGAGA	1	NM_003565	8408	unc-51-like kinase 1 (C. elegans)
Human Kinase Plate 16	B3	STK24	SIHK2155-0.25NMOL	UUCAAUAACUCCUUAGCAG	CUGCUAAGGAGUUAUUGAA	1	NM_001032296	8428	serine/threonine kinase 24 (STE20 homolog, yeast)
Human Kinase Plate 16	C3	DYRK3	SIHK0650-0.25NMOL	UCAUCACACCCUUUCAGUG	CACUGAAAGGGUGUGAUGA	1	NM_001004023	8444	dual-specificity tyrosine-(Y)-phosphorylation regulated kinase 3
Human Kinase Plate 16	D3	DYRK2	SIHK0647-0.25NMOL	AUCUGCGCCAAAUUAGUCC	GGACUAAUUUGGCGCAGAU	1	NM_003583	8445	dual-specificity tyrosine-(Y)-phosphorylation regulated kinase 2
Human Kinase Plate 16	E3	CDC42BPA	SIHK0325-0.25NMOL	UACACCGAGAGAUAUGGUG	CACCAUAUCUCUCGGUGUA	1	NM_003607	8476	CDC42 binding protein kinase alpha (DMPK-like)
Human Kinase Plate 16	F3	MAP4K3	SIHK1176-0.25NMOL	UCUGAAGUGCUCCACAUAG	CUAUGUGGAGCACUUCAGA	1	NM_003618	8491	mitogen-activated protein kinase kinase kinase kinase 3
Human Kinase Plate 16	G3	PIK3R3	SIHK1672-0.25NMOL	AGAUUCAUGGUGAUAGUGG	CCACUAUCACCAUGAAUCU	1	NM_001114172	8503	phosphoinositide-3-kinase, regulatory subunit 3 (gamma)
Human Kinase Plate 16	H3	PIK3R3	SIHK1671-0.25NMOL	AUCAGUUCUGUCGAAUAGG	CCUAUUCGACAGAACUGAU	1	NM_003629	8503	phosphoinositide-3-kinase, regulatory subunit 3 (gamma)
Human Kinase Plate 16	A4	IKBKG	SIHK0960-0.25NMOL	UCUCCAGGCCGAGUCUCUC	GAGAGACUCGGCCUGGAGA	1	NM_001099856	8517	inhibitor of kappa light polypeptide gene enhancer in B-cells, kinase gamma
Human Kinase Plate 16	B4	DGKZ	SIHK0601-0.25NMOL	AUACCAGAGGAAAGACUGG	CCAGUCUUUCCUCUGGUAU	1	NM_001105540	8525	diacylglycerol kinase, zeta 104kDa
Human Kinase Plate 16	C4	DGKZ	SIHK0600-0.25NMOL	AUAUAAAUCUCAUCCUGUG	CACAGGAUGAGAUUUAUAU	1	NM_003646	8525	diacylglycerol kinase, zeta 104kDa
Human Kinase Plate 16	D4	DGKE	SIHK0579-0.25NMOL	UUUCUUAAGUUGUAGUAUC	GAUACUACAACUUAAGAAA	1	NM_003647	8526	diacylglycerol kinase, epsilon 64kDa
Human Kinase Plate 16	E4	DGKD	SIHK0576-0.25NMOL	UUCUCGAGGCCGGAAUAUC	GAUAUUCCGGCCUCGAGAA	1	NM_003648	8527	diacylglycerol kinase, delta 130kDa
Human Kinase Plate 16	F4	CAMK1	SIHK0236-0.25NMOL	UAGGCGAUGACACCUAUGG	CCAUAGGUGUCAUCGCCUA	1	NM_003656	8536	calcium/calmodulin-dependent protein kinase I
Human Kinase Plate 16	G4	MAPKAPK5	SIHK1236-0.25NMOL	UUCCUCACAACAUCUUUGG	CCAAAGAUGUUGUGAGGAA	1	NM_003668	8550	mitogen-activated protein kinase-activated protein kinase 5
Human Kinase Plate 16	H4	CDC14B	SIHK0293-0.25NMOL	UAGGAAUUCUUUGACAAUG	CAUUGUCAAAGAAUUCCUA	1	NM_001077181	8555	CDC14 cell division cycle 14 homolog B (S. cerevisiae)
Human Kinase Plate 16	A5	CDC14B	SIHK0292-0.25NMOL	AAGGCCCGAAGUCUAUCAC	GUGAUAGACUUCGGGCCUU	1	NM_033331	8555	CDC14 cell division cycle 14 homolog B (S. cerevisiae)
Human Kinase Plate 16	B5	CDK10	SIHK0343-0.25NMOL	GUCCUGCUCACAGUAACCC	GGGUUACUGUGAGCAGGAC	1	NM_001098533	8558	cyclin-dependent kinase 10
Human Kinase Plate 16	C5	CDK10	SIHK0342-0.25NMOL	UUCCAACAUAGCGAGGAGG	CCUCCUCGCUAUGUUGGAA	1	NM_003674	8558	cyclin-dependent kinase 10
Human Kinase Plate 16	D5	CDK10	SIHK0341-0.25NMOL	AAUCCGCUGCAGCAGAGAG	CUCUCUGCUGCAGCGGAUU	1	NM_052988	8558	cyclin-dependent kinase 10
Human Kinase Plate 16	E5	PDXK	SIHK1570-0.25NMOL	UUUCGGUCAUGGCUCUAAG	CUUAGAGCCAUGACCGAAA	1	NM_003681	8566	pyridoxal (pyridoxine, vitamin B6) kinase
Human Kinase Plate 16	F5	MKNK1	SIHK1303-0.25NMOL	ACACCCUACUCCGACUGUG	CACAGUCGGAGUAGGGUGU	1	NM_003684	8569	MAP kinase interacting serine/threonine kinase 1
Human Kinase Plate 16	G5	CASK	SIHK0281-0.25NMOL	AAACCUGGAGUAAUAGUUG	CAACUAUUACUCCAGGUUU	1	NM_001126054	8573	calcium/calmodulin-dependent serine protein kinase (MAGUK family)
Human Kinase Plate 16	H5	CASK	SIHK0280-0.25NMOL	UAAGCCAUGGGUGAUUCAG	CUGAAUCACCCAUGGCUUA	1	NM_003688	8573	calcium/calmodulin-dependent serine protein kinase (MAGUK family)
Human Kinase Plate 16	A6	STK16	SIHK2143-0.25NMOL	UAACCCUUCCACUAGGUCC	GGACCUAGUGGAAGGGUUA	1	NM_001008910	8576	serine/threonine kinase 16
Human Kinase Plate 16	B6	STK16	SIHK2142-0.25NMOL	AAGAUGCAGGACUGAGAUG	CAUCUCAGUCCUGCAUCUU	1	NM_003691	8576	serine/threonine kinase 16
Human Kinase Plate 16	C6	CDC2L5	SIHK0319-0.25NMOL	UAGUAUACGGCCGACUUUC	GAAAGUCGGCCGUAUACUA	1	NM_003718	8621	cell division cycle 2-like 5 (cholinesterase-related cell division controller)
Human Kinase Plate 16	D6	TNK1	SIHK2305-0.25NMOL	UGUUUGAGAAUGUAGUGGG	CCCACUACAUUCUCAAACA	1	NM_003985	8711	tyrosine kinase, non-receptor, 1
Human Kinase Plate 16	E6	RIPK1	SIHK1964-0.25NMOL	AUAAUUGUAGGCUCCAAUC	GAUUGGAGCCUACAAUUAU	1	NM_003804	8737	receptor (TNFRSF)-interacting serine-threonine kinase 1
Human Kinase Plate 16	F6	RIPK2	SIHK1967-0.25NMOL	AGAGGAUCCACAUGAUUCC	GGAAUCAUGUGGAUCCUCU	1	NM_003821	8767	receptor-interacting serine-threonine kinase 2
Human Kinase Plate 16	G6	RIOK3	SIHK1961-0.25NMOL	UAAGUAAACGUGUCUUAGG	CCUAAGACACGUUUACUUA	1	NM_003831	8780	RIO kinase 3 (yeast)
Human Kinase Plate 16	H6	RIOK3	SIHK1960-0.25NMOL	UAUGCAUGAAAGACAACAG	CUGUUGUCUUUCAUGCAUA	1	NM_145906	8780	RIO kinase 3 (yeast)
Human Kinase Plate 16	A7	DYRK4	SIHK0653-0.25NMOL	UGUUAUUCUUCAUCAACUC	GAGUUGAUGAAGAAUAACA	1	NM_003845	8798	dual-specificity tyrosine-(Y)-phosphorylation regulated kinase 4
Human Kinase Plate 16	B7	TRIM24	SIHK2338-0.25NMOL	UCUUCUAUAAAUUGGUAUC	GAUACCAAUUUAUAGAAGA	1	NM_003852	8805	tripartite motif-containing 24
Human Kinase Plate 16	C7	TRIM24	SIHK2337-0.25NMOL	AGGAUCCAACCAUUCAGAC	GUCUGAAUGGUUGGAUCCU	1	NM_015905	8805	tripartite motif-containing 24
Human Kinase Plate 16	D7	CDKL1	SIHK0376-0.25NMOL	UCAGAUACAGCUGAUCCAC	GUGGAUCAGCUGUAUCUGA	1	NM_004196	8814	cyclin-dependent kinase-like 1 (CDC2-related kinase)
Human Kinase Plate 16	E7	KSR1	SIHK1035-0.25NMOL	AGGCUGAAAUGUUGAAAGC	GCUUUCAACAUUUCAGCCU	1	NM_014238	8844	kinase suppressor of ras 1
Human Kinase Plate 16	F7	CDK5R1	SIHK0358-0.25NMOL	UCUGAAUACAUCUUCUGGG	CCCAGAAGAUGUAUUCAGA	1	NM_003885	8851	cyclin-dependent kinase 5, regulatory subunit 1 (p35)
Human Kinase Plate 16	G7	STK19	SIHK2152-0.25NMOL	UAGAGAUGCAGUCCACUAG	CUAGUGGACUGCAUCUCUA	1	NM_004197	8859	serine/threonine kinase 19
Human Kinase Plate 16	H7	SPHK1	SIHK2110-0.25NMOL	UAAUGGUUCAAGGAAGCUG	CAGCUUCCUUGAACCAUUA	1	NM_021972	8877	sphingosine kinase 1
Human Kinase Plate 16	A8	PRPF4B	SIHK1878-0.25NMOL	UAACACCUCUCGUAAGUUC	GAACUUACGAGAGGUGUUA	1	NM_003913	8899	PRP4 pre-mRNA processing factor 4 homolog B (yeast)
Human Kinase Plate 16	B8	HERC2	SIHK0892-0.25NMOL	UUAUCGUAGCUGCUGAUUC	GAAUCAGCAGCUACGAUAA	1	NM_004667	8924	hect domain and RLD 2
Human Kinase Plate 16	C8	CDK5R2	SIHK0361-0.25NMOL	UUGCAGGCGUAAUGAAGGC	GCCUUCAUUACGCCUGCAA	1	NM_003936	8941	cyclin-dependent kinase 5, regulatory subunit 2 (p39)
Human Kinase Plate 16	D8	RPS6KA4	SIHK2015-0.25NMOL	AAAUGAUGCCGAGCUUGUG	CACAAGCUCGGCAUCAUUU	1	NM_001006944	8986	ribosomal protein S6 kinase, 90kDa, polypeptide 4
Human Kinase Plate 16	E8	KALRN	SIHK1017-0.25NMOL	AAGUAAUUCAUCUUGAUGC	GCAUCAAGAUGAAUUACUU	1	NM_001024660	8997	kalirin, RhoGEF kinase
Human Kinase Plate 16	F8	KALRN	SIHK1016-0.25NMOL	AUAAGCUGGUUGGAAUCAG	CUGAUUCCAACCAGCUUAU	1	NM_003947	8997	kalirin, RhoGEF kinase
Human Kinase Plate 16	G8	CDKL2	SIHK0379-0.25NMOL	AAUUGGUAUAGUCUCAGUC	GACUGAGACUAUACCAAUU	1	NM_003948	8999	cyclin-dependent kinase-like 2 (CDC2-related kinase)
Human Kinase Plate 16	H8	MAP3K14	SIHK1137-0.25NMOL	AGGUGUUCACCAUUAAGAG	CUCUUAAUGGUGAACACCU	1	NM_003954	9020	mitogen-activated protein kinase kinase kinase 14
Human Kinase Plate 16	A9	BRSK2	SIHK0203-0.25NMOL	UUCUGAAUGUGCUCUAGCG	CGCUAGAGCACAUUCAGAA	1	NM_003957	9024	BR serine/threonine kinase 2
Human Kinase Plate 16	B9	PKD2L1	SIHK1719-0.25NMOL	UGCCUUGACAGAUAUGGAG	CUCCAUAUCUGUCAAGGCA	1	NM_016112	9033	polycystic kidney disease 2-like 1
Human Kinase Plate 16	C9	PAPSS2	SIHK1522-0.25NMOL	UUUCACAAAUAUUUAGAGG	CCUCUAAAUAUUUGUGAAA	1	NM_001015880	9060	3'-phosphoadenosine 5'-phosphosulfate synthase 2
Human Kinase Plate 16	D9	PAPSS1	SIHK1519-0.25NMOL	UAAAUUUCUGCUUUAGCUC	GAGCUAAAGCAGAAAUUUA	1	NM_005443	9061	3'-phosphoadenosine 5'-phosphosulfate synthase 1
Human Kinase Plate 16	E9	MAP3K6	SIHK1155-0.25NMOL	AUAAUCAAACUCCAACAUC	GAUGUUGGAGUUUGAUUAU	1	NM_004672	9064	mitogen-activated protein kinase kinase kinase 6
Human Kinase Plate 16	F9	PKMYT1	SIHK1731-0.25NMOL	UGCUGGAAGAAGGACUCUG	CAGAGUCCUUCUUCCAGCA	1	NM_004203	9088	protein kinase, membrane associated tyrosine/threonine 1
Human Kinase Plate 16	G9	LATS1	SIHK1041-0.25NMOL	UACUAAUGAAUUCAAUUGC	GCAAUUGAAUUCAUUAGUA	1	NM_004690	9113	LATS, large tumor suppressor, homolog 1 (Drosophila)
Human Kinase Plate 16	H9	DYRK1B	SIHK0644-0.25NMOL	UUCCGGAACAUGAAGUGCC	GGCACUUCAUGUUCCGGAA	1	NM_004714	9149	dual-specificity tyrosine-(Y)-phosphorylation regulated kinase 1B
Human Kinase Plate 16	A10	DGKI	SIHK0591-0.25NMOL	UAAGAUCACCAGCUAUUAC	GUAAUAGCUGGUGAUCUUA	1	NM_004717	9162	diacylglycerol kinase, iota
Human Kinase Plate 16	B10	MAP3K13	SIHK1134-0.25NMOL	AUGAAGAGAAGGGUAUUGG	CCAAUACCCUUCUCUUCAU	1	NM_004721	9175	mitogen-activated protein kinase kinase kinase 13
Human Kinase Plate 16	C10	DCLK1	SIHK0552-0.25NMOL	UCCCUUUGAAGUAUCGAUC	GAUCGAUACUUCAAAGGGA	1	NM_004734	9201	doublecortin-like kinase 1
Human Kinase Plate 16	D10	AURKB	SIHK0145-0.25NMOL	UUCAGCUCUCCCUUGAGCC	GGCUCAAGGGAGAGCUGAA	1	NM_004217	9212	aurora kinase B
Human Kinase Plate 16	E10	MAGI1	SIHK1089-0.25NMOL	AAGGCUAAAGCCAAAUCCC	GGGAUUUGGCUUUAGCCUU	1	NM_001033057	9223	membrane associated guanylate kinase, WW and PDZ domain containing 1
Human Kinase Plate 16	F10	DLG5	SIHK0625-0.25NMOL	UAGCGUGCGGAGCAAUGUC	GACAUUGCUCCGCACGCUA	1	NM_004747	9231	discs, large homolog 5 (Drosophila)
Human Kinase Plate 16	G10	RPS6KA5	SIHK2018-0.25NMOL	UGUCCUGUCAAAUUAGCAG	CUGCUAAUUUGACAGGACA	1	NM_004755	9252	ribosomal protein S6 kinase, 90kDa, polypeptide 5
Human Kinase Plate 16	H10	MAPKAPK2	SIHK1230-0.25NMOL	UUUCGGAUGCUUCUCUUUC	GAAAGAGAAGCAUCCGAAA	1	NM_004759	9261	mitogen-activated protein kinase-activated protein kinase 2
Human Kinase Plate 16	A11	MAPKAPK2	SIHK1229-0.25NMOL	AGGUUCAAGAGCACCUUGC	GCAAGGUGCUCUUGAACCU	1	NM_032960	9261	mitogen-activated protein kinase-activated protein kinase 2
Human Kinase Plate 16	B11	STK17B	SIHK2149-0.25NMOL	AAUGAGAAAGGCAUAUCUC	GAGAUAUGCCUUUCUCAUU	1	NM_004226	9262	serine/threonine kinase 17b
Human Kinase Plate 16	C11	STK17A	SIHK2146-0.25NMOL	UUAAUGUCACCCAAUGGAG	CUCCAUUGGGUGACAUUAA	1	NM_004760	9263	serine/threonine kinase 17a
Human Kinase Plate 16	D11	TAOK2	SIHK2242-0.25NMOL	UAAAGAGCGGUGGUUUCCG	CGGAAACCACCGCUCUUUA	1	NM_004783	9344	TAO kinase 2
Human Kinase Plate 16	E11	TJP2	SIHK2281-0.25NMOL	UUUGAACACUGGCCAUUUG	CAAAUGGCCAGUGUUCAAA	1	NM_004817	9414	tight junction protein 2 (zona occludens 2)
Human Kinase Plate 16	F11	MAP4K4	SIHK1179-0.25NMOL	UCUCAAUGGCUGUAAUGCC	GGCAUUACAGCCAUUGAGA	1	NM_004834	9448	mitogen-activated protein kinase kinase kinase kinase 4
Human Kinase Plate 16	G11	EIF2AK3	SIHK0668-0.25NMOL	UAUCGUGAUAUAUAUCCAG	CUGGAUAUAUAUCACGAUA	1	NM_004836	9451	eukaryotic translation initiation factor 2-alpha kinase 3
Human Kinase Plate 16	H11	ROCK2	SIHK1985-0.25NMOL	UAAAUCUCUCCUGAAGUUG	CAACUUCAGGAGAGAUUUA	1	NM_004850	9475	Rho-associated, coiled-coil containing protein kinase 2
Human Kinase Plate 17	A2	MAPKAPK3	SIHK1232-0.25NMOL	AUGGCUGUGCAGAAACUGG	CCAGUUUCUGCACAGCCAU	1	NM_004635	7867	mitogen-activated protein kinase-activated protein kinase 3
Human Kinase Plate 17	B2	BRD3	SIHK0190-0.25NMOL	UAAAGCUUGGGCCAUUAGC	GCUAAUGGCCCAAGCUUUA	1	NM_007371	8019	bromodomain containing 3
Human Kinase Plate 17	C2	TRRAP	SIHK2355-0.25NMOL	UGGAAUUUGGGUCCAUAUC	GAUAUGGACCCAAAUUCCA	1	NM_003496	8295	transformation/transcription domain-associated protein
Human Kinase Plate 17	D2	CDC7	SIHK0333-0.25NMOL	AGUACAUCCACAGUCUUUG	CAAAGACUGUGGAUGUACU	1	NM_003503	8317	cell division cycle 7 homolog (S. cerevisiae)
Human Kinase Plate 17	E2	NME5	SIHK1433-0.25NMOL	AAGUUCUAACCAAUAAGAG	CUCUUAUUGGUUAGAACUU	1	NM_003551	8382	non-metastatic cells 5, protein expressed in (nucleoside-diphosphate kinase)
Human Kinase Plate 17	F2	PIP5K1B	SIHK1705-0.25NMOL	AUACGUUGAGCCUUUCAAG	CUUGAAAGGCUCAACGUAU	1	NM_001031687	8395	phosphatidylinositol-4-phosphate 5-kinase, type I, beta
Human Kinase Plate 17	G2	PIP5K1B	SIHK1704-0.25NMOL	UAUCCCAUCUCCAGAUUUC	GAAAUCUGGAGAUGGGAUA	1	NM_003558	8395	phosphatidylinositol-4-phosphate 5-kinase, type I, beta
Human Kinase Plate 17	H2	PIP4K2B	SIHK1695-0.25NMOL	UACAUGCCCAGGAACUGUG	CACAGUUCCUGGGCAUGUA	1	NM_003559	8396	phosphatidylinositol-5-phosphate 4-kinase, type II, beta
Human Kinase Plate 17	A3	ULK1	SIHK2419-0.25NMOL	AGCGCCAUGGGCUUGUCCC	GGGACAAGCCCAUGGCGCU	1	NM_003565	8408	unc-51-like kinase 1 (C. elegans)
Human Kinase Plate 17	B3	STK24	SIHK2154-0.25NMOL	UUCAAUAGCUGUUAUGCCC	GGGCAUAACAGCUAUUGAA	1	NM_001032296	8428	serine/threonine kinase 24 (STE20 homolog, yeast)
Human Kinase Plate 17	C3	DYRK3	SIHK0649-0.25NMOL	AAGUUUGUGAUCAUAGACC	GGUCUAUGAUCACAAACUU	1	NM_001004023	8444	dual-specificity tyrosine-(Y)-phosphorylation regulated kinase 3
Human Kinase Plate 17	D3	DYRK2	SIHK0646-0.25NMOL	AAACGCGACUGGAUGUACG	CGUACAUCCAGUCGCGUUU	1	NM_003583	8445	dual-specificity tyrosine-(Y)-phosphorylation regulated kinase 2
Human Kinase Plate 17	E3	CDC42BPA	SIHK0324-0.25NMOL	AGAAUUCCCUCUUUAAUGC	GCAUUAAAGAGGGAAUUCU	1	NM_003607	8476	CDC42 binding protein kinase alpha (DMPK-like)
Human Kinase Plate 17	F3	MAP4K3	SIHK1175-0.25NMOL	UGUGUUACCUCAUUAGAUC	GAUCUAAUGAGGUAACACA	1	NM_003618	8491	mitogen-activated protein kinase kinase kinase kinase 3
Human Kinase Plate 17	G3	PIK3R3	SIHK1670-0.25NMOL	UUCAUACAGCCUAUCAUAC	GUAUGAUAGGCUGUAUGAA	1	NM_001114172	8503	phosphoinositide-3-kinase, regulatory subunit 3 (gamma)
Human Kinase Plate 17	H3	PIK3R3	SIHK1669-0.25NMOL	UCAGUUCUGUCGAAUAGGG	CCCUAUUCGACAGAACUGA	1	NM_003629	8503	phosphoinositide-3-kinase, regulatory subunit 3 (gamma)
Human Kinase Plate 17	A4	IKBKG	SIHK0959-0.25NMOL	AUAGGCCACCUGCAACUGG	CCAGUUGCAGGUGGCCUAU	1	NM_001099856	8517	inhibitor of kappa light polypeptide gene enhancer in B-cells, kinase gamma
Human Kinase Plate 17	B4	DGKZ	SIHK0599-0.25NMOL	AACAUCUUAUUCCGAAAGC	GCUUUCGGAAUAAGAUGUU	1	NM_001105540	8525	diacylglycerol kinase, zeta 104kDa
Human Kinase Plate 17	C4	DGKZ	SIHK0598-0.25NMOL	AAUCUCAUCCUGUGCGAUC	GAUCGCACAGGAUGAGAUU	1	NM_003646	8525	diacylglycerol kinase, zeta 104kDa
Human Kinase Plate 17	D4	DGKE	SIHK0578-0.25NMOL	AGAGAAUUUCUAUUAAUAC	GUAUUAAUAGAAAUUCUCU	1	NM_003647	8526	diacylglycerol kinase, epsilon 64kDa
Human Kinase Plate 17	E4	DGKD	SIHK0575-0.25NMOL	UAGCUGUUUGAAUCUUCUG	CAGAAGAUUCAAACAGCUA	1	NM_003648	8527	diacylglycerol kinase, delta 130kDa
Human Kinase Plate 17	F4	CAMK1	SIHK0235-0.25NMOL	UUUGGAGUCUUCAUCCAGG	CCUGGAUGAAGACUCCAAA	1	NM_003656	8536	calcium/calmodulin-dependent protein kinase I
Human Kinase Plate 17	G4	MAPKAPK5	SIHK1235-0.25NMOL	UAAUCUGAACUAUGUUUGG	CCAAACAUAGUUCAGAUUA	1	NM_003668	8550	mitogen-activated protein kinase-activated protein kinase 5
Human Kinase Plate 17	H4	CDC14B	SIHK0291-0.25NMOL	UAUCUAGGAAUUCUUUGAC	GUCAAAGAAUUCCUAGAUA	1	NM_001077181	8555	CDC14 cell division cycle 14 homolog B (S. cerevisiae)
Human Kinase Plate 17	A5	CDC14B	SIHK0290-0.25NMOL	UUCGUCAUCAUCACUGUAC	GUACAGUGAUGAUGACGAA	1	NM_033331	8555	CDC14 cell division cycle 14 homolog B (S. cerevisiae)
Human Kinase Plate 17	B5	CDK10	SIHK0340-0.25NMOL	CUCGGUACCAGAGAGUGAC	GUCACUCUCUGGUACCGAG	1	NM_001098533	8558	cyclin-dependent kinase 10
Human Kinase Plate 17	C5	CDK10	SIHK0339-0.25NMOL	AACCCAUGCACGGGACAGC	GCUGUCCCGUGCAUGGGUU	1	NM_003674	8558	cyclin-dependent kinase 10
Human Kinase Plate 17	D5	CDK10	SIHK0338-0.25NMOL	UGAAAUAGGAGCUCUCCAG	CUGGAGAGCUCCUAUUUCA	1	NM_052988	8558	cyclin-dependent kinase 10
Human Kinase Plate 17	E5	PDXK	SIHK1569-0.25NMOL	UCACCCAAGACUGGAUCAC	GUGAUCCAGUCUUGGGUGA	1	NM_003681	8566	pyridoxal (pyridoxine, vitamin B6) kinase
Human Kinase Plate 17	F5	MKNK1	SIHK1302-0.25NMOL	UUUGACGGCAUACUCUUUG	CAAAGAGUAUGCCGUCAAA	1	NM_003684	8569	MAP kinase interacting serine/threonine kinase 1
Human Kinase Plate 17	G5	CASK	SIHK0279-0.25NMOL	AAACAGUGAUCCUUUCAGC	GCUGAAAGGAUCACUGUUU	1	NM_001126054	8573	calcium/calmodulin-dependent serine protein kinase (MAGUK family)
Human Kinase Plate 17	H5	CASK	SIHK0278-0.25NMOL	AAUAACUCUACAAUGUGUG	CACACAUUGUAGAGUUAUU	1	NM_003688	8573	calcium/calmodulin-dependent serine protein kinase (MAGUK family)
Human Kinase Plate 17	A6	STK16	SIHK2141-0.25NMOL	AUCUCCAAGCAAUAUAUUG	CAAUAUAUUGCUUGGAGAU	1	NM_001008910	8576	serine/threonine kinase 16
Human Kinase Plate 17	B6	STK16	SIHK2140-0.25NMOL	UUCAGAUUUGGGUAGUAUG	CAUACUACCCAAAUCUGAA	1	NM_003691	8576	serine/threonine kinase 16
Human Kinase Plate 17	C6	CDC2L5	SIHK0318-0.25NMOL	UGGACUCCCACAUAUUCGG	CCGAAUAUGUGGGAGUCCA	1	NM_003718	8621	cell division cycle 2-like 5 (cholinesterase-related cell division controller)
Human Kinase Plate 17	D6	TNK1	SIHK2304-0.25NMOL	UUCUGGUUCCACUUGGUCC	GGACCAAGUGGAACCAGAA	1	NM_003985	8711	tyrosine kinase, non-receptor, 1
Human Kinase Plate 17	E6	RIPK1	SIHK1963-0.25NMOL	AUCACCAGGGAGUACUUCC	GGAAGUACUCCCUGGUGAU	1	NM_003804	8737	receptor (TNFRSF)-interacting serine-threonine kinase 1
Human Kinase Plate 17	F6	RIPK2	SIHK1966-0.25NMOL	UAUAUCGUGCUUGAUACUG	CAGUAUCAAGCACGAUAUA	1	NM_003821	8767	receptor-interacting serine-threonine kinase 2
Human Kinase Plate 17	G6	RIOK3	SIHK1959-0.25NMOL	AUUGGCAGCUGACAAUCAC	GUGAUUGUCAGCUGCCAAU	1	NM_003831	8780	RIO kinase 3 (yeast)
Human Kinase Plate 17	H6	RIOK3	SIHK1958-0.25NMOL	AUGCGGAUGAUCUUACGUG	CACGUAAGAUCAUCCGCAU	1	NM_145906	8780	RIO kinase 3 (yeast)
Human Kinase Plate 17	A7	DYRK4	SIHK0652-0.25NMOL	AGAACCUUCAGAUAGAAGC	GCUUCUAUCUGAAGGUUCU	1	NM_003845	8798	dual-specificity tyrosine-(Y)-phosphorylation regulated kinase 4
Human Kinase Plate 17	B7	TRIM24	SIHK2336-0.25NMOL	UAGCAACUUUAAUAUCCUG	CAGGAUAUUAAAGUUGCUA	1	NM_003852	8805	tripartite motif-containing 24
Human Kinase Plate 17	C7	TRIM24	SIHK2335-0.25NMOL	UAUGCUUCUUGGAUAAUUG	CAAUUAUCCAAGAAGCAUA	1	NM_015905	8805	tripartite motif-containing 24
Human Kinase Plate 17	D7	CDKL1	SIHK0375-0.25NMOL	UCUGUAUAGUAGUCACUCG	CGAGUGACUACUAUACAGA	1	NM_004196	8814	cyclin-dependent kinase-like 1 (CDC2-related kinase)
Human Kinase Plate 17	E7	KSR1	SIHK1034-0.25NMOL	UUGUUGUGACACUUCAACC	GGUUGAAGUGUCACAACAA	1	NM_014238	8844	kinase suppressor of ras 1
Human Kinase Plate 17	F7	CDK5R1	SIHK0357-0.25NMOL	AAUCCUUGAGCCAUGACGC	GCGUCAUGGCUCAAGGAUU	1	NM_003885	8851	cyclin-dependent kinase 5, regulatory subunit 1 (p35)
Human Kinase Plate 17	G7	STK19	SIHK2151-0.25NMOL	AAAGUACUUGAUGAAUCUC	GAGAUUCAUCAAGUACUUU	1	NM_004197	8859	serine/threonine kinase 19
Human Kinase Plate 17	H7	SPHK1	SIHK2109-0.25NMOL	AUACUUCUCACUCUCUAGG	CCUAGAGAGUGAGAAGUAU	1	NM_021972	8877	sphingosine kinase 1
Human Kinase Plate 17	A8	PRPF4B	SIHK1877-0.25NMOL	UCUAUACCAUAGUCAUAGC	GCUAUGACUAUGGUAUAGA	1	NM_003913	8899	PRP4 pre-mRNA processing factor 4 homolog B (yeast)
Human Kinase Plate 17	B8	HERC2	SIHK0891-0.25NMOL	UCAUCCACUGCACAAGUUG	CAACUUGUGCAGUGGAUGA	1	NM_004667	8924	hect domain and RLD 2
Human Kinase Plate 17	C8	CDK5R2	SIHK0360-0.25NMOL	UUUGCAGGCGUAAUGAAGG	CCUUCAUUACGCCUGCAAA	1	NM_003936	8941	cyclin-dependent kinase 5, regulatory subunit 2 (p39)
Human Kinase Plate 17	D8	RPS6KA4	SIHK2014-0.25NMOL	UCGAUGGUGCCACAGAAGG	CCUUCUGUGGCACCAUCGA	1	NM_001006944	8986	ribosomal protein S6 kinase, 90kDa, polypeptide 4
Human Kinase Plate 17	E8	KALRN	SIHK1015-0.25NMOL	UAGAGUAGCUGCCAUUAUG	CAUAAUGGCAGCUACUCUA	1	NM_001024660	8997	kalirin, RhoGEF kinase
Human Kinase Plate 17	F8	KALRN	SIHK1014-0.25NMOL	UCUCCAGUGGAGGUAUGUG	CACAUACCUCCACUGGAGA	1	NM_003947	8997	kalirin, RhoGEF kinase
Human Kinase Plate 17	G8	CDKL2	SIHK0378-0.25NMOL	UCCACGCUGACAUUGCUGC	GCAGCAAUGUCAGCGUGGA	1	NM_003948	8999	cyclin-dependent kinase-like 2 (CDC2-related kinase)
Human Kinase Plate 17	H8	MAP3K14	SIHK1136-0.25NMOL	UUUCUUCCGGGCUUUGCUG	CAGCAAAGCCCGGAAGAAA	1	NM_003954	9020	mitogen-activated protein kinase kinase kinase 14
Human Kinase Plate 17	A9	BRSK2	SIHK0202-0.25NMOL	UCGGGCGGGAUAAAGUGCG	CGCACUUUAUCCCGCCCGA	1	NM_003957	9024	BR serine/threonine kinase 2
Human Kinase Plate 17	B9	PKD2L1	SIHK1718-0.25NMOL	AGUAGGGUCUUGUUGUAGC	GCUACAACAAGACCCUACU	1	NM_016112	9033	polycystic kidney disease 2-like 1
Human Kinase Plate 17	C9	PAPSS2	SIHK1521-0.25NMOL	UAUAGUAUAGGGUACAAUG	CAUUGUACCCUAUACUAUA	1	NM_001015880	9060	3'-phosphoadenosine 5'-phosphosulfate synthase 2
Human Kinase Plate 17	D9	PAPSS1	SIHK1518-0.25NMOL	AGACGAUACUGAUCAAGAC	GUCUUGAUCAGUAUCGUCU	1	NM_005443	9061	3'-phosphoadenosine 5'-phosphosulfate synthase 1
Human Kinase Plate 17	E9	MAP3K6	SIHK1154-0.25NMOL	AUACCCACCUGAAACAUGG	CCAUGUUUCAGGUGGGUAU	1	NM_004672	9064	mitogen-activated protein kinase kinase kinase 6
Human Kinase Plate 17	F9	PKMYT1	SIHK1730-0.25NMOL	ACAUGGAACGCUUUACCGC	GCGGUAAAGCGUUCCAUGU	1	NM_004203	9088	protein kinase, membrane associated tyrosine/threonine 1
Human Kinase Plate 17	G9	LATS1	SIHK1040-0.25NMOL	AAUAGGUGAAGUUGUAAUC	GAUUACAACUUCACCUAUU	1	NM_004690	9113	LATS, large tumor suppressor, homolog 1 (Drosophila)
Human Kinase Plate 17	H9	DYRK1B	SIHK0643-0.25NMOL	AUCAUAACCAUGGUUCAGG	CCUGAACCAUGGUUAUGAU	1	NM_004714	9149	dual-specificity tyrosine-(Y)-phosphorylation regulated kinase 1B
Human Kinase Plate 17	A10	DGKI	SIHK0590-0.25NMOL	AAGUUAGAAGCAUGACUUC	GAAGUCAUGCUUCUAACUU	1	NM_004717	9162	diacylglycerol kinase, iota
Human Kinase Plate 17	B10	MAP3K13	SIHK1133-0.25NMOL	UGUCCGUGCAUAUUGAGUC	GACUCAAUAUGCACGGACA	1	NM_004721	9175	mitogen-activated protein kinase kinase kinase 13
Human Kinase Plate 17	C10	DCLK1	SIHK0551-0.25NMOL	AUGGUAAUGAGCUCCUUUG	CAAAGGAGCUCAUUACCAU	1	NM_004734	9201	doublecortin-like kinase 1
Human Kinase Plate 17	D10	AURKB	SIHK0144-0.25NMOL	UACACGUUUCCAAACUUGC	GCAAGUUUGGAAACGUGUA	1	NM_004217	9212	aurora kinase B
Human Kinase Plate 17	E10	MAGI1	SIHK1088-0.25NMOL	AGAUUCCUGCUUUGGUUUG	CAAACCAAAGCAGGAAUCU	1	NM_001033057	9223	membrane associated guanylate kinase, WW and PDZ domain containing 1
Human Kinase Plate 17	F10	DLG5	SIHK0624-0.25NMOL	UGACCAUUGCCAAGAUCUG	CAGAUCUUGGCAAUGGUCA	1	NM_004747	9231	discs, large homolog 5 (Drosophila)
Human Kinase Plate 17	G10	RPS6KA5	SIHK2017-0.25NMOL	AAACUGAAGAGGGUCUAUG	CAUAGACCCUCUUCAGUUU	1	NM_004755	9252	ribosomal protein S6 kinase, 90kDa, polypeptide 5
Human Kinase Plate 17	H10	MAPKAPK2	SIHK1228-0.25NMOL	UGAAUGCAGAUACUGGAUG	CAUCCAGUAUCUGCAUUCA	1	NM_004759	9261	mitogen-activated protein kinase-activated protein kinase 2
Human Kinase Plate 17	A11	MAPKAPK2	SIHK1227-0.25NMOL	AAACUCUAAGUCAAAUUAC	GUAAUUUGACUUAGAGUUU	1	NM_032960	9261	mitogen-activated protein kinase-activated protein kinase 2
Human Kinase Plate 17	B11	STK17B	SIHK2148-0.25NMOL	ACUUCGGCAAUCAAAUCUC	GAGAUUUGAUUGCCGAAGU	1	NM_004226	9262	serine/threonine kinase 17b
Human Kinase Plate 17	C11	STK17A	SIHK2145-0.25NMOL	UAAAUUCUCCUGGAAUUUC	GAAAUUCCAGGAGAAUUUA	1	NM_004760	9263	serine/threonine kinase 17a
Human Kinase Plate 17	D11	TAOK2	SIHK2241-0.25NMOL	UGGUAUAAGGCACUCAUCG	CGAUGAGUGCCUUAUACCA	1	NM_004783	9344	TAO kinase 2
Human Kinase Plate 17	E11	TJP2	SIHK2280-0.25NMOL	UGGAUUUAACCUUUGUCUC	GAGACAAAGGUUAAAUCCA	1	NM_004817	9414	tight junction protein 2 (zona occludens 2)
Human Kinase Plate 17	F11	MAP4K4	SIHK1178-0.25NMOL	UCUGGAGUGUGCUACUAGC	GCUAGUAGCACACUCCAGA	1	NM_004834	9448	mitogen-activated protein kinase kinase kinase kinase 4
Human Kinase Plate 17	G11	EIF2AK3	SIHK0667-0.25NMOL	AGAUCUAAACUUAAAGUGG	CCACUUUAAGUUUAGAUCU	1	NM_004836	9451	eukaryotic translation initiation factor 2-alpha kinase 3
Human Kinase Plate 17	H11	ROCK2	SIHK1984-0.25NMOL	UUUAAGCUCCAUAUGUAGC	GCUACAUAUGGAGCUUAAA	1	NM_004850	9475	Rho-associated, coiled-coil containing protein kinase 2
Human Kinase Plate 18	A2	MAPKAPK3	SIHK1231-0.25NMOL	AUUUCAGUCUGUUAUGCAG	CUGCAUAACAGACUGAAAU	1	NM_004635	7867	mitogen-activated protein kinase-activated protein kinase 3
Human Kinase Plate 18	B2	BRD3	SIHK0189-0.25NMOL	UAGCACUAUGUCAUCUGUG	CACAGAUGACAUAGUGCUA	1	NM_007371	8019	bromodomain containing 3
Human Kinase Plate 18	C2	TRRAP	SIHK2354-0.25NMOL	AAUGCCGCAAUUCGUAAAG	CUUUACGAAUUGCGGCAUU	1	NM_003496	8295	transformation/transcription domain-associated protein
Human Kinase Plate 18	D2	CDC7	SIHK0332-0.25NMOL	AACUACAUGAUCAUUCUUC	GAAGAAUGAUCAUGUAGUU	1	NM_003503	8317	cell division cycle 7 homolog (S. cerevisiae)
Human Kinase Plate 18	E2	NME5	SIHK1432-0.25NMOL	AAACGUAUUUCUCUUUCCG	CGGAAAGAGAAAUACGUUU	1	NM_003551	8382	non-metastatic cells 5, protein expressed in (nucleoside-diphosphate kinase)
Human Kinase Plate 18	F2	PIP5K1B	SIHK1703-0.25NMOL	UAGACAGUUCUAUUAGAGG	CCUCUAAUAGAACUGUCUA	1	NM_001031687	8395	phosphatidylinositol-4-phosphate 5-kinase, type I, beta
Human Kinase Plate 18	G2	PIP5K1B	SIHK1702-0.25NMOL	UUGCUGUUUGAAUAGAGUG	CACUCUAUUCAAACAGCAA	1	NM_003558	8395	phosphatidylinositol-4-phosphate 5-kinase, type I, beta
Human Kinase Plate 18	H2	PIP4K2B	SIHK1694-0.25NMOL	UAGGUGGUGAGGAAACGCG	CGCGUUUCCUCACCACCUA	1	NM_003559	8396	phosphatidylinositol-5-phosphate 4-kinase, type II, beta
Human Kinase Plate 18	A3	ULK1	SIHK2418-0.25NMOL	UUGAGUCGGCAGUGGUCUC	GAGACCACUGCCGACUCAA	1	NM_003565	8408	unc-51-like kinase 1 (C. elegans)
Human Kinase Plate 18	B3	STK24	SIHK2153-0.25NMOL	UAAUAUAGUAGCGAUCUGG	CCAGAUCGCUACUAUAUUA	1	NM_001032296	8428	serine/threonine kinase 24 (STE20 homolog, yeast)
Human Kinase Plate 18	C3	DYRK3	SIHK0648-0.25NMOL	UAUUGGGACCACCAAUAAC	GUUAUUGGUGGUCCCAAUA	1	NM_001004023	8444	dual-specificity tyrosine-(Y)-phosphorylation regulated kinase 3
Human Kinase Plate 18	D3	DYRK2	SIHK0645-0.25NMOL	AUGGAUGACAUUCAUUGUG	CACAAUGAAUGUCAUCCAU	1	NM_003583	8445	dual-specificity tyrosine-(Y)-phosphorylation regulated kinase 2
Human Kinase Plate 18	E3	CDC42BPA	SIHK0323-0.25NMOL	UGGUUUAGCCCAUUCUAGG	CCUAGAAUGGGCUAAACCA	1	NM_003607	8476	CDC42 binding protein kinase alpha (DMPK-like)
Human Kinase Plate 18	F3	MAP4K3	SIHK1174-0.25NMOL	UGGUAAGUGGAAUGAUCUG	CAGAUCAUUCCACUUACCA	1	NM_003618	8491	mitogen-activated protein kinase kinase kinase kinase 3
Human Kinase Plate 18	G3	PIK3R3	SIHK1668-0.25NMOL	UGUGAUUGAGCCAUACAAG	CUUGUAUGGCUCAAUCACA	1	NM_001114172	8503	phosphoinositide-3-kinase, regulatory subunit 3 (gamma)
Human Kinase Plate 18	H3	PIK3R3	SIHK1667-0.25NMOL	UGUCGAAUAGGGCAUCAUC	GAUGAUGCCCUAUUCGACA	1	NM_003629	8503	phosphoinositide-3-kinase, regulatory subunit 3 (gamma)
Human Kinase Plate 18	A4	IKBKG	SIHK0958-0.25NMOL	AUCGAUCACCUCCUGUUUG	CAAACAGGAGGUGAUCGAU	1	NM_001099856	8517	inhibitor of kappa light polypeptide gene enhancer in B-cells, kinase gamma
Human Kinase Plate 18	B4	DGKZ	SIHK0597-0.25NMOL	AUCUUUGCACCCUGGUUGC	GCAACCAGGGUGCAAAGAU	1	NM_001105540	8525	diacylglycerol kinase, zeta 104kDa
Human Kinase Plate 18	C4	DGKZ	SIHK0596-0.25NMOL	AAGUCGUUCCUCUUGGCAG	CUGCCAAGAGGAACGACUU	1	NM_003646	8525	diacylglycerol kinase, zeta 104kDa
Human Kinase Plate 18	D4	DGKE	SIHK0577-0.25NMOL	UAACAUCAUUGCAUGUGUC	GACACAUGCAAUGAUGUUA	1	NM_003647	8526	diacylglycerol kinase, epsilon 64kDa
Human Kinase Plate 18	E4	DGKD	SIHK0574-0.25NMOL	AAAGUCCAGGGAUAUCUUC	GAAGAUAUCCCUGGACUUU	1	NM_003648	8527	diacylglycerol kinase, delta 130kDa
Human Kinase Plate 18	F4	CAMK1	SIHK0234-0.25NMOL	AGGAGAGUCAAACUCGUAC	GUACGAGUUUGACUCUCCU	1	NM_003656	8536	calcium/calmodulin-dependent protein kinase I
Human Kinase Plate 18	G4	MAPKAPK5	SIHK1234-0.25NMOL	UAACUGGACCACUAAUUCC	GGAAUUAGUGGUCCAGUUA	1	NM_003668	8550	mitogen-activated protein kinase-activated protein kinase 5
Human Kinase Plate 18	H4	CDC14B	SIHK0289-0.25NMOL	AAGAUUAAUAUUCUAUAUG	CAUAUAGAAUAUUAAUCUU	1	NM_001077181	8555	CDC14 cell division cycle 14 homolog B (S. cerevisiae)
Human Kinase Plate 18	A5	CDC14B	SIHK0288-0.25NMOL	UCAAGGCCCGAAGUCUAUC	GAUAGACUUCGGGCCUUGA	1	NM_033331	8555	CDC14 cell division cycle 14 homolog B (S. cerevisiae)
Human Kinase Plate 18	B5	CDK10	SIHK0337-0.25NMOL	UCACCAGGAAGAUGCUCUC	GAGAGCAUCUUCCUGGUGA	1	NM_001098533	8558	cyclin-dependent kinase 10
Human Kinase Plate 18	C5	CDK10	SIHK0336-0.25NMOL	AUACGAAGGUCUUCUGGGC	GCCCAGAAGACCUUCGUAU	1	NM_003674	8558	cyclin-dependent kinase 10
Human Kinase Plate 18	D5	CDK10	SIHK0335-0.25NMOL	UUUACUGGGACACCAUAGG	CCUAUGGUGUCCCAGUAAA	1	NM_052988	8558	cyclin-dependent kinase 10
Human Kinase Plate 18	E5	PDXK	SIHK1568-0.25NMOL	UGUCCAUCCGGAUGCGUUC	GAACGCAUCCGGAUGGACA	1	NM_003681	8566	pyridoxal (pyridoxine, vitamin B6) kinase
Human Kinase Plate 18	F5	MKNK1	SIHK1301-0.25NMOL	UCUCGAAACACCCUACUCC	GGAGUAGGGUGUUUCGAGA	1	NM_003684	8569	MAP kinase interacting serine/threonine kinase 1
Human Kinase Plate 18	G5	CASK	SIHK0277-0.25NMOL	UCCAAGUACUCGUUAUUAG	CUAAUAACGAGUACUUGGA	1	NM_001126054	8573	calcium/calmodulin-dependent serine protein kinase (MAGUK family)
Human Kinase Plate 18	H5	CASK	SIHK0276-0.25NMOL	UUCGGAGAAAUCUGGUAAC	GUUACCAGAUUUCUCCGAA	1	NM_003688	8573	calcium/calmodulin-dependent serine protein kinase (MAGUK family)
Human Kinase Plate 18	A6	STK16	SIHK2139-0.25NMOL	AAUGUGAGGACGCUGAUGC	GCAUCAGCGUCCUCACAUU	1	NM_001008910	8576	serine/threonine kinase 16
Human Kinase Plate 18	B6	STK16	SIHK2138-0.25NMOL	AAGUGUAAGAGAAGUCCUG	CAGGACUUCUCUUACACUU	1	NM_003691	8576	serine/threonine kinase 16
Human Kinase Plate 18	C6	CDC2L5	SIHK0317-0.25NMOL	UACUCUGAUGGGUAAGCUG	CAGCUUACCCAUCAGAGUA	1	NM_003718	8621	cell division cycle 2-like 5 (cholinesterase-related cell division controller)
Human Kinase Plate 18	D6	TNK1	SIHK2303-0.25NMOL	UCCAAGUUCAUCAUGACCG	CGGUCAUGAUGAACUUGGA	1	NM_003985	8711	tyrosine kinase, non-receptor, 1
Human Kinase Plate 18	E6	RIPK1	SIHK1962-0.25NMOL	UUCAAUGCCAGGAAAUGUC	GACAUUUCCUGGCAUUGAA	1	NM_003804	8737	receptor (TNFRSF)-interacting serine-threonine kinase 1
Human Kinase Plate 18	F6	RIPK2	SIHK1965-0.25NMOL	AAAGAUGGUCUUUCAUCUG	CAGAUGAAAGACCAUCUUU	1	NM_003821	8767	receptor-interacting serine-threonine kinase 2
Human Kinase Plate 18	G6	RIOK3	SIHK1957-0.25NMOL	ACUGAAGCGAUCUUUAAAC	GUUUAAAGAUCGCUUCAGU	1	NM_003831	8780	RIO kinase 3 (yeast)
Human Kinase Plate 18	H6	RIOK3	SIHK1956-0.25NMOL	UACAGCCAGUGAUUGUCUC	GAGACAAUCACUGGCUGUA	1	NM_145906	8780	RIO kinase 3 (yeast)
Human Kinase Plate 18	A7	DYRK4	SIHK0651-0.25NMOL	AAAGGAAUUGGAUUUCCUC	GAGGAAAUCCAAUUCCUUU	1	NM_003845	8798	dual-specificity tyrosine-(Y)-phosphorylation regulated kinase 4
Human Kinase Plate 18	B7	TRIM24	SIHK2334-0.25NMOL	AACUUUACCCUCUGAUGAG	CUCAUCAGAGGGUAAAGUU	1	NM_003852	8805	tripartite motif-containing 24
Human Kinase Plate 18	C7	TRIM24	SIHK2333-0.25NMOL	AUUCUUGGCUGCAAACUGG	CCAGUUUGCAGCCAAGAAU	1	NM_015905	8805	tripartite motif-containing 24
Human Kinase Plate 18	D7	CDKL1	SIHK0374-0.25NMOL	AUUUACAGCUUGCAGUGUC	GACACUGCAAGCUGUAAAU	1	NM_004196	8814	cyclin-dependent kinase-like 1 (CDC2-related kinase)
Human Kinase Plate 18	E7	KSR1	SIHK1033-0.25NMOL	UUAAACUUUCUGCAAUAAG	CUUAUUGCAGAAAGUUUAA	1	NM_014238	8844	kinase suppressor of ras 1
Human Kinase Plate 18	F7	CDK5R1	SIHK0356-0.25NMOL	AAAGUGCCCAGAGUUCUUG	CAAGAACUCUGGGCACUUU	1	NM_003885	8851	cyclin-dependent kinase 5, regulatory subunit 1 (p35)
Human Kinase Plate 18	G7	STK19	SIHK2150-0.25NMOL	AGUACUUGAUGAAUCUCCC	GGGAGAUUCAUCAAGUACU	1	NM_004197	8859	serine/threonine kinase 19
Human Kinase Plate 18	H7	SPHK1	SIHK2108-0.25NMOL	AUAGCGUGCAGUUGGUCAG	CUGACCAACUGCACGCUAU	1	NM_021972	8877	sphingosine kinase 1
Human Kinase Plate 18	A8	PRPF4B	SIHK1876-0.25NMOL	ACCUAUUUCCAUUUCUUGC	GCAAGAAAUGGAAAUAGGU	1	NM_003913	8899	PRP4 pre-mRNA processing factor 4 homolog B (yeast)
Human Kinase Plate 18	B8	HERC2	SIHK0890-0.25NMOL	UGACCUCUUGCAAUGAUCC	GGAUCAUUGCAAGAGGUCA	1	NM_004667	8924	hect domain and RLD 2
Human Kinase Plate 18	C8	CDK5R2	SIHK0359-0.25NMOL	UUGCGGAGAAGGUUCUCGC	GCGAGAACCUUCUCCGCAA	1	NM_003936	8941	cyclin-dependent kinase 5, regulatory subunit 2 (p39)
Human Kinase Plate 18	D8	RPS6KA4	SIHK2013-0.25NMOL	AUCAUGUACAGAAUGACGC	GCGUCAUUCUGUACAUGAU	1	NM_001006944	8986	ribosomal protein S6 kinase, 90kDa, polypeptide 4
Human Kinase Plate 18	E8	KALRN	SIHK1013-0.25NMOL	ACCCGGUUGACAAUGUAGC	GCUACAUUGUCAACCGGGU	1	NM_001024660	8997	kalirin, RhoGEF kinase
Human Kinase Plate 18	F8	KALRN	SIHK1012-0.25NMOL	UUGAGUGUGGCAUCUAGAG	CUCUAGAUGCCACACUCAA	1	NM_003947	8997	kalirin, RhoGEF kinase
Human Kinase Plate 18	G8	CDKL2	SIHK0377-0.25NMOL	UAGUUCUGGAGCUCUGUAC	GUACAGAGCUCCAGAACUA	1	NM_003948	8999	cyclin-dependent kinase-like 2 (CDC2-related kinase)
Human Kinase Plate 18	H8	MAP3K14	SIHK1135-0.25NMOL	UGUAGCAUGGGCCACAUUG	CAAUGUGGCCCAUGCUACA	1	NM_003954	9020	mitogen-activated protein kinase kinase kinase 14
Human Kinase Plate 18	A9	BRSK2	SIHK0201-0.25NMOL	AUGCCGUUCUCCUUCUGCG	CGCAGAAGGAGAACGGCAU	1	NM_003957	9024	BR serine/threonine kinase 2
Human Kinase Plate 18	B9	PKD2L1	SIHK1717-0.25NMOL	ACAUAGGUGACAAAGUAGG	CCUACUUUGUCACCUAUGU	1	NM_016112	9033	polycystic kidney disease 2-like 1
Human Kinase Plate 18	C9	PAPSS2	SIHK1520-0.25NMOL	AUUGGCACCCGCAAUCAUC	GAUGAUUGCGGGUGCCAAU	1	NM_001015880	9060	3'-phosphoadenosine 5'-phosphosulfate synthase 2
Human Kinase Plate 18	D9	PAPSS1	SIHK1517-0.25NMOL	UUAGCUCAGUAGGAGUAAG	CUUACUCCUACUGAGCUAA	1	NM_005443	9061	3'-phosphoadenosine 5'-phosphosulfate synthase 1
Human Kinase Plate 18	E9	MAP3K6	SIHK1153-0.25NMOL	UAUGGUUCAACAGCAUUUG	CAAAUGCUGUUGAACCAUA	1	NM_004672	9064	mitogen-activated protein kinase kinase kinase 6
Human Kinase Plate 18	F9	PKMYT1	SIHK1729-0.25NMOL	AACGCUUUACCGCAUAGAG	CUCUAUGCGGUAAAGCGUU	1	NM_004203	9088	protein kinase, membrane associated tyrosine/threonine 1
Human Kinase Plate 18	G9	LATS1	SIHK1039-0.25NMOL	UUAUGCUCAGCCUUAGCAG	CUGCUAAGGCUGAGCAUAA	1	NM_004690	9113	LATS, large tumor suppressor, homolog 1 (Drosophila)
Human Kinase Plate 18	H9	DYRK1B	SIHK0642-0.25NMOL	UUCCGGGUCAGGUUCAGCG	CGCUGAACCUGACCCGGAA	1	NM_004714	9149	dual-specificity tyrosine-(Y)-phosphorylation regulated kinase 1B
Human Kinase Plate 18	A10	DGKI	SIHK0589-0.25NMOL	ACAUGUUUGGAUAGAUCUC	GAGAUCUAUCCAAACAUGU	1	NM_004717	9162	diacylglycerol kinase, iota
Human Kinase Plate 18	B10	MAP3K13	SIHK1132-0.25NMOL	AAGAUUGCGGCAAAGUCAC	GUGACUUUGCCGCAAUCUU	1	NM_004721	9175	mitogen-activated protein kinase kinase kinase 13
Human Kinase Plate 18	C10	DCLK1	SIHK0550-0.25NMOL	AUCAGAAGAACGAUAUUGG	CCAAUAUCGUUCUUCUGAU	1	NM_004734	9201	doublecortin-like kinase 1
Human Kinase Plate 18	D10	AURKB	SIHK0143-0.25NMOL	AGCGCCACGAUGAAAUGGC	GCCAUUUCAUCGUGGCGCU	1	NM_004217	9212	aurora kinase B
Human Kinase Plate 18	E10	MAGI1	SIHK1087-0.25NMOL	UCACACUUACAAUCACAUC	GAUGUGAUUGUAAGUGUGA	1	NM_001033057	9223	membrane associated guanylate kinase, WW and PDZ domain containing 1
Human Kinase Plate 18	F10	DLG5	SIHK0623-0.25NMOL	UGCGUUCCGCCUUGAACUG	CAGUUCAAGGCGGAACGCA	1	NM_004747	9231	discs, large homolog 5 (Drosophila)
Human Kinase Plate 18	G10	RPS6KA5	SIHK2016-0.25NMOL	UAUCUGGUGCCAUGUAUUC	GAAUACAUGGCACCAGAUA	1	NM_004755	9252	ribosomal protein S6 kinase, 90kDa, polypeptide 5
Human Kinase Plate 18	H10	MAPKAPK2	SIHK1226-0.25NMOL	UCUGUGAAUGCCUGGUCUC	GAGACCAGGCAUUCACAGA	1	NM_004759	9261	mitogen-activated protein kinase-activated protein kinase 2
Human Kinase Plate 18	A11	MAPKAPK2	SIHK1225-0.25NMOL	AACAUUCCAUGACAAUCAG	CUGAUUGUCAUGGAAUGUU	1	NM_032960	9261	mitogen-activated protein kinase-activated protein kinase 2
Human Kinase Plate 18	B11	STK17B	SIHK2147-0.25NMOL	AUAUACAUUGUCUAACCAC	GUGGUUAGACAAUGUAUAU	1	NM_004226	9262	serine/threonine kinase 17b
Human Kinase Plate 18	C11	STK17A	SIHK2144-0.25NMOL	AUGCUUAUAGGAUCAUAAC	GUUAUGAUCCUAUAAGCAU	1	NM_004760	9263	serine/threonine kinase 17a
Human Kinase Plate 18	D11	TAOK2	SIHK2240-0.25NMOL	UGGACGCAGAACCAAAGUC	GACUUUGGUUCUGCGUCCA	1	NM_004783	9344	TAO kinase 2
Human Kinase Plate 18	E11	TJP2	SIHK2279-0.25NMOL	UAGGGCCAUAUAUUGCUUC	GAAGCAAUAUAUGGCCCUA	1	NM_004817	9414	tight junction protein 2 (zona occludens 2)
Human Kinase Plate 18	F11	MAP4K4	SIHK1177-0.25NMOL	AUCGUCUUCGGUUGAUAAG	CUUAUCAACCGAAGACGAU	1	NM_004834	9448	mitogen-activated protein kinase kinase kinase kinase 4
Human Kinase Plate 18	G11	EIF2AK3	SIHK0666-0.25NMOL	UAUGCACUGAGUCCAUAUG	CAUAUGGACUCAGUGCAUA	1	NM_004836	9451	eukaryotic translation initiation factor 2-alpha kinase 3
Human Kinase Plate 18	H11	ROCK2	SIHK1983-0.25NMOL	UUCGAUGGACUCAUAGAUC	GAUCUAUGAGUCCAUCGAA	1	NM_004850	9475	Rho-associated, coiled-coil containing protein kinase 2
Human Kinase Plate 19	A2	CDC42BPB	SIHK0328-0.25NMOL	AAUAUAAGGUGCUUCUAGG	CCUAGAAGCACCUUAUAUU	1	NM_006035	9578	CDC42 binding protein kinase beta (DMPK-like)
Human Kinase Plate 19	B2	AATK	SIHK0012-0.25NMOL	UUCUCGGUGUCAUAGCCAC	GUGGCUAUGACACCGAGAA	1	NM_001080395	9625	apoptosis-associated tyrosine kinase
Human Kinase Plate 19	C2	AATK	SIHK0011-0.25NMOL	UCCGGUGAGAGGGCCUGCC	GGCAGGCCCUCUCACCGGA	1	XM_001714082	9625	apoptosis-associated tyrosine kinase
Human Kinase Plate 19	D2	AATK	SIHK0010-0.25NMOL	UCAGACACGUGCGUGAUGG	CCAUCACGCACGUGUCUGA	1	XM_927215	9625	apoptosis-associated tyrosine kinase
Human Kinase Plate 19	E2	IKBKE	SIHK0956-0.25NMOL	UCUGUCAGCUUGUAGAUGC	GCAUCUACAAGCUGACAGA	1	NM_014002	9641	inhibitor of kappa light polypeptide gene enhancer in B-cells, kinase epsilon
Human Kinase Plate 19	F2	ULK2	SIHK2423-0.25NMOL	AAGGCUAACAGGUUGGAAG	CUUCCAACCUGUUAGCCUU	1	NM_014683	9706	unc-51-like kinase 2 (C. elegans)
Human Kinase Plate 19	G2	SLK	SIHK2090-0.25NMOL	UGUAACGCUGCAUUUGCUC	GAGCAAAUGCAGCGUUACA	1	NM_014720	9748	STE20-like kinase (yeast)
Human Kinase Plate 19	H2	IHPK1	SIHK0938-0.25NMOL	UGUUCCUGCAGAGGUAAUG	CAUUACCUCUGCAGGAACA	1	NM_001006115	9807	inositol hexakisphosphate kinase 1
Human Kinase Plate 19	A3	MELK	SIHK1280-0.25NMOL	UUUACAGCAGACUUAGGAG	CUCCUAAGUCUGCUGUAAA	1	NM_014791	9833	maternal embryonic leucine zipper kinase
Human Kinase Plate 19	B3	MAGI2	SIHK1092-0.25NMOL	AUUUGAUGAGUUCUAUUGC	GCAAUAGAACUCAUCAAAU	1	NM_012301	9863	membrane associated guanylate kinase, WW and PDZ domain containing 2
Human Kinase Plate 19	C3	TLK1	SIHK2293-0.25NMOL	UUCUAAUGCUGCUAAUUUC	GAAAUUAGCAGCAUUAGAA	1	NM_012290	9874	tousled-like kinase 1
Human Kinase Plate 19	D3	NUAK1	SIHK1467-0.25NMOL	UCAGCAUCCACCGUAUGAG	CUCAUACGGUGGAUGCUGA	1	NM_014840	9891	NUAK family, SNF1-like kinase, 1
Human Kinase Plate 19	E3	XYLB	SIHK2478-0.25NMOL	UCCUUGUGCACAUGAACAC	GUGUUCAUGUGCACAAGGA	1	NM_005108	9942	xylulokinase homolog (H. influenzae)
Human Kinase Plate 19	F3	OXSR1	SIHK1482-0.25NMOL	AUAGAAGCAACAGAGAUAC	GUAUCUCUGUUGCUUCUAU	1	NM_005109	9943	oxidative-stress responsive 1
Human Kinase Plate 19	G3	AKT3	SIHK0102-0.25NMOL	UCACGGUACACAAUCUUUC	GAAAGAUUGUGUACCGUGA	1	NM_005465	10000	v-akt murine thymoma viral oncogene homolog 3 (protein kinase B, gamma)
Human Kinase Plate 19	H3	NAALADL1	SIHK1374-0.25NMOL	UAGUCAAAGGUGUCAAAGG	CCUUUGACACCUUUGACUA	1	NM_005468	10004	N-acetylated alpha-linked acidic dipeptidase-like 1
Human Kinase Plate 19	A4	TANK	SIHK2236-0.25NMOL	UAAGAAAGUUGAGUCAUUG	CAAUGACUCAACUUUCUUA	1	NM_004180	10010	TRAF family member-associated NFKB activator
Human Kinase Plate 19	B4	TANK	SIHK2235-0.25NMOL	AGUCUGUUGAAGUGACAGC	GCUGUCACUUCAACAGACU	1	NM_133484	10010	TRAF family member-associated NFKB activator
Human Kinase Plate 19	C4	GNE	SIHK0847-0.25NMOL	AGAAGUUUGUCAUAGGAAG	CUUCCUAUGACAAACUUCU	1	NM_001128227	10020	glucosamine (UDP-N-acetyl)-2-epimerase/N-acetylmannosamine kinase
Human Kinase Plate 19	D4	COL4A3BP	SIHK0483-0.25NMOL	UUACACUAAUAUCAAAUCG	CGAUUUGAUAUUAGUGUAA	1	NM_005713	10087	collagen, type IV, alpha 3 (Goodpasture antigen) binding protein
Human Kinase Plate 19	E4	SGK2	SIHK2063-0.25NMOL	UCAGGUGCCAAGUACUCAG	CUGAGUACUUGGCACCUGA	1	NM_016276	10110	serum/glucocorticoid regulated kinase 2
Human Kinase Plate 19	F4	HIPK3	SIHK0907-0.25NMOL	UACACGGAGAGGCUAACAG	CUGUUAGCCUCUCCGUGUA	1	NM_001048200	10114	homeodomain interacting protein kinase 3
Human Kinase Plate 19	G4	HIPK3	SIHK0906-0.25NMOL	AUCUUGUGGAUUUAGUACC	GGUACUAAAUCCACAAGAU	1	NM_005734	10114	homeodomain interacting protein kinase 3
Human Kinase Plate 19	H4	TRIM28	SIHK2341-0.25NMOL	AUAGGGCCAGCAGUACACG	CGUGUACUGCUGGCCCUAU	1	NM_005762	10155	tripartite motif-containing 28
Human Kinase Plate 19	A5	TNK2	SIHK2308-0.25NMOL	AUCUUAUGCAGGAUCUGAC	GUCAGAUCCUGCAUAAGAU	1	NM_001010938	10188	tyrosine kinase, non-receptor, 2
Human Kinase Plate 19	B5	NME6	SIHK1437-0.25NMOL	UUCAUAGACCUGCAUCAGG	CCUGAUGCAGGUCUAUGAA	1	NM_005793	10201	non-metastatic cells 6, protein expressed in (nucleoside-diphosphate kinase)
Human Kinase Plate 19	C5	TRIB1	SIHK2326-0.25NMOL	UUAAGAAUUAUGAGGUUUC	GAAACCUCAUAAUUCUUAA	1	NM_025195	10221	tribbles homolog 1 (Drosophila)
Human Kinase Plate 19	D5	SPEG	SIHK2107-0.25NMOL	UUUCGAUGCUGCUACUGAG	CUCAGUAGCAGCAUCGAAA	1	NM_005876	10290	SPEG complex locus
Human Kinase Plate 19	E5	BCKDK	SIHK0160-0.25NMOL	UCUUGCUGCAGGUACCGAG	CUCGGUACCUGCAGCAAGA	1	NM_001122957	10295	branched chain ketoacid dehydrogenase kinase
Human Kinase Plate 19	F5	BCKDK	SIHK0159-0.25NMOL	AGAUCGACAUCAUUGUUGG	CCAACAAUGAUGUCGAUCU	1	NM_005881	10295	branched chain ketoacid dehydrogenase kinase
Human Kinase Plate 19	G5	PAK4	SIHK1497-0.25NMOL	AAGUCUGACAGCUUCACCC	GGGUGAAGCUGUCAGACUU	1	NM_001014831	10298	p21 protein (Cdc42/Rac)-activated kinase 4
Human Kinase Plate 19	H5	RAPGEF3	SIHK1934-0.25NMOL	UGAUGAUACGGUUGAAGUC	GACUUCAACCGUAUCAUCA	1	NM_001098531	10411	Rap guanine nucleotide exchange factor (GEF) 3
Human Kinase Plate 19	A6	TESK2	SIHK2263-0.25NMOL	AAAUCCUGCAAUUGAAUUC	GAAUUCAAUUGCAGGAUUU	1	NM_007170	10420	testis-specific kinase 2
Human Kinase Plate 19	B6	BAIAP2	SIHK0154-0.25NMOL	AGACUUCAGCAUUUCUUCC	GGAAGAAAUGCUGAAGUCU	1	NM_006340	10458	BAI1-associated protein 2
Human Kinase Plate 19	C6	MERTK	SIHK1283-0.25NMOL	AUAUUAGGUACACUGAUUG	CAAUCAGUGUACCUAAUAU	1	NM_006343	10461	c-mer proto-oncogene tyrosine kinase
Human Kinase Plate 19	D6	STK25	SIHK2158-0.25NMOL	ACAGCAGUGCGCUUCAGCG	CGCUGAAGCGCACUGCUGU	1	NM_006374	10494	serine/threonine kinase 25 (STE20 homolog, yeast)
Human Kinase Plate 19	E6	CCT2	SIHK0287-0.25NMOL	AGGAAUCUGCCAAACUUCC	GGAAGUUUGGCAGAUUCCU	1	NM_006431	10576	chaperonin containing TCP1, subunit 2 (beta)
Human Kinase Plate 19	F6	ERN2	SIHK0743-0.25NMOL	AGACAUAGAAGCCAGUUUC	GAAACUGGCUUCUAUGUCU	1	NM_033266	10595	endoplasmic reticulum to nucleus signaling 2
Human Kinase Plate 19	G6	CAMKK2	SIHK0269-0.25NMOL	UUGACGACACCAUAGGAGC	GCUCCUAUGGUGUCGUCAA	1	NM_006549	10645	calcium/calmodulin-dependent protein kinase kinase 2, beta
Human Kinase Plate 19	H6	PMVK	SIHK1763-0.25NMOL	AUGCCCUCCACAAUCUUCC	GGAAGAUUGUGGAGGGCAU	1	NM_006556	10654	phosphomevalonate kinase
Human Kinase Plate 19	A7	PLK4	SIHK1752-0.25NMOL	UACCAAGCAGAUUUCCAAC	GUUGGAAAUCUGCUUGGUA	1	NM_014264	10733	polo-like kinase 4 (Drosophila)
Human Kinase Plate 19	B7	MAP3K2	SIHK1143-0.25NMOL	UAGGACCUAUUAUAGAUAG	CUAUCUAUAAUAGGUCCUA	1	NM_006609	10746	mitogen-activated protein kinase kinase kinase 2
Human Kinase Plate 19	C7	PLK2	SIHK1746-0.25NMOL	AAAGGUGCCAUCAUUAAAG	CUUUAAUGAUGGCACCUUU	1	NM_006622	10769	polo-like kinase 2 (Drosophila)
Human Kinase Plate 19	D7	NEK6	SIHK1407-0.25NMOL	AAAGUACUUCCAUACUGUC	GACAGUAUGGAAGUACUUU	1	NM_014397	10783	NIMA (never in mitosis gene a)-related kinase 6
Human Kinase Plate 19	E7	FASTK	SIHK0758-0.25NMOL	UAGCGACGCACAAUCAGAG	CUCUGAUUGUGCGUCGCUA	1	NM_006712	10922	Fas-activated serine/threonine kinase
Human Kinase Plate 19	F7	RAB32	SIHK1914-0.25NMOL	AACAUGACAUCUGUAACCC	GGGUUACAGAUGUCAUGUU	1	NM_006834	10981	RAB32, member RAS oncogene family
Human Kinase Plate 19	G7	TLK2	SIHK2299-0.25NMOL	UUUAUGAAUCCGGUAUUCC	GGAAUACCGGAUUCAUAAA	1	NM_001112707	11011	tousled-like kinase 2
Human Kinase Plate 19	H7	TLK2	SIHK2298-0.25NMOL	UGAGUUUGAAGAUUUCUUC	GAAGAAAUCUUCAAACUCA	1	NM_006852	11011	tousled-like kinase 2
Human Kinase Plate 19	A8	RIPK3	SIHK1970-0.25NMOL	UGACCUCCCUGGAUAUCGC	GCGAUAUCCAGGGAGGUCA	1	NM_006871	11035	receptor-interacting serine-threonine kinase 3
Human Kinase Plate 19	B8	PIM2	SIHK1681-0.25NMOL	UCACGAUGGACAACUCCAC	GUGGAGUUGUCCAUCGUGA	1	NM_006875	11040	pim-2 oncogene
Human Kinase Plate 19	C8	RAPGEF4	SIHK1940-0.25NMOL	AUACUGAAACAUCAUUAGG	CCUAAUGAUGUUUCAGUAU	1	NM_001100397	11069	Rap guanine nucleotide exchange factor (GEF) 4
Human Kinase Plate 19	D8	RAPGEF4	SIHK1939-0.25NMOL	UUGAUUAGAAGCUCUGUUC	GAACAGAGCUUCUAAUCAA	1	NM_007023	11069	Rap guanine nucleotide exchange factor (GEF) 4
Human Kinase Plate 19	E8	CIT	SIHK0427-0.25NMOL	UCCAGUGUCUCCUUGUCAG	CUGACAAGGAGACACUGGA	1	NM_007174	11113	citron (rho-interacting, serine/threonine kinase 21)
Human Kinase Plate 19	F8	MAP4K5	SIHK1182-0.25NMOL	UAACUCAGAGGCCAGUUUC	GAAACUGGCCUCUGAGUUA	1	NM_006575	11183	mitogen-activated protein kinase kinase kinase kinase 5
Human Kinase Plate 19	G8	MAP4K1	SIHK1170-0.25NMOL	UGAUGACUGAGCAUCUUGG	CCAAGAUGCUCAGUCAUCA	1	NM_001042600	11184	mitogen-activated protein kinase kinase kinase kinase 1
Human Kinase Plate 19	H8	MAP4K1	SIHK1169-0.25NMOL	UCACACAGCUCAUUGUAUC	GAUACAAUGAGCUGUGUGA	1	NM_007181	11184	mitogen-activated protein kinase kinase kinase kinase 1
Human Kinase Plate 19	A9	CHEK2	SIHK0412-0.25NMOL	AAUGCCUUAGGAUAAACUG	CAGUUUAUCCUAAGGCAUU	1	NM_001005735	11200	CHK2 checkpoint homolog (S. pombe)
Human Kinase Plate 19	B9	IRAK3	SIHK0981-0.25NMOL	UUUACCUUGGUCUACAUAC	GUAUGUAGACCAAGGUAAA	1	NM_007199	11213	interleukin-1 receptor-associated kinase 3
Human Kinase Plate 19	C9	AKAP13	SIHK0093-0.25NMOL	AAUCCGCUGAGUUACAAGC	GCUUGUAACUCAGCGGAUU	1	NM_006738	11214	A kinase (PRKA) anchor protein 13
Human Kinase Plate 19	D9	STK38	SIHK2191-0.25NMOL	UUGGUGAAUAGAGUCUAUG	CAUAGACUCUAUUCACCAA	1	NM_007271	11329	serine/threonine kinase 38
Human Kinase Plate 19	E9	TWF2	SIHK2390-0.25NMOL	UGGAGUAGAGCAUUCGCUC	GAGCGAAUGCUCUACUCCA	1	NM_007284	11344	twinfilin, actin-binding protein, homolog 2 (Drosophila)
Human Kinase Plate 19	F9	AAK1	SIHK0003-0.25NMOL	UAGCUUAAAUGAGAAGUAG	CUACUUCUCAUUUAAGCUA	1	NM_014911	22848	AP2 associated kinase 1
Human Kinase Plate 19	G9	LMTK2	SIHK1058-0.25NMOL	UAACUGGAUAUAAUAGUCG	CGACUAUUAUAUCCAGUUA	1	NM_014916	22853	lemur tyrosine kinase 2
Human Kinase Plate 19	H9	ICK	SIHK0931-0.25NMOL	UAUAUUGUCGGUUACUCCA	UGGAGUAACCGACAAUAUA	1	NM_014920	22858	intestinal cell (MAK-like) kinase
Human Kinase Plate 19	A10	MAST1	SIHK1257-0.25NMOL	AGAACUGGCGGAUUUCCAC	GUGGAAAUCCGCCAGUUCU	1	NM_014975	22983	microtubule associated serine/threonine kinase 1
Human Kinase Plate 19	B10	STK38L	SIHK2194-0.25NMOL	UUGGCUUUCUCAGAUAUAG	CUAUAUCUGAGAAAGCCAA	1	NM_015000	23012	serine/threonine kinase 38 like
Human Kinase Plate 19	C10	MAST3	SIHK1265-0.25NMOL	AAAUUCCUCAGGGUCAAAC	GUUUGACCCUGAGGAAUUU	1	NM_015016	23031	microtubule associated serine/threonine kinase 3
Human Kinase Plate 19	D10	PDZD2	SIHK1573-0.25NMOL	UGACGGAUGGCCGAAUGAG	CUCAUUCGGCCAUCCGUCA	1	NM_178140	23037	PDZ domain containing 2
Human Kinase Plate 19	E10	TNIK	SIHK2302-0.25NMOL	UUUCCCUGCAGAUGUAUGC	GCAUACAUCUGCAGGGAAA	1	NM_015028	23043	TRAF2 and NCK interacting kinase
Human Kinase Plate 19	F10	SMG1	SIHK2093-0.25NMOL	UCUCCUACAGUCUCUAGUG	CACUAGAGACUGUAGGAGA	1	NM_015092	23049	SMG1 homolog, phosphatidylinositol 3-kinase-related kinase (C. elegans)
Human Kinase Plate 19	G10	CDC2L6	SIHK0322-0.25NMOL	UGGCUUUAGAGGAGAAUUG	CAAUUCUCCUCUAAAGCCA	1	NM_015076	23097	cell division cycle 2-like 6 (CDK8-like)
Human Kinase Plate 19	H10	MAST2	SIHK1260-0.25NMOL	UUGGAGGAAAUAAACUCUG	CAGAGUUUAUUUCCUCCAA	1	NM_015112	23139	microtubule associated serine/threonine kinase 2
Human Kinase Plate 19	A11	PASK	SIHK1525-0.25NMOL	ACUUGUACAAAUAUUCUGG	CCAGAAUAUUUGUACAAGU	1	NM_015148	23178	PAS domain containing serine/threonine kinase
Human Kinase Plate 19	B11	SNF1LK2	SIHK2099-0.25NMOL	AUCACGACCAGUUGAUUGG	CCAAUCAACUGGUCGUGAU	1	NM_015191	23235	salt-inducible kinase 2
Human Kinase Plate 19	C11	KIAA0999	SIHK1026-0.25NMOL	UCCACUAGCAUAUUCUGUC	GACAGAAUAUGCUAGUGGA	1	NM_025164	23387	SIK family kinase 3
Human Kinase Plate 19	D11	PIP5K1C	SIHK1710-0.25NMOL	AAGCGCUCGGCAUAGAAGC	GCUUCUAUGCCGAGCGCUU	1	NM_012398	23396	phosphatidylinositol-4-phosphate 5-kinase, type I, gamma
Human Kinase Plate 19	E11	BRD4	SIHK0194-0.25NMOL	UGAGCAUCACGGUACUCAC	GUGAGUACCGUGAUGCUCA	1	NM_014299	23476	bromodomain containing 4
Human Kinase Plate 19	F11	CCRK	SIHK0284-0.25NMOL	UGCCUCGAGACCAACCCUC	GAGGGUUGGUCUCGAGGCA	1	NM_001039803	23552	cell cycle related kinase
Human Kinase Plate 19	G11	DAPK2	SIHK0543-0.25NMOL	UGGAGAAUUAAGAGCUUUG	CAAAGCUCUUAAUUCUCCA	1	NM_014326	23604	death-associated protein kinase 2
Human Kinase Plate 19	H11	TSSK2	SIHK2362-0.25NMOL	UCCACAAAGUCAGUAGGUG	CACCUACUGACUUUGUGGA	1	NM_053006	23617	testis-specific serine kinase 2
Human Kinase Plate 20	A2	CDC42BPB	SIHK0327-0.25NMOL	ACACUCAGGCCCGUAUUUG	CAAAUACGGGCCUGAGUGU	1	NM_006035	9578	CDC42 binding protein kinase beta (DMPK-like)
Human Kinase Plate 20	B2	AATK	SIHK0009-0.25NMOL	UGUACAGACACCCACUGUG	CACAGUGGGUGUCUGUACA	1	NM_001080395	9625	apoptosis-associated tyrosine kinase
Human Kinase Plate 20	C2	AATK	SIHK0008-0.25NMOL	UGGACUCGGCGUCCGAGUC	GACUCGGACGCCGAGUCCA	1	XM_001714082	9625	apoptosis-associated tyrosine kinase
Human Kinase Plate 20	D2	AATK	SIHK0007-0.25NMOL	ACGUGCGUGAUGGAGAAGC	GCUUCUCCAUCACGCACGU	1	XM_927215	9625	apoptosis-associated tyrosine kinase
Human Kinase Plate 20	E2	IKBKE	SIHK0955-0.25NMOL	AAGACAUGGACGACAACUC	GAGUUGUCGUCCAUGUCUU	1	NM_014002	9641	inhibitor of kappa light polypeptide gene enhancer in B-cells, kinase epsilon
Human Kinase Plate 20	F2	ULK2	SIHK2422-0.25NMOL	AAUACUAGGCAUUAAGCUC	GAGCUUAAUGCCUAGUAUU	1	NM_014683	9706	unc-51-like kinase 2 (C. elegans)
Human Kinase Plate 20	G2	SLK	SIHK2089-0.25NMOL	UCACUGCGCUGAAUCUUGG	CCAAGAUUCAGCGCAGUGA	1	NM_014720	9748	STE20-like kinase (yeast)
Human Kinase Plate 20	H2	IHPK1	SIHK0937-0.25NMOL	AUUGUGCAGAUAUUGAUAG	CUAUCAAUAUCUGCACAAU	1	NM_001006115	9807	inositol hexakisphosphate kinase 1
Human Kinase Plate 20	A3	MELK	SIHK1279-0.25NMOL	UGAUAAAUCAUCUUCACAC	GUGUGAAGAUGAUUUAUCA	1	NM_014791	9833	maternal embryonic leucine zipper kinase
Human Kinase Plate 20	B3	MAGI2	SIHK1091-0.25NMOL	UAUGGUCAAUGAAGUAGAC	GUCUACUUCAUUGACCAUA	1	NM_012301	9863	membrane associated guanylate kinase, WW and PDZ domain containing 2
Human Kinase Plate 20	C3	TLK1	SIHK2292-0.25NMOL	AAAUCUAGCUUCCAAUAAC	GUUAUUGGAAGCUAGAUUU	1	NM_012290	9874	tousled-like kinase 1
Human Kinase Plate 20	D3	NUAK1	SIHK1466-0.25NMOL	UUAGAACUCAACUUGGAUG	CAUCCAAGUUGAGUUCUAA	1	NM_014840	9891	NUAK family, SNF1-like kinase, 1
Human Kinase Plate 20	E3	XYLB	SIHK2477-0.25NMOL	UUGGAGCUAACUUCACAAC	GUUGUGAAGUUAGCUCCAA	1	NM_005108	9942	xylulokinase homolog (H. influenzae)
Human Kinase Plate 20	F3	OXSR1	SIHK1481-0.25NMOL	UACCAUCAUCAGGAAUAUC	GAUAUUCCUGAUGAUGGUA	1	NM_005109	9943	oxidative-stress responsive 1
Human Kinase Plate 20	G3	AKT3	SIHK0101-0.25NMOL	AAUGUGUUUGGCUUUGGUC	GACCAAAGCCAAACACAUU	1	NM_005465	10000	v-akt murine thymoma viral oncogene homolog 3 (protein kinase B, gamma)
Human Kinase Plate 20	H3	NAALADL1	SIHK1373-0.25NMOL	UUCCGUUGAGGUUACAGAG	CUCUGUAACCUCAACGGAA	1	NM_005468	10004	N-acetylated alpha-linked acidic dipeptidase-like 1
Human Kinase Plate 20	A4	TANK	SIHK2234-0.25NMOL	UUACUGCAGAAUCUCUAUC	GAUAGAGAUUCUGCAGUAA	1	NM_004180	10010	TRAF family member-associated NFKB activator
Human Kinase Plate 20	B4	TANK	SIHK2233-0.25NMOL	AAUCACUUUAUCUUGUGGC	GCCACAAGAUAAAGUGAUU	1	NM_133484	10010	TRAF family member-associated NFKB activator
Human Kinase Plate 20	C4	GNE	SIHK0846-0.25NMOL	AAACGGUCAUCCUAAAGAC	GUCUUUAGGAUGACCGUUU	1	NM_001128227	10020	glucosamine (UDP-N-acetyl)-2-epimerase/N-acetylmannosamine kinase
Human Kinase Plate 20	D4	COL4A3BP	SIHK0482-0.25NMOL	UAAUAUCAAAUCGACAUUC	GAAUGUCGAUUUGAUAUUA	1	NM_005713	10087	collagen, type IV, alpha 3 (Goodpasture antigen) binding protein
Human Kinase Plate 20	E4	SGK2	SIHK2062-0.25NMOL	UACAUCUUGGCUGUAGAAG	CUUCUACAGCCAAGAUGUA	1	NM_016276	10110	serum/glucocorticoid regulated kinase 2
Human Kinase Plate 20	F4	HIPK3	SIHK0905-0.25NMOL	AACUACCUGGCCAAACGUG	CACGUUUGGCCAGGUAGUU	1	NM_001048200	10114	homeodomain interacting protein kinase 3
Human Kinase Plate 20	G4	HIPK3	SIHK0904-0.25NMOL	UCUGAUAGAUGUUUCACAG	CUGUGAAACAUCUAUCAGA	1	NM_005734	10114	homeodomain interacting protein kinase 3
Human Kinase Plate 20	H4	TRIM28	SIHK2340-0.25NMOL	UUGGCUGGCCCAGUAGAGC	GCUCUACUGGGCCAGCCAA	1	NM_005762	10155	tripartite motif-containing 28
Human Kinase Plate 20	A5	TNK2	SIHK2307-0.25NMOL	UACUCAUCCACGACUUGCG	CGCAAGUCGUGGAUGAGUA	1	NM_001010938	10188	tyrosine kinase, non-receptor, 2
Human Kinase Plate 20	B5	NME6	SIHK1436-0.25NMOL	AUGUCUAGGAGAAGUCUGG	CCAGACUUCUCCUAGACAU	1	NM_005793	10201	non-metastatic cells 6, protein expressed in (nucleoside-diphosphate kinase)
Human Kinase Plate 20	C5	TRIB1	SIHK2325-0.25NMOL	UAGACUUUCUAGUCUAAGC	GCUUAGACUAGAAAGUCUA	1	NM_025195	10221	tribbles homolog 1 (Drosophila)
Human Kinase Plate 20	D5	SPEG	SIHK2106-0.25NMOL	AUACAGGUGGGCAUAGCAG	CUGCUAUGCCCACCUGUAU	1	NM_005876	10290	SPEG complex locus
Human Kinase Plate 20	E5	BCKDK	SIHK0158-0.25NMOL	UAGGUGACUCUCCAUUGUG	CACAAUGGAGAGUCACCUA	1	NM_001122957	10295	branched chain ketoacid dehydrogenase kinase
Human Kinase Plate 20	F5	BCKDK	SIHK0157-0.25NMOL	AGACGUCCGUGCCAAUGCC	GGCAUUGGCACGGACGUCU	1	NM_005881	10295	branched chain ketoacid dehydrogenase kinase
Human Kinase Plate 20	G5	PAK4	SIHK1496-0.25NMOL	UCCCGAAUCAUCUUCAUGG	CCAUGAAGAUGAUUCGGGA	1	NM_001014831	10298	p21 protein (Cdc42/Rac)-activated kinase 4
Human Kinase Plate 20	H5	RAPGEF3	SIHK1933-0.25NMOL	UGGGUCACCACGUUGACAG	CUGUCAACGUGGUGACCCA	1	NM_001098531	10411	Rap guanine nucleotide exchange factor (GEF) 3
Human Kinase Plate 20	A6	TESK2	SIHK2262-0.25NMOL	AUAUACCUAAGGAUGUUGG	CCAACAUCCUUAGGUAUAU	1	NM_007170	10420	testis-specific kinase 2
Human Kinase Plate 20	B6	BAIAP2	SIHK0153-0.25NMOL	UUCUCGGUGGUGGCAUAGC	GCUAUGCCACCACCGAGAA	1	NM_006340	10458	BAI1-associated protein 2
Human Kinase Plate 20	C6	MERTK	SIHK1282-0.25NMOL	AAUGCAUUCCCAAACUUUG	CAAAGUUUGGGAAUGCAUU	1	NM_006343	10461	c-mer proto-oncogene tyrosine kinase
Human Kinase Plate 20	D6	STK25	SIHK2157-0.25NMOL	AUGUGUUCCUCUUAAUCUG	CAGAUUAAGAGGAACACAU	1	NM_006374	10494	serine/threonine kinase 25 (STE20 homolog, yeast)
Human Kinase Plate 20	E6	CCT2	SIHK0286-0.25NMOL	UCAUUGGUUACCAUAAGAG	CUCUUAUGGUAACCAAUGA	1	NM_006431	10576	chaperonin containing TCP1, subunit 2 (beta)
Human Kinase Plate 20	F6	ERN2	SIHK0742-0.25NMOL	AUUUCUGUGACGUACAUUG	CAAUGUACGUCACAGAAAU	1	NM_033266	10595	endoplasmic reticulum to nucleus signaling 2
Human Kinase Plate 20	G6	CAMKK2	SIHK0268-0.25NMOL	UCCAAUUUCAUCCUUCAGG	CCUGAAGGAUGAAAUUGGA	1	NM_006549	10645	calcium/calmodulin-dependent protein kinase kinase 2, beta
Human Kinase Plate 20	H6	PMVK	SIHK1762-0.25NMOL	UCACUCACCAGCCAGAUGG	CCAUCUGGCUGGUGAGUGA	1	NM_006556	10654	phosphomevalonate kinase
Human Kinase Plate 20	A7	PLK4	SIHK1751-0.25NMOL	ACAAAUACGAUGACCCUCA	UGAGGGUCAUCGUAUUUGU	1	NM_014264	10733	polo-like kinase 4 (Drosophila)
Human Kinase Plate 20	B7	MAP3K2	SIHK1142-0.25NMOL	UACGGUCAAAGUAGGAUUG	CAAUCCUACUUUGACCGUA	1	NM_006609	10746	mitogen-activated protein kinase kinase kinase 2
Human Kinase Plate 20	C7	PLK2	SIHK1745-0.25NMOL	UCAGGAGAGAGAUAAUUUG	CAAAUUAUCUCUCUCCUGA	1	NM_006622	10769	polo-like kinase 2 (Drosophila)
Human Kinase Plate 20	D7	NEK6	SIHK1406-0.25NMOL	AAACGAGUCCAAAUACUUG	CAAGUAUUUGGACUCGUUU	1	NM_014397	10783	NIMA (never in mitosis gene a)-related kinase 6
Human Kinase Plate 20	E7	FASTK	SIHK0757-0.25NMOL	UGAACCACCAGGAAGUGGG	CCCACUUCCUGGUGGUUCA	1	NM_006712	10922	Fas-activated serine/threonine kinase
Human Kinase Plate 20	F7	RAB32	SIHK1913-0.25NMOL	UAUACUCGGGUCAUGUUGC	GCAACAUGACCCGAGUAUA	1	NM_006834	10981	RAB32, member RAS oncogene family
Human Kinase Plate 20	G7	TLK2	SIHK2297-0.25NMOL	UCCGGUAUUCCCUACAUGC	GCAUGUAGGGAAUACCGGA	1	NM_001112707	11011	tousled-like kinase 2
Human Kinase Plate 20	H7	TLK2	SIHK2296-0.25NMOL	AACUGGUGGAACACUUCUG	CAGAAGUGUUCCACCAGUU	1	NM_006852	11011	tousled-like kinase 2
Human Kinase Plate 20	A8	RIPK3	SIHK1969-0.25NMOL	AAAGCCAUCCAUUUCUGUC	GACAGAAAUGGAUGGCUUU	1	NM_006871	11035	receptor-interacting serine-threonine kinase 3
Human Kinase Plate 20	B8	PIM2	SIHK1680-0.25NMOL	AUCCUGGGCGGGCAAAGGC	GCCUUUGCCCGCCCAGGAU	1	NM_006875	11040	pim-2 oncogene
Human Kinase Plate 20	C8	RAPGEF4	SIHK1938-0.25NMOL	UGAGAACACCUGCUAACUC	GAGUUAGCAGGUGUUCUCA	1	NM_001100397	11069	Rap guanine nucleotide exchange factor (GEF) 4
Human Kinase Plate 20	D8	RAPGEF4	SIHK1937-0.25NMOL	ACCAGUUUGUUCCAAUAUC	GAUAUUGGAACAAACUGGU	1	NM_007023	11069	Rap guanine nucleotide exchange factor (GEF) 4
Human Kinase Plate 20	E8	CIT	SIHK0426-0.25NMOL	UCUCAGCUCAGAUUCGUAG	CUACGAAUCUGAGCUGAGA	1	NM_007174	11113	citron (rho-interacting, serine/threonine kinase 21)
Human Kinase Plate 20	F8	MAP4K5	SIHK1181-0.25NMOL	UACAUGAAUGGAAUCUAAC	GUUAGAUUCCAUUCAUGUA	1	NM_006575	11183	mitogen-activated protein kinase kinase kinase kinase 5
Human Kinase Plate 20	G8	MAP4K1	SIHK1168-0.25NMOL	UCAUUGAUGAGGAUGUUAG	CUAACAUCCUCAUCAAUGA	1	NM_001042600	11184	mitogen-activated protein kinase kinase kinase kinase 1
Human Kinase Plate 20	H8	MAP4K1	SIHK1167-0.25NMOL	UUCUGUGAGUGCAAAUAGG	CCUAUUUGCACUCACAGAA	1	NM_007181	11184	mitogen-activated protein kinase kinase kinase kinase 1
Human Kinase Plate 20	A9	CHEK2	SIHK0411-0.25NMOL	UUUAUGGCUACUUUCUUAC	GUAAGAAAGUAGCCAUAAA	1	NM_001005735	11200	CHK2 checkpoint homolog (S. pombe)
Human Kinase Plate 20	B9	IRAK3	SIHK0980-0.25NMOL	AUAAAUCAGACAGAACUUC	GAAGUUCUGUCUGAUUUAU	1	NM_007199	11213	interleukin-1 receptor-associated kinase 3
Human Kinase Plate 20	C9	AKAP13	SIHK0092-0.25NMOL	UCUCACUAGGAAUUCCUUC	GAAGGAAUUCCUAGUGAGA	1	NM_006738	11214	A kinase (PRKA) anchor protein 13
Human Kinase Plate 20	D9	STK38	SIHK2190-0.25NMOL	UUCAUGUUGAGCGAUAAGG	CCUUAUCGCUCAACAUGAA	1	NM_007271	11329	serine/threonine kinase 38
Human Kinase Plate 20	E9	TWF2	SIHK2389-0.25NMOL	AGCAUUCGCUCCUUGAUGC	GCAUCAAGGAGCGAAUGCU	1	NM_007284	11344	twinfilin, actin-binding protein, homolog 2 (Drosophila)
Human Kinase Plate 20	F9	AAK1	SIHK0002-0.25NMOL	AGUCACACAGGACAUAGUG	CACUAUGUCCUGUGUGACU	1	NM_014911	22848	AP2 associated kinase 1
Human Kinase Plate 20	G9	LMTK2	SIHK1057-0.25NMOL	UACGCACUGUCCAACACAC	GUGUGUUGGACAGUGCGUA	1	NM_014916	22853	lemur tyrosine kinase 2
Human Kinase Plate 20	H9	ICK	SIHK0930-0.25NMOL	AGAAAUGGUUACUAUUCCC	GGGAAUAGUAACCAUUUCU	1	NM_014920	22858	intestinal cell (MAK-like) kinase
Human Kinase Plate 20	A10	MAST1	SIHK1256-0.25NMOL	AACGCUGUCGGGUUCGUAG	CUACGAACCCGACAGCGUU	1	NM_014975	22983	microtubule associated serine/threonine kinase 1
Human Kinase Plate 20	B10	STK38L	SIHK2193-0.25NMOL	AUAAAGAUUCCUCUUAUCC	GGAUAAGAGGAAUCUUUAU	1	NM_015000	23012	serine/threonine kinase 38 like
Human Kinase Plate 20	C10	MAST3	SIHK1264-0.25NMOL	UUGCUAAUGAGUUUGAUGG	CCAUCAAACUCAUUAGCAA	1	NM_015016	23031	microtubule associated serine/threonine kinase 3
Human Kinase Plate 20	D10	PDZD2	SIHK1572-0.25NMOL	UAUAUGCCCUGUCCAUUAG	CUAAUGGACAGGGCAUAUA	1	NM_178140	23037	PDZ domain containing 2
Human Kinase Plate 20	E10	TNIK	SIHK2301-0.25NMOL	UGGAGCACCACAUCCUUAG	CUAAGGAUGUGGUGCUCCA	1	NM_015028	23043	TRAF2 and NCK interacting kinase
Human Kinase Plate 20	F10	SMG1	SIHK2092-0.25NMOL	UUAGUCCUGAUCUUGUUCC	GGAACAAGAUCAGGACUAA	1	NM_015092	23049	SMG1 homolog, phosphatidylinositol 3-kinase-related kinase (C. elegans)
Human Kinase Plate 20	G10	CDC2L6	SIHK0321-0.25NMOL	AAACAGCAGCCAUACCUUC	GAAGGUAUGGCUGCUGUUU	1	NM_015076	23097	cell division cycle 2-like 6 (CDK8-like)
Human Kinase Plate 20	H10	MAST2	SIHK1259-0.25NMOL	ACUCUUCAGGGUCAAACUC	GAGUUUGACCCUGAAGAGU	1	NM_015112	23139	microtubule associated serine/threonine kinase 2
Human Kinase Plate 20	A11	PASK	SIHK1524-0.25NMOL	UUUCCGUAACCAAACAGUG	CACUGUUUGGUUACGGAAA	1	NM_015148	23178	PAS domain containing serine/threonine kinase
Human Kinase Plate 20	B11	SNF1LK2	SIHK2098-0.25NMOL	UGGUUCUAGCCAGAUUCUG	CAGAAUCUGGCUAGAACCA	1	NM_015191	23235	salt-inducible kinase 2
Human Kinase Plate 20	C11	KIAA0999	SIHK1025-0.25NMOL	UGCACUAUAGUGAUCAUAG	CUAUGAUCACUAUAGUGCA	1	NM_025164	23387	SIK family kinase 3
Human Kinase Plate 20	D11	PIP5K1C	SIHK1709-0.25NMOL	UGUAGGUGGAGCCCUUGAG	CUCAAGGGCUCCACCUACA	1	NM_012398	23396	phosphatidylinositol-4-phosphate 5-kinase, type I, gamma
Human Kinase Plate 20	E11	BRD4	SIHK0193-0.25NMOL	AUGAUCUUAUAGUAAUCAG	CUGAUUACUAUAAGAUCAU	1	NM_014299	23476	bromodomain containing 4
Human Kinase Plate 20	F11	CCRK	SIHK0283-0.25NMOL	AACAGCGACUCCUCAAGAG	CUCUUGAGGAGUCGCUGUU	1	NM_001039803	23552	cell cycle related kinase
Human Kinase Plate 20	G11	DAPK2	SIHK0542-0.25NMOL	UCUGGAGCAACAAAUUCCG	CGGAAUUUGUUGCUCCAGA	1	NM_014326	23604	death-associated protein kinase 2
Human Kinase Plate 20	H11	TSSK2	SIHK2361-0.25NMOL	UGUCGGAACAUCUUGCGUG	CACGCAAGAUGUUCCGACA	1	NM_053006	23617	testis-specific serine kinase 2
Human Kinase Plate 21	A2	CDC42BPB	SIHK0326-0.25NMOL	AAACAUGAUCCAAAGUCAG	CUGACUUUGGAUCAUGUUU	1	NM_006035	9578	CDC42 binding protein kinase beta (DMPK-like)
Human Kinase Plate 21	B2	AATK	SIHK0006-0.25NMOL	AUUGUUGCGAUGAAGGUGC	GCACCUUCAUCGCAACAAU	1	NM_001080395	9625	apoptosis-associated tyrosine kinase
Human Kinase Plate 21	C2	AATK	SIHK0005-0.25NMOL	UAGGGCGUCACCUCGGCGC	GCGCCGAGGUGACGCCCUA	1	XM_001714082	9625	apoptosis-associated tyrosine kinase
Human Kinase Plate 21	D2	AATK	SIHK0004-0.25NMOL	AGGGCCAUGGCGAAGGCUG	CAGCCUUCGCCAUGGCCCU	1	XM_927215	9625	apoptosis-associated tyrosine kinase
Human Kinase Plate 21	E2	IKBKE	SIHK0954-0.25NMOL	UACAUGAUCUCCUUGUUCC	GGAACAAGGAGAUCAUGUA	1	NM_014002	9641	inhibitor of kappa light polypeptide gene enhancer in B-cells, kinase epsilon
Human Kinase Plate 21	F2	ULK2	SIHK2421-0.25NMOL	AAGUCUUGAGGACUAUUGG	CCAAUAGUCCUCAAGACUU	1	NM_014683	9706	unc-51-like kinase 2 (C. elegans)
Human Kinase Plate 21	G2	SLK	SIHK2088-0.25NMOL	UAUCUAUCUGAGUAGUGAC	GUCACUACUCAGAUAGAUA	1	NM_014720	9748	STE20-like kinase (yeast)
Human Kinase Plate 21	H2	IHPK1	SIHK0936-0.25NMOL	UCAGGAUAGGCUCAAACAG	CUGUUUGAGCCUAUCCUGA	1	NM_001006115	9807	inositol hexakisphosphate kinase 1
Human Kinase Plate 21	A3	MELK	SIHK1278-0.25NMOL	UCUUCAAGGCCUCAAUCUC	GAGAUUGAGGCCUUGAAGA	1	NM_014791	9833	maternal embryonic leucine zipper kinase
Human Kinase Plate 21	B3	MAGI2	SIHK1090-0.25NMOL	UAAGUAUAUCCACUACUUC	GAAGUAGUGGAUAUACUUA	1	NM_012301	9863	membrane associated guanylate kinase, WW and PDZ domain containing 2
Human Kinase Plate 21	C3	TLK1	SIHK2291-0.25NMOL	UCACGUAUGUGAAGAUUUC	GAAAUCUUCACAUACGUGA	1	NM_012290	9874	tousled-like kinase 1
Human Kinase Plate 21	D3	NUAK1	SIHK1465-0.25NMOL	AUAAACAAGAGUGUAAAGC	GCUUUACACUCUUGUUUAU	1	NM_014840	9891	NUAK family, SNF1-like kinase, 1
Human Kinase Plate 21	E3	XYLB	SIHK2476-0.25NMOL	UCUCCAAGAUGAUAUCCAG	CUGGAUAUCAUCUUGGAGA	1	NM_005108	9942	xylulokinase homolog (H. influenzae)
Human Kinase Plate 21	F3	OXSR1	SIHK1480-0.25NMOL	UAAUCUUAGUACUAGACUG	CAGUCUAGUACUAAGAUUA	1	NM_005109	9943	oxidative-stress responsive 1
Human Kinase Plate 21	G3	AKT3	SIHK0100-0.25NMOL	AGUGUUCUUUAAUACUCUG	CAGAGUAUUAAAGAACACU	1	NM_005465	10000	v-akt murine thymoma viral oncogene homolog 3 (protein kinase B, gamma)
Human Kinase Plate 21	H3	NAALADL1	SIHK1372-0.25NMOL	UAGGGUUGUACCACAUCUG	CAGAUGUGGUACAACCCUA	1	NM_005468	10004	N-acetylated alpha-linked acidic dipeptidase-like 1
Human Kinase Plate 21	A4	TANK	SIHK2232-0.25NMOL	UAUUCUCUGCUCAUAGUUC	GAACUAUGAGCAGAGAAUA	1	NM_004180	10010	TRAF family member-associated NFKB activator
Human Kinase Plate 21	B4	TANK	SIHK2231-0.25NMOL	UCUGUUGAAGUGACAGCUG	CAGCUGUCACUUCAACAGA	1	NM_133484	10010	TRAF family member-associated NFKB activator
Human Kinase Plate 21	C4	GNE	SIHK0845-0.25NMOL	UAUGGCAUGUCUGAUAGAG	CUCUAUCAGACAUGCCAUA	1	NM_001128227	10020	glucosamine (UDP-N-acetyl)-2-epimerase/N-acetylmannosamine kinase
Human Kinase Plate 21	D4	COL4A3BP	SIHK0481-0.25NMOL	UCCAUAUCCAGAUUCAGUC	GACUGAAUCUGGAUAUGGA	1	NM_005713	10087	collagen, type IV, alpha 3 (Goodpasture antigen) binding protein
Human Kinase Plate 21	E4	SGK2	SIHK2061-0.25NMOL	ACAUCUUGGCUGUAGAAGG	CCUUCUACAGCCAAGAUGU	1	NM_016276	10110	serum/glucocorticoid regulated kinase 2
Human Kinase Plate 21	F4	HIPK3	SIHK0903-0.25NMOL	UGAGUCUGAUGAAUGGUUG	CAACCAUUCAUCAGACUCA	1	NM_001048200	10114	homeodomain interacting protein kinase 3
Human Kinase Plate 21	G4	HIPK3	SIHK0902-0.25NMOL	ACUACCUUUACAUUCUCUG	CAGAGAAUGUAAAGGUAGU	1	NM_005734	10114	homeodomain interacting protein kinase 3
Human Kinase Plate 21	H4	TRIM28	SIHK2339-0.25NMOL	ACUGGUUGCACAUAACCAG	CUGGUUAUGUGCAACCAGU	1	NM_005762	10155	tripartite motif-containing 28
Human Kinase Plate 21	A5	TNK2	SIHK2306-0.25NMOL	AAGGCCACAAGUCACAUUC	GAAUGUGACUUGUGGCCUU	1	NM_001010938	10188	tyrosine kinase, non-receptor, 2
Human Kinase Plate 21	B5	NME6	SIHK1435-0.25NMOL	UAGACUAGAUGUCUAGGAG	CUCCUAGACAUCUAGUCUA	1	NM_005793	10201	non-metastatic cells 6, protein expressed in (nucleoside-diphosphate kinase)
Human Kinase Plate 21	C5	TRIB1	SIHK2324-0.25NMOL	AUCCAGCAGAGAUAGUUGG	CCAACUAUCUCUGCUGGAU	1	NM_025195	10221	tribbles homolog 1 (Drosophila)
Human Kinase Plate 21	D5	SPEG	SIHK2105-0.25NMOL	UUUCGGAUGUUCAUCAAUG	CAUUGAUGAACAUCCGAAA	1	NM_005876	10290	SPEG complex locus
Human Kinase Plate 21	E5	BCKDK	SIHK0156-0.25NMOL	UUCCAAGCCUCGAAGUCAG	CUGACUUCGAGGCUUGGAA	1	NM_001122957	10295	branched chain ketoacid dehydrogenase kinase
Human Kinase Plate 21	F5	BCKDK	SIHK0155-0.25NMOL	UGCGGUGAGCAAUCCUCAC	GUGAGGAUUGCUCACCGCA	1	NM_005881	10295	branched chain ketoacid dehydrogenase kinase
Human Kinase Plate 21	G5	PAK4	SIHK1495-0.25NMOL	AUUCUCGUGCUGGUAGUCC	GGACUACCAGCACGAGAAU	1	NM_001014831	10298	p21 protein (Cdc42/Rac)-activated kinase 4
Human Kinase Plate 21	H5	RAPGEF3	SIHK1932-0.25NMOL	AGCCUAAGGUGGUACUUCC	GGAAGUACCACCUUAGGCU	1	NM_001098531	10411	Rap guanine nucleotide exchange factor (GEF) 3
Human Kinase Plate 21	A6	TESK2	SIHK2261-0.25NMOL	AUAGUCCAGCCCGAAAUUC	GAAUUUCGGGCUGGACUAU	1	NM_007170	10420	testis-specific kinase 2
Human Kinase Plate 21	B6	BAIAP2	SIHK0152-0.25NMOL	UCUUCCGAAGCUUCUUCAG	CUGAAGAAGCUUCGGAAGA	1	NM_006340	10458	BAI1-associated protein 2
Human Kinase Plate 21	C6	MERTK	SIHK1281-0.25NMOL	AUAAUCGCCACUGUAAAUC	GAUUUACAGUGGCGAUUAU	1	NM_006343	10461	c-mer proto-oncogene tyrosine kinase
Human Kinase Plate 21	D6	STK25	SIHK2156-0.25NMOL	UGGCCGUGGGCCGGAAUCG	CGAUUCCGGCCCACGGCCA	1	NM_006374	10494	serine/threonine kinase 25 (STE20 homolog, yeast)
Human Kinase Plate 21	E6	CCT2	SIHK0285-0.25NMOL	UAAUUAUAAAUUAAUUGCC	GGCAAUUAAUUUAUAAUUA	1	NM_006431	10576	chaperonin containing TCP1, subunit 2 (beta)
Human Kinase Plate 21	F6	ERN2	SIHK0741-0.25NMOL	UGGCAGUUUCAUUAAUCCC	GGGAUUAAUGAAACUGCCA	1	NM_033266	10595	endoplasmic reticulum to nucleus signaling 2
Human Kinase Plate 21	G6	CAMKK2	SIHK0267-0.25NMOL	UUGCUCACACCAAAGUCAG	CUGACUUUGGUGUGAGCAA	1	NM_006549	10645	calcium/calmodulin-dependent protein kinase kinase 2, beta
Human Kinase Plate 21	H6	PMVK	SIHK1761-0.25NMOL	UUCUAUCAGGUUCUCCAAC	GUUGGAGAACCUGAUAGAA	1	NM_006556	10654	phosphomevalonate kinase
Human Kinase Plate 21	A7	PLK4	SIHK1750-0.25NMOL	CUUAUAUGUCUGAAAGGAG	CUCCUUUCAGACAUAUAAG	1	NM_014264	10733	polo-like kinase 4 (Drosophila)
Human Kinase Plate 21	B7	MAP3K2	SIHK1141-0.25NMOL	UACGACCAUCAUUAUACUC	GAGUAUAAUGAUGGUCGUA	1	NM_006609	10746	mitogen-activated protein kinase kinase kinase 2
Human Kinase Plate 21	C7	PLK2	SIHK1744-0.25NMOL	AGAGUAAUCAACCCAUUUG	CAAAUGGGUUGAUUACUCU	1	NM_006622	10769	polo-like kinase 2 (Drosophila)
Human Kinase Plate 21	D7	NEK6	SIHK1405-0.25NMOL	UCGGACUUGAAGUUGUAGC	GCUACAACUUCAAGUCCGA	1	NM_014397	10783	NIMA (never in mitosis gene a)-related kinase 6
Human Kinase Plate 21	E7	FASTK	SIHK0756-0.25NMOL	UGGCGCACAGCAGGAAGUC	GACUUCCUGCUGUGCGCCA	1	NM_006712	10922	Fas-activated serine/threonine kinase
Human Kinase Plate 21	F7	RAB32	SIHK1912-0.25NMOL	UUGAAGUGCCACAUGUGGG	CCCACAUGUGGCACUUCAA	1	NM_006834	10981	RAB32, member RAS oncogene family
Human Kinase Plate 21	G7	TLK2	SIHK2295-0.25NMOL	AAUGGACCGGGCCUCUUUC	GAAAGAGGCCCGGUCCAUU	1	NM_001112707	11011	tousled-like kinase 2
Human Kinase Plate 21	H7	TLK2	SIHK2294-0.25NMOL	UGCCAUCUAAACCAUAGAG	CUCUAUGGUUUAGAUGGCA	1	NM_006852	11011	tousled-like kinase 2
Human Kinase Plate 21	A8	RIPK3	SIHK1968-0.25NMOL	UAGUCAAGUAGUUGUUGUC	GACAACAACUACUUGACUA	1	NM_006871	11035	receptor-interacting serine-threonine kinase 3
Human Kinase Plate 21	B8	PIM2	SIHK1679-0.25NMOL	UGUCCCAUCAAAGUCAGUG	CACUGACUUUGAUGGGACA	1	NM_006875	11040	pim-2 oncogene
Human Kinase Plate 21	C8	RAPGEF4	SIHK1936-0.25NMOL	UUCUCUAGUGGCAAUACAG	CUGUAUUGCCACUAGAGAA	1	NM_001100397	11069	Rap guanine nucleotide exchange factor (GEF) 4
Human Kinase Plate 21	D8	RAPGEF4	SIHK1935-0.25NMOL	AGGAACGUGAGGUUCAAUG	CAUUGAACCUCACGUUCCU	1	NM_007023	11069	Rap guanine nucleotide exchange factor (GEF) 4
Human Kinase Plate 21	E8	CIT	SIHK0425-0.25NMOL	UACUUCGAGUGAGUUGAAG	CUUCAACUCACUCGAAGUA	1	NM_007174	11113	citron (rho-interacting, serine/threonine kinase 21)
Human Kinase Plate 21	F8	MAP4K5	SIHK1180-0.25NMOL	AGCUCAUUGAGAUUCAGUG	CACUGAAUCUCAAUGAGCU	1	NM_006575	11183	mitogen-activated protein kinase kinase kinase kinase 5
Human Kinase Plate 21	G8	MAP4K1	SIHK1166-0.25NMOL	UAGCUCGGCCAGUUCGAUG	CAUCGAACUGGCCGAGCUA	1	NM_001042600	11184	mitogen-activated protein kinase kinase kinase kinase 1
Human Kinase Plate 21	H8	MAP4K1	SIHK1165-0.25NMOL	UUUCUUGGGACUCUUAGUC	GACUAAGAGUCCCAAGAAA	1	NM_007181	11184	mitogen-activated protein kinase kinase kinase kinase 1
Human Kinase Plate 21	A9	CHEK2	SIHK0410-0.25NMOL	UGCUGAACCAAUAGCAAAC	GUUUGCUAUUGGUUCAGCA	1	NM_001005735	11200	CHK2 checkpoint homolog (S. pombe)
Human Kinase Plate 21	B9	IRAK3	SIHK0979-0.25NMOL	UCCAAUUAGGAAGUCUUUG	CAAAGACUUCCUAAUUGGA	1	NM_007199	11213	interleukin-1 receptor-associated kinase 3
Human Kinase Plate 21	C9	AKAP13	SIHK0091-0.25NMOL	AUUCCGUUCUCCUAAGAUC	GAUCUUAGGAGAACGGAAU	1	NM_006738	11214	A kinase (PRKA) anchor protein 13
Human Kinase Plate 21	D9	STK38	SIHK2189-0.25NMOL	UUCAGUCCUGUGCAAAGAC	GUCUUUGCACAGGACUGAA	1	NM_007271	11329	serine/threonine kinase 38
Human Kinase Plate 21	E9	TWF2	SIHK2388-0.25NMOL	AAUCACAACCUUGAUGAGC	GCUCAUCAAGGUUGUGAUU	1	NM_007284	11344	twinfilin, actin-binding protein, homolog 2 (Drosophila)
Human Kinase Plate 21	F9	AAK1	SIHK0001-0.25NMOL	AUUUGAGUCCCUCAAUUAG	CUAAUUGAGGGACUCAAAU	1	NM_014911	22848	AP2 associated kinase 1
Human Kinase Plate 21	G9	LMTK2	SIHK1056-0.25NMOL	AGCGGCCUCCCAGACAUAC	GUAUGUCUGGGAGGCCGCU	1	NM_014916	22853	lemur tyrosine kinase 2
Human Kinase Plate 21	H9	ICK	SIHK0929-0.25NMOL	UUUGACUACAUUGGCAUGG	CCAUGCCAAUGUAGUCAAA	1	NM_014920	22858	intestinal cell (MAK-like) kinase
Human Kinase Plate 21	A10	MAST1	SIHK1255-0.25NMOL	UUGCUUAUGAGCUUGAUGG	CCAUCAAGCUCAUAAGCAA	1	NM_014975	22983	microtubule associated serine/threonine kinase 1
Human Kinase Plate 21	B10	STK38L	SIHK2192-0.25NMOL	UCAAGCAUAUCAGACUUUC	GAAAGUCUGAUAUGCUUGA	1	NM_015000	23012	serine/threonine kinase 38 like
Human Kinase Plate 21	C10	MAST3	SIHK1263-0.25NMOL	AUUCCAUGACCAUACAUAG	CUAUGUAUGGUCAUGGAAU	1	NM_015016	23031	microtubule associated serine/threonine kinase 3
Human Kinase Plate 21	D10	PDZD2	SIHK1571-0.25NMOL	UGCUCAUAGCAGUAGUGUC	GACACUACUGCUAUGAGCA	1	NM_178140	23037	PDZ domain containing 2
Human Kinase Plate 21	E10	TNIK	SIHK2300-0.25NMOL	UAGUAUGUAGCAAUAUUCC	GGAAUAUUGCUACAUACUA	1	NM_015028	23043	TRAF2 and NCK interacting kinase
Human Kinase Plate 21	F10	SMG1	SIHK2091-0.25NMOL	AAACGAAGCUCUAACUCAG	CUGAGUUAGAGCUUCGUUU	1	NM_015092	23049	SMG1 homolog, phosphatidylinositol 3-kinase-related kinase (C. elegans)
Human Kinase Plate 21	G10	CDC2L6	SIHK0320-0.25NMOL	AACCUAUUGCCCAUAUAUC	GAUAUAUGGGCAAUAGGUU	1	NM_015076	23097	cell division cycle 2-like 6 (CDK8-like)
Human Kinase Plate 21	H10	MAST2	SIHK1258-0.25NMOL	AACUCAUACAGGAUAAUGC	GCAUUAUCCUGUAUGAGUU	1	NM_015112	23139	microtubule associated serine/threonine kinase 2
Human Kinase Plate 21	A11	PASK	SIHK1523-0.25NMOL	UCCAACAGACCUCUGAAUC	GAUUCAGAGGUCUGUUGGA	1	NM_015148	23178	PAS domain containing serine/threonine kinase
Human Kinase Plate 21	B11	SNF1LK2	SIHK2097-0.25NMOL	AUAGGCCUGCAGUUGAGAC	GUCUCAACUGCAGGCCUAU	1	NM_015191	23235	salt-inducible kinase 2
Human Kinase Plate 21	C11	KIAA0999	SIHK1024-0.25NMOL	UCUAACACCAACAUAUGGC	GCCAUAUGUUGGUGUUAGA	1	NM_025164	23387	SIK family kinase 3
Human Kinase Plate 21	D11	PIP5K1C	SIHK1708-0.25NMOL	AACGGCACACACGUGCUUC	GAAGCACGUGUGUGCCGUU	1	NM_012398	23396	phosphatidylinositol-4-phosphate 5-kinase, type I, gamma
Human Kinase Plate 21	E11	BRD4	SIHK0192-0.25NMOL	ACAUUCCUGAGCAUUCCAG	CUGGAAUGCUCAGGAAUGU	1	NM_014299	23476	bromodomain containing 4
Human Kinase Plate 21	F11	CCRK	SIHK0282-0.25NMOL	AUGGGUACGUCAGUAGCAC	GUGCUACUGACGUACCCAU	1	NM_001039803	23552	cell cycle related kinase
Human Kinase Plate 21	G11	DAPK2	SIHK0541-0.25NMOL	UUCGUGAGCCAGACCAAAG	CUUUGGUCUGGCUCACGAA	1	NM_014326	23604	death-associated protein kinase 2
Human Kinase Plate 21	H11	TSSK2	SIHK2360-0.25NMOL	UCUUGGAGCGCGGGAAGUC	GACUUCCCGCGCUCCAAGA	1	NM_053006	23617	testis-specific serine kinase 2
Human Kinase Plate 22	A2	SGK3	SIHK2075-0.25NMOL	AUCAAAGUCAGUUGGUUUG	CAAACCAACUGACUUUGAU	1	NM_001033578	23678	serum/glucocorticoid regulated kinase family, member 3
Human Kinase Plate 22	B2	RAB38	SIHK1917-0.25NMOL	UAUCUAUCCUGACGUUUAC	GUAAACGUCAGGAUAGAUA	1	NM_022337	23682	RAB38, member RAS oncogene family
Human Kinase Plate 22	C2	PRKD3	SIHK1856-0.25NMOL	AUUAGCGGAAUAUUAUUGC	GCAAUAAUAUUCCGCUAAU	1	NM_005813	23683	protein kinase D3
Human Kinase Plate 22	D2	SHPK	SIHK2081-0.25NMOL	UUCGGAAGGCACUCAUUUG	CAAAUGAGUGCCUUCCGAA	1	NM_013276	23729	sedoheptulokinase
Human Kinase Plate 22	E2	RIPK5	SIHK1976-0.25NMOL	UGGCUGCAAAUGCUCUUAG	CUAAGAGCAUUUGCAGCCA	1	NM_015375	25778	dual serine/threonine and tyrosine protein kinase
Human Kinase Plate 22	F2	PRKD2	SIHK1853-0.25NMOL	UCAGCCUCGCUGAAAUCGG	CCGAUUUCAGCGAGGCUGA	1	NM_001079880	25865	protein kinase D2
Human Kinase Plate 22	G2	PRKD2	SIHK1852-0.25NMOL	UGGGUGAUGAGGAACUUGG	CCAAGUUCCUCAUCACCCA	1	NM_016457	25865	protein kinase D2
Human Kinase Plate 22	H2	ULK3	SIHK2426-0.25NMOL	UACAGCACAGCCAUCAAAC	GUUUGAUGGCUGUGCUGUA	1	NM_001099436	25989	unc-51-like kinase 3 (C. elegans)
Human Kinase Plate 22	A3	DAK	SIHK0537-0.25NMOL	UGCGGAAAGCAUUUCACAG	CUGUGAAAUGCUUUCCGCA	1	NM_015533	26007	dihydroxyacetone kinase 2 homolog (S. cerevisiae)
Human Kinase Plate 22	B3	AK5	SIHK0087-0.25NMOL	UUGAGAGAUGUGUAAAUCC	GGAUUUACACAUCUCUCAA	1	NM_012093	26289	adenylate kinase 5
Human Kinase Plate 22	C3	HSPB8	SIHK0925-0.25NMOL	UUCUUUGUGAAGUUCUUAG	CUAAGAACUUCACAAAGAA	1	NM_014365	26353	heat shock 22kDa protein 8
Human Kinase Plate 22	D3	LATS2	SIHK1044-0.25NMOL	AAUGACCCGCACAAUCUGC	GCAGAUUGUGCGGGUCAUU	1	NM_014572	26524	LATS, large tumor suppressor, homolog 2 (Drosophila)
Human Kinase Plate 22	E3	SRPK3	SIHK2128-0.25NMOL	UUUGAGGGCCACAAAGCGC	GCGCUUUGUGGCCCUCAAA	1	NM_014370	26576	SFRS protein kinase 3
Human Kinase Plate 22	F3	RPS6KC1	SIHK2033-0.25NMOL	AUCGCCCAAACACUAUUCC	GGAAUAGUGUUUGGGCGAU	1	NM_012424	26750	ribosomal protein S6 kinase, 52kDa, polypeptide 1
Human Kinase Plate 22	G3	TPK1	SIHK2323-0.25NMOL	UUACCUGUAUUAUCUAAAC	GUUUAGAUAAUACAGGUAA	1	NM_001042482	27010	thiamin pyrophosphokinase 1
Human Kinase Plate 22	H3	TPK1	SIHK2322-0.25NMOL	AGGCCUAAUAGAAUCAAAG	CUUUGAUUCUAUUAGGCCU	1	NM_022445	27010	thiamin pyrophosphokinase 1
Human Kinase Plate 22	A4	PKD2L2	SIHK1722-0.25NMOL	AAAUGGGUCCCAAGAUAGG	CCUAUCUUGGGACCCAUUU	1	NM_014386	27039	polycystic kidney disease 2-like 2
Human Kinase Plate 22	B4	EIF2AK1	SIHK0662-0.25NMOL	UCUGUUGUGAUGUAGUCUC	GAGACUACAUCACAACAGA	1	NM_014413	27102	eukaryotic translation initiation factor 2-alpha kinase 1
Human Kinase Plate 22	C4	TJP3	SIHK2284-0.25NMOL	UCUAGUUUGAUGAUCUUGG	CCAAGAUCAUCAAACUAGA	1	NM_014428	27134	tight junction protein 3 (zona occludens 3)
Human Kinase Plate 22	D4	STK36	SIHK2188-0.25NMOL	AAAUGGCUCCAGGUAUAUC	GAUAUACCUGGAGCCAUUU	1	NM_015690	27148	serine/threonine kinase 36, fused homolog (Drosophila)
Human Kinase Plate 22	E4	RPS6KA6	SIHK2021-0.25NMOL	AUAAGAACACCAUAUGACC	GGUCAUAUGGUGUUCUUAU	1	NM_014496	27330	ribosomal protein S6 kinase, 90kDa, polypeptide 6
Human Kinase Plate 22	F4	STK39	SIHK2197-0.25NMOL	ACCUCUUUAAGAAUUGUUG	CAACAAUUCUUAAAGAGGU	1	NM_013233	27347	serine threonine kinase 39 (STE20/SPS1 homolog, yeast)
Human Kinase Plate 22	G4	TRIB2	SIHK2329-0.25NMOL	UACUCAGCCAGGCAAUUCG	CGAAUUGCCUGGCUGAGUA	1	NM_021643	28951	tribbles homolog 2 (Drosophila)
Human Kinase Plate 22	H4	HIPK2	SIHK0901-0.25NMOL	AUGACCUUGACUCUGUAUG	CAUACAGAGUCAAGGUCAU	1	NM_001113239	28996	homeodomain interacting protein kinase 2
Human Kinase Plate 22	A5	HIPK2	SIHK0900-0.25NMOL	UCAACAGGUCAAUGAACUC	GAGUUCAUUGACCUGUUGA	1	NM_022740	28996	homeodomain interacting protein kinase 2
Human Kinase Plate 22	B5	TBK1	SIHK2248-0.25NMOL	AUUCGGUGAAGUAUAUCAC	GUGAUAUACUUCACCGAAU	1	NM_013254	29110	TANK-binding kinase 1
Human Kinase Plate 22	C5	EEF2K	SIHK0656-0.25NMOL	AACCUUGGAAUUGACAUUC	GAAUGUCAAUUCCAAGGUU	1	NM_013302	29904	eukaryotic elongation factor-2 kinase
Human Kinase Plate 22	D5	NME7	SIHK1440-0.25NMOL	UAAAUUUAGCAGUGUUUGC	GCAAACACUGCUAAAUUUA	1	NM_013330	29922	non-metastatic cells 7, protein expressed in (nucleoside-diphosphate kinase)
Human Kinase Plate 22	E5	PKN3	SIHK1740-0.25NMOL	AGUUUCACCACGUUCUUGG	CCAAGAACGUGGUGAAACU	1	NM_013355	29941	protein kinase N3
Human Kinase Plate 22	F5	NRBP1	SIHK1449-0.25NMOL	UGCCAAAGGAGUAGAUGUC	GACAUCUACUCCUUUGGCA	1	NM_013392	29959	nuclear receptor binding protein 1
Human Kinase Plate 22	G5	HUNK	SIHK0928-0.25NMOL	AAAGGCUCCACCGUGAAAG	CUUUCACGGUGGAGCCUUU	1	NM_014586	30811	hormonally up-regulated Neu-associated kinase
Human Kinase Plate 22	H5	PIK3R4	SIHK1675-0.25NMOL	GUUGUUUCUACGAAGGGUC	GACCCUUCGUAGAAACAAC	1	NM_014602	30849	phosphoinositide-3-kinase, regulatory subunit 4
Human Kinase Plate 22	A6	MINK1	SIHK1295-0.25NMOL	UGACCAGGAACUUAAUCCG	CGGAUUAAGUUCCUGGUCA	1	NM_001024937	50488	misshapen-like kinase 1 (zebrafish)
Human Kinase Plate 22	B6	AK3	SIHK0081-0.25NMOL	UUUAGUCUCUUGAUAACCG	CGGUUAUCAAGAGACUAAA	1	NM_016282	50808	adenylate kinase 3
Human Kinase Plate 22	C6	TNNI3K	SIHK2314-0.25NMOL	AAAUCGAGAACAGAAAUGG	CCAUUUCUGUUCUCGAUUU	1	NM_001112808	51086	TNNI3 interacting kinase
Human Kinase Plate 22	D6	TNNI3K	SIHK2313-0.25NMOL	AAACAUAUCCACAUCUGAC	GUCAGAUGUGGAUAUGUUU	1	NM_015978	51086	TNNI3 interacting kinase
Human Kinase Plate 22	E6	IRAK4	SIHK0987-0.25NMOL	UCAAACAGUAAUUCAGAAG	CUUCUGAAUUACUGUUUGA	1	NM_001114182	51135	interleukin-1 receptor-associated kinase 4
Human Kinase Plate 22	F6	IRAK4	SIHK0986-0.25NMOL	UUCCAGUUUGAAGUAAUGC	GCAUUACUUCAAACUGGAA	1	NM_016123	51135	interleukin-1 receptor-associated kinase 4
Human Kinase Plate 22	G6	VRK3	SIHK2457-0.25NMOL	UUUGUCCUGGUGAACACCG	CGGUGUUCACCAGGACAAA	1	NM_001025778	51231	vaccinia related kinase 3
Human Kinase Plate 22	H6	CDKL3	SIHK0385-0.25NMOL	AAGAUAUUCUGCAAGUGAG	CUCACUUGCAGAAUAUCUU	1	NM_001113575	51265	cyclin-dependent kinase-like 3
Human Kinase Plate 22	A7	CDKL3	SIHK0384-0.25NMOL	AAACUGAACUACUUAGCAG	CUGCUAAGUAGUUCAGUUU	1	NM_016508	51265	cyclin-dependent kinase-like 3
Human Kinase Plate 22	B7	TXNDC3	SIHK2396-0.25NMOL	ACUGUGCACAUAAACUCUC	GAGAGUUUAUGUGCACAGU	1	NM_016616	51314	thioredoxin domain containing 3 (spermatozoa)
Human Kinase Plate 22	C7	TAOK3	SIHK2245-0.25NMOL	UAUACUCUGUUCAUACUGC	GCAGUAUGAACAGAGUAUA	1	NM_016281	51347	TAO kinase 3
Human Kinase Plate 22	D7	PRKAG2	SIHK1802-0.25NMOL	UAAACCCUGAUAUACAUUC	GAAUGUAUAUCAGGGUUUA	1	NM_001040633	51422	protein kinase, AMP-activated, gamma 2 non-catalytic subunit
Human Kinase Plate 22	E7	POLK	SIHK1769-0.25NMOL	AUGUGCACUAUGGUAUUGC	GCAAUACCAUAGUGCACAU	1	NM_016218	51426	polymerase (DNA directed) kappa
Human Kinase Plate 22	F7	IHPK2	SIHK0947-0.25NMOL	UGCUAUUAGACACAAGUUC	GAACUUGUGUCUAAUAGCA	1	NM_001005909	51447	inositol hexakisphosphate kinase 2
Human Kinase Plate 22	G7	IHPK2	SIHK0946-0.25NMOL	AAACCACACAGCACAAGAC	GUCUUGUGCUGUGUGGUUU	1	NM_001005910	51447	inositol hexakisphosphate kinase 2
Human Kinase Plate 22	H7	IHPK2	SIHK0945-0.25NMOL	AAGACAGUCUUUGAGGAUG	CAUCCUCAAAGACUGUCUU	1	NM_001005912	51447	inositol hexakisphosphate kinase 2
Human Kinase Plate 22	A8	TRIM33	SIHK2344-0.25NMOL	UUGACCUUCACCUGAUCAG	CUGAUCAGGUGAAGGUCAA	1	NM_015906	51592	tripartite motif-containing 33
Human Kinase Plate 22	B8	MPP6	SIHK1330-0.25NMOL	UCAGUAAUUCUUGUAAUUC	GAAUUACAAGAAUUACUGA	1	NM_016447	51678	membrane protein, palmitoylated 6 (MAGUK p55 subfamily member 6)
Human Kinase Plate 22	C8	NLK	SIHK1419-0.25NMOL	AUAGCAUUGCUGUAAUGAC	GUCAUUACAGCAAUGCUAU	1	NM_016231	51701	nemo-like kinase
Human Kinase Plate 22	D8	CMPK1	SIHK0472-0.25NMOL	AUACAAAUCUCAUUAUUAC	GUAAUAAUGAGAUUUGUAU	1	NM_016308	51727	cytidine monophosphate (UMP-CMP) kinase 1, cytosolic
Human Kinase Plate 22	E8	POLR3K	SIHK1775-0.25NMOL	AGCUGCAUGAAGUAAGCAC	GUGCUUACUUCAUGCAGCU	1	NM_016310	51728	polymerase (RNA) III (DNA directed) polypeptide K, 12.3 kDa
Human Kinase Plate 22	F8	CRKRS	SIHK0495-0.25NMOL	UUCACCAGUUCAGUAUCUG	CAGAUACUGAACUGGUGAA	1	NM_015083	51755	Cdc2-related kinase, arginine/serine-rich
Human Kinase Plate 22	G8	CRKRS	SIHK0494-0.25NMOL	AGUCUCACCUUCUUCAGAG	CUCUGAAGAAGGUGAGACU	1	NM_016507	51755	Cdc2-related kinase, arginine/serine-rich
Human Kinase Plate 22	H8	RP6-213H19.1	SIHK2003-0.25NMOL	UGCACAAGAUCUUGCUCUG	CAGAGCAAGAUCUUGUGCA	1	NM_001042452	51765	serine/threonine protein kinase MST4
Human Kinase Plate 22	A9	RP6-213H19.1	SIHK2002-0.25NMOL	AAUGGAGUUCCCACAAAGG	CCUUUGUGGGAACUCCAUU	1	NM_016542	51765	serine/threonine protein kinase MST4
Human Kinase Plate 22	B9	ZAK	SIHK2487-0.25NMOL	UAUGUGUCACAAGUUUCUG	CAGAAACUUGUGACACAUA	1	NM_016653	51776	sterile alpha motif and leucine zipper containing kinase AZK
Human Kinase Plate 22	C9	PANK1	SIHK1513-0.25NMOL	UAGCACAGCUGGGAAAGCG	CGCUUUCCCAGCUGUGCUA	1	NM_138316	53354	pantothenate kinase 1
Human Kinase Plate 22	D9	PANK1	SIHK1512-0.25NMOL	UGCAGGUUCCCUUUGCGUC	GACGCAAAGGGAACCUGCA	1	NM_148977	53354	pantothenate kinase 1
Human Kinase Plate 22	E9	PRKAG3	SIHK1805-0.25NMOL	AUCAAAGCGGGAAUAGAGG	CCUCUAUUCCCGCUUUGAU	1	NM_017431	53632	protein kinase, AMP-activated, gamma 3 non-catalytic subunit
Human Kinase Plate 22	F9	MYO3A	SIHK1365-0.25NMOL	AUAGCUUGGUGGAUAACUC	GAGUUAUCCACCAAGCUAU	1	NM_017433	53904	myosin IIIA
Human Kinase Plate 22	G9	CSNK1G1	SIHK0518-0.25NMOL	UUGCCAACCCUGAAGUUGG	CCAACUUCAGGGUUGGCAA	1	NM_001011664	53944	casein kinase 1, gamma 1
Human Kinase Plate 22	H9	RIPK4	SIHK1973-0.25NMOL	UCGACAAGCAGCUUGACAG	CUGUCAAGCUGCUUGUCGA	1	NM_020639	54101	receptor-interacting serine-threonine kinase 4
Human Kinase Plate 22	A10	TRPM7	SIHK2353-0.25NMOL	AUAUGAUAGCCUCACAUAC	GUAUGUGAGGCUAUCAUAU	1	NM_017672	54822	transient receptor potential cation channel, subfamily M, member 7
Human Kinase Plate 22	B10	SNRK	SIHK2104-0.25NMOL	UGUGAUAUGGUUAUACCUG	CAGGUAUAACCAUAUCACA	1	NM_001100594	54861	SNF related kinase
Human Kinase Plate 22	C10	PXK	SIHK1911-0.25NMOL	UUAGCAACGCUGAGGAUUC	GAAUCCUCAGCGUUGCUAA	1	NM_017771	54899	PX domain containing serine/threonine kinase
Human Kinase Plate 22	D10	UCKL1	SIHK2414-0.25NMOL	UAGCGGUCGCCAAAGUUCC	GGAACUUUGGCGACCGCUA	1	NM_017859	54963	uridine-cytidine kinase 1-like 1
Human Kinase Plate 22	E10	ULK4	SIHK2448-0.25NMOL	UGAAUAUGUUGGUAGAUGC	GCAUCUACCAACAUAUUCA	1	NM_017886	54986	unc-51-like kinase 4 (C. elegans)
Human Kinase Plate 22	F10	ULK4	SIHK2447-0.25NMOL	AAGAGUCUCCACUCCACAU	AUGUGGAGUGGAGACUCUU	1	XM_934158	54986	unc-51-like kinase 4 (C. elegans)
Human Kinase Plate 22	G10	ULK4	SIHK2446-0.25NMOL	UGAGAAGAAACAUGGAUUC	GAAUCCAUGUUUCUUCUCA	1	XM_934164	54986	unc-51-like kinase 4 (C. elegans)
Human Kinase Plate 22	H10	ULK4	SIHK2445-0.25NMOL	UUAGGUCCAAAGACAGCUG	CAGCUGUCUUUGGACCUAA	1	XM_934168	54986	unc-51-like kinase 4 (C. elegans)
Human Kinase Plate 22	A11	ULK4	SIHK2444-0.25NMOL	UUAUCAGUACAAAGAAUGG	CCAUUCUUUGUACUGAUAA	1	XM_934170	54986	unc-51-like kinase 4 (C. elegans)
Human Kinase Plate 22	B11	ULK4	SIHK2443-0.25NMOL	UCUCACAACAUCUUCUGGG	CCCAGAAGAUGUUGUGAGA	1	XM_934171	54986	unc-51-like kinase 4 (C. elegans)
Human Kinase Plate 22	C11	OXSM	SIHK1479-0.25NMOL	ACCAAGAGGAGUCACUAAG	CUUAGUGACUCCUCUUGGU	1	NM_017897	54995	3-oxoacyl-ACP synthase, mitochondrial
Human Kinase Plate 22	D11	ETNK2	SIHK0752-0.25NMOL	AAAGCUUGGUAGUUGUAGC	GCUACAACUACCAAGCUUU	1	NM_018208	55224	ethanolamine kinase 2
Human Kinase Plate 22	E11	FGGY	SIHK0791-0.25NMOL	AAUCCCUUGUACAACUUUC	GAAAGUUGUACAAGGGAUU	1	NM_001113411	55277	FGGY carbohydrate kinase domain containing
Human Kinase Plate 22	F11	FGGY	SIHK0790-0.25NMOL	AAAGCAAUGGCUUGAACUG	CAGUUCAAGCCAUUGCUUU	1	NM_018291	55277	FGGY carbohydrate kinase domain containing
Human Kinase Plate 22	G11	PI4K2B	SIHK1630-0.25NMOL	UAACUAAUCUUUCAAAUUG	CAAUUUGAAAGAUUAGUUA	1	NM_018323	55300	phosphatidylinositol 4-kinase type 2 beta
Human Kinase Plate 22	H11	RFK	SIHK1949-0.25NMOL	AGAAACCUGGAAGAAAUUG	CAAUUUCUUCCAGGUUUCU	1	NM_018339	55312	riboflavin kinase
Human Kinase Plate 23	A2	SGK3	SIHK2074-0.25NMOL	ACACAAAUAGAAGUUUCAG	CUGAAACUUCUAUUUGUGU	1	NM_001033578	23678	serum/glucocorticoid regulated kinase family, member 3
Human Kinase Plate 23	B2	RAB38	SIHK1916-0.25NMOL	AAUAGAGGCACAAUUUGUG	CACAAAUUGUGCCUCUAUU	1	NM_022337	23682	RAB38, member RAS oncogene family
Human Kinase Plate 23	C2	PRKD3	SIHK1855-0.25NMOL	UUGAUGCACAGCGUUUAUG	CAUAAACGCUGUGCAUCAA	1	NM_005813	23683	protein kinase D3
Human Kinase Plate 23	D2	SHPK	SIHK2080-0.25NMOL	AUCAUGCGUGAAUACACAG	CUGUGUAUUCACGCAUGAU	1	NM_013276	23729	sedoheptulokinase
Human Kinase Plate 23	E2	RIPK5	SIHK1975-0.25NMOL	UCCAUUCUCAGGGACAAUG	CAUUGUCCCUGAGAAUGGA	1	NM_015375	25778	dual serine/threonine and tyrosine protein kinase
Human Kinase Plate 23	F2	PRKD2	SIHK1851-0.25NMOL	AAUAGUGCCGCUUUCUCAG	CUGAGAAAGCGGCACUAUU	1	NM_001079880	25865	protein kinase D2
Human Kinase Plate 23	G2	PRKD2	SIHK1850-0.25NMOL	UCGUAAAGGCCGUAGAAGC	GCUUCUACGGCCUUUACGA	1	NM_016457	25865	protein kinase D2
Human Kinase Plate 23	H2	ULK3	SIHK2425-0.25NMOL	UUGGCUACACACUUUAUGG	CCAUAAAGUGUGUAGCCAA	1	NM_001099436	25989	unc-51-like kinase 3 (C. elegans)
Human Kinase Plate 23	A3	DAK	SIHK0536-0.25NMOL	UAGGAUUGCCAGGUAAAGG	CCUUUACCUGGCAAUCCUA	1	NM_015533	26007	dihydroxyacetone kinase 2 homolog (S. cerevisiae)
Human Kinase Plate 23	B3	AK5	SIHK0086-0.25NMOL	UAACAAUGCCCUCUUCAUC	GAUGAAGAGGGCAUUGUUA	1	NM_012093	26289	adenylate kinase 5
Human Kinase Plate 23	C3	HSPB8	SIHK0924-0.25NMOL	UACAACGUGAAAUGUUAAG	CUUAACAUUUCACGUUGUA	1	NM_014365	26353	heat shock 22kDa protein 8
Human Kinase Plate 23	D3	LATS2	SIHK1043-0.25NMOL	AUCUCGAAGAGAAUCACUC	GAGUGAUUCUCUUCGAGAU	1	NM_014572	26524	LATS, large tumor suppressor, homolog 2 (Drosophila)
Human Kinase Plate 23	E3	SRPK3	SIHK2127-0.25NMOL	AAGAACUCCCGGGAAUAGC	GCUAUUCCCGGGAGUUCUU	1	NM_014370	26576	SFRS protein kinase 3
Human Kinase Plate 23	F3	RPS6KC1	SIHK2032-0.25NMOL	AAUCGCGGCACACAAUUCC	GGAAUUGUGUGCCGCGAUU	1	NM_012424	26750	ribosomal protein S6 kinase, 52kDa, polypeptide 1
Human Kinase Plate 23	G3	TPK1	SIHK2321-0.25NMOL	UGAUGGCCAUGGUCCAGAG	CUCUGGACCAUGGCCAUCA	1	NM_001042482	27010	thiamin pyrophosphokinase 1
Human Kinase Plate 23	H3	TPK1	SIHK2320-0.25NMOL	UCACAUCAACCUUUAAGUC	GACUUAAAGGUUGAUGUGA	1	NM_022445	27010	thiamin pyrophosphokinase 1
Human Kinase Plate 23	A4	PKD2L2	SIHK1721-0.25NMOL	ACAUGAUGGCAAAUCCUAC	GUAGGAUUUGCCAUCAUGU	1	NM_014386	27039	polycystic kidney disease 2-like 2
Human Kinase Plate 23	B4	EIF2AK1	SIHK0661-0.25NMOL	AUACUCAGAUCCUUCCAAC	GUUGGAAGGAUCUGAGUAU	1	NM_014413	27102	eukaryotic translation initiation factor 2-alpha kinase 1
Human Kinase Plate 23	C4	TJP3	SIHK2283-0.25NMOL	AAGAUGCCCACGUCAUUGC	GCAAUGACGUGGGCAUCUU	1	NM_014428	27134	tight junction protein 3 (zona occludens 3)
Human Kinase Plate 23	D4	STK36	SIHK2187-0.25NMOL	UCCAGUCCCUGAUUUAGCC	GGCUAAAUCAGGGACUGGA	1	NM_015690	27148	serine/threonine kinase 36, fused homolog (Drosophila)
Human Kinase Plate 23	E4	RPS6KA6	SIHK2020-0.25NMOL	UGAGUCAGGGCAGAGUAUG	CAUACUCUGCCCUGACUCA	1	NM_014496	27330	ribosomal protein S6 kinase, 90kDa, polypeptide 6
Human Kinase Plate 23	F4	STK39	SIHK2196-0.25NMOL	UAAGCAGCUUCUCAAUCAG	CUGAUUGAGAAGCUGCUUA	1	NM_013233	27347	serine threonine kinase 39 (STE20/SPS1 homolog, yeast)
Human Kinase Plate 23	G4	TRIB2	SIHK2328-0.25NMOL	UCACCCAGGAUAAUUUCAG	CUGAAAUUAUCCUGGGUGA	1	NM_021643	28951	tribbles homolog 2 (Drosophila)
Human Kinase Plate 23	H4	HIPK2	SIHK0899-0.25NMOL	UCGAUCUCCUCGCUCUUAC	GUAAGAGCGAGGAGAUCGA	1	NM_001113239	28996	homeodomain interacting protein kinase 2
Human Kinase Plate 23	A5	HIPK2	SIHK0898-0.25NMOL	UUCGAUUGGAGUGAUUCUC	GAGAAUCACUCCAAUCGAA	1	NM_022740	28996	homeodomain interacting protein kinase 2
Human Kinase Plate 23	B5	TBK1	SIHK2247-0.25NMOL	UUAAAGAGCCAAACCUUUC	GAAAGGUUUGGCUCUUUAA	1	NM_013254	29110	TANK-binding kinase 1
Human Kinase Plate 23	C5	EEF2K	SIHK0655-0.25NMOL	UCGGCUAGGAUGUGAUGAG	CUCAUCACAUCCUAGCCGA	1	NM_013302	29904	eukaryotic elongation factor-2 kinase
Human Kinase Plate 23	D5	NME7	SIHK1439-0.25NMOL	AGUAUUGAACCUCUAAUAG	CUAUUAGAGGUUCAAUACU	1	NM_013330	29922	non-metastatic cells 7, protein expressed in (nucleoside-diphosphate kinase)
Human Kinase Plate 23	E5	PKN3	SIHK1739-0.25NMOL	AACACAAGCCACGUAGAAG	CUUCUACGUGGCUUGUGUU	1	NM_013355	29941	protein kinase N3
Human Kinase Plate 23	F5	NRBP1	SIHK1448-0.25NMOL	UAUGCACUGUCAAUACCUG	CAGGUAUUGACAGUGCAUA	1	NM_013392	29959	nuclear receptor binding protein 1
Human Kinase Plate 23	G5	HUNK	SIHK0927-0.25NMOL	UCAAACCAAAGUCAAUCAG	CUGAUUGACUUUGGUUUGA	1	NM_014586	30811	hormonally up-regulated Neu-associated kinase
Human Kinase Plate 23	H5	PIK3R4	SIHK1674-0.25NMOL	AUAAUUGAAAUCUGCCGGG	CCCGGCAGAUUUCAAUUAU	1	NM_014602	30849	phosphoinositide-3-kinase, regulatory subunit 4
Human Kinase Plate 23	A6	MINK1	SIHK1294-0.25NMOL	UGAACCAGCACCACAGAAC	GUUCUGUGGUGCUGGUUCA	1	NM_001024937	50488	misshapen-like kinase 1 (zebrafish)
Human Kinase Plate 23	B6	AK3	SIHK0080-0.25NMOL	UGAAAGCCUUGGCUAACAC	GUGUUAGCCAAGGCUUUCA	1	NM_016282	50808	adenylate kinase 3
Human Kinase Plate 23	C6	TNNI3K	SIHK2312-0.25NMOL	UUUCGCCAGUGAGAAUUUC	GAAAUUCUCACUGGCGAAA	1	NM_001112808	51086	TNNI3 interacting kinase
Human Kinase Plate 23	D6	TNNI3K	SIHK2311-0.25NMOL	UAACAACAUGAGGUUGAAC	GUUCAACCUCAUGUUGUUA	1	NM_015978	51086	TNNI3 interacting kinase
Human Kinase Plate 23	E6	IRAK4	SIHK0985-0.25NMOL	UUCUUCUUUAAUAUCUAGC	GCUAGAUAUUAAAGAAGAA	1	NM_001114182	51135	interleukin-1 receptor-associated kinase 4
Human Kinase Plate 23	F6	IRAK4	SIHK0984-0.25NMOL	AAAUUGAUGCCAUUAGCUG	CAGCUAAUGGCAUCAAUUU	1	NM_016123	51135	interleukin-1 receptor-associated kinase 4
Human Kinase Plate 23	G6	VRK3	SIHK2456-0.25NMOL	UCUGACAGCACAUGCUUUG	CAAAGCAUGUGCUGUCAGA	1	NM_001025778	51231	vaccinia related kinase 3
Human Kinase Plate 23	H6	CDKL3	SIHK0383-0.25NMOL	UCACAGAGCUUAGUAAUUC	GAAUUACUAAGCUCUGUGA	1	NM_001113575	51265	cyclin-dependent kinase-like 3
Human Kinase Plate 23	A7	CDKL3	SIHK0382-0.25NMOL	ACCAAGUCCACCUUCAUAC	GUAUGAAGGUGGACUUGGU	1	NM_016508	51265	cyclin-dependent kinase-like 3
Human Kinase Plate 23	B7	TXNDC3	SIHK2395-0.25NMOL	UAUAGAAGUUGACAACUUG	CAAGUUGUCAACUUCUAUA	1	NM_016616	51314	thioredoxin domain containing 3 (spermatozoa)
Human Kinase Plate 23	C7	TAOK3	SIHK2244-0.25NMOL	UUCCGCUUGAAGAAACGAC	GUCGUUUCUUCAAGCGGAA	1	NM_016281	51347	TAO kinase 3
Human Kinase Plate 23	D7	PRKAG2	SIHK1801-0.25NMOL	UGGGUAAGUAUAUAAAGUG	CACUUUAUAUACUUACCCA	1	NM_001040633	51422	protein kinase, AMP-activated, gamma 2 non-catalytic subunit
Human Kinase Plate 23	E7	POLK	SIHK1768-0.25NMOL	UAGCAAUUCCUUAGCAAUG	CAUUGCUAAGGAAUUGCUA	1	NM_016218	51426	polymerase (DNA directed) kappa
Human Kinase Plate 23	F7	IHPK2	SIHK0944-0.25NMOL	UCUACAAUGUCCACAAUUC	GAAUUGUGGACAUUGUAGA	1	NM_001005909	51447	inositol hexakisphosphate kinase 2
Human Kinase Plate 23	G7	IHPK2	SIHK0943-0.25NMOL	UAAGUCUCUAGAACCUGCC	GGCAGGUUCUAGAGACUUA	1	NM_001005910	51447	inositol hexakisphosphate kinase 2
Human Kinase Plate 23	H7	IHPK2	SIHK0942-0.25NMOL	ACACCUUUCCUCCCAGGCC	GGCCUGGGAGGAAAGGUGU	1	NM_001005912	51447	inositol hexakisphosphate kinase 2
Human Kinase Plate 23	A8	TRIM33	SIHK2343-0.25NMOL	UGUAGUAACUUCAUCUGUC	GACAGAUGAAGUUACUACA	1	NM_015906	51592	tripartite motif-containing 33
Human Kinase Plate 23	B8	MPP6	SIHK1329-0.25NMOL	UAGUUUGGAAUCUUCUAGC	GCUAGAAGAUUCCAAACUA	1	NM_016447	51678	membrane protein, palmitoylated 6 (MAGUK p55 subfamily member 6)
Human Kinase Plate 23	C8	NLK	SIHK1418-0.25NMOL	UGCAAGAGACCAGAUUCUG	CAGAAUCUGGUCUCUUGCA	1	NM_016231	51701	nemo-like kinase
Human Kinase Plate 23	D8	CMPK1	SIHK0471-0.25NMOL	UAUCUCAACUGGUACAAUC	GAUUGUACCAGUUGAGAUA	1	NM_016308	51727	cytidine monophosphate (UMP-CMP) kinase 1, cytosolic
Human Kinase Plate 23	E8	POLR3K	SIHK1774-0.25NMOL	UAUCUUUCCACCACACUAG	CUAGUGUGGUGGAAAGAUA	1	NM_016310	51728	polymerase (RNA) III (DNA directed) polypeptide K, 12.3 kDa
Human Kinase Plate 23	F8	CRKRS	SIHK0493-0.25NMOL	UUCACAGGCUCAGUACUUG	CAAGUACUGAGCCUGUGAA	1	NM_015083	51755	Cdc2-related kinase, arginine/serine-rich
Human Kinase Plate 23	G8	CRKRS	SIHK0492-0.25NMOL	UAUGCAGGACUUCUACUUC	GAAGUAGAAGUCCUGCAUA	1	NM_016507	51755	Cdc2-related kinase, arginine/serine-rich
Human Kinase Plate 23	H8	RP6-213H19.1	SIHK2001-0.25NMOL	UUGUUAAUCUUGACGUAGG	CCUACGUCAAGAUUAACAA	1	NM_001042452	51765	serine/threonine protein kinase MST4
Human Kinase Plate 23	A9	RP6-213H19.1	SIHK2000-0.25NMOL	UUAGCAUGGUAGCAAUCUG	CAGAUUGCUACCAUGCUAA	1	NM_016542	51765	serine/threonine protein kinase MST4
Human Kinase Plate 23	B9	ZAK	SIHK2486-0.25NMOL	UUCCAACCAAGGACAUGUG	CACAUGUCCUUGGUUGGAA	1	NM_016653	51776	sterile alpha motif and leucine zipper containing kinase AZK
Human Kinase Plate 23	C9	PANK1	SIHK1511-0.25NMOL	UGAAUGAACCUGUGCAUAG	CUAUGCACAGGUUCAUUCA	1	NM_138316	53354	pantothenate kinase 1
Human Kinase Plate 23	D9	PANK1	SIHK1510-0.25NMOL	AGUAUUAGAAGUCAAAUAC	GUAUUUGACUUCUAAUACU	1	NM_148977	53354	pantothenate kinase 1
Human Kinase Plate 23	E9	PRKAG3	SIHK1804-0.25NMOL	AAUCUUAUGUUGUUCAAUC	GAUUGAACAACAUAAGAUU	1	NM_017431	53632	protein kinase, AMP-activated, gamma 3 non-catalytic subunit
Human Kinase Plate 23	F9	MYO3A	SIHK1364-0.25NMOL	UUAGAAUGUGGCAGAUUAC	GUAAUCUGCCACAUUCUAA	1	NM_017433	53904	myosin IIIA
Human Kinase Plate 23	G9	CSNK1G1	SIHK0517-0.25NMOL	AGGGCUUCCAAAUCAUCUC	GAGAUGAUUUGGAAGCCCU	1	NM_001011664	53944	casein kinase 1, gamma 1
Human Kinase Plate 23	H9	RIPK4	SIHK1972-0.25NMOL	UGGAAGGUGGGCCUAACUC	GAGUUAGGCCCACCUUCCA	1	NM_020639	54101	receptor-interacting serine-threonine kinase 4
Human Kinase Plate 23	A10	TRPM7	SIHK2352-0.25NMOL	ACAGCAUUGGAUUAGUUGG	CCAACUAAUCCAAUGCUGU	1	NM_017672	54822	transient receptor potential cation channel, subfamily M, member 7
Human Kinase Plate 23	B10	SNRK	SIHK2103-0.25NMOL	UAAAGGCGGACGAUGUUAG	CUAACAUCGUCCGCCUUUA	1	NM_001100594	54861	SNF related kinase
Human Kinase Plate 23	C10	PXK	SIHK1910-0.25NMOL	UGUAUCUUCUAACAAUCUG	CAGAUUGUUAGAAGAUACA	1	NM_017771	54899	PX domain containing serine/threonine kinase
Human Kinase Plate 23	D10	UCKL1	SIHK2413-0.25NMOL	UGGACACACCGGUGAUCUG	CAGAUCACCGGUGUGUCCA	1	NM_017859	54963	uridine-cytidine kinase 1-like 1
Human Kinase Plate 23	E10	ULK4	SIHK2442-0.25NMOL	UUUAACUGGUGGCUGUUUC	GAAACAGCCACCAGUUAAA	1	NM_017886	54986	unc-51-like kinase 4 (C. elegans)
Human Kinase Plate 23	F10	ULK4	SIHK2441-0.25NMOL	AAGCUAAAGAGUCUCCACU	AGUGGAGACUCUUUAGCUU	1	XM_934158	54986	unc-51-like kinase 4 (C. elegans)
Human Kinase Plate 23	G10	ULK4	SIHK2440-0.25NMOL	UUGUAAUCUUGGUCAGAGG	CCUCUGACCAAGAUUACAA	1	XM_934164	54986	unc-51-like kinase 4 (C. elegans)
Human Kinase Plate 23	H10	ULK4	SIHK2439-0.25NMOL	UCUUGAGGCUCUCCAAGUG	CACUUGGAGAGCCUCAAGA	1	XM_934168	54986	unc-51-like kinase 4 (C. elegans)
Human Kinase Plate 23	A11	ULK4	SIHK2438-0.25NMOL	AUCAGUACAAAGAAUGGCU	AGCCAUUCUUUGUACUGAU	1	XM_934170	54986	unc-51-like kinase 4 (C. elegans)
Human Kinase Plate 23	B11	ULK4	SIHK2437-0.25NMOL	AUGAAGAUGAUGUAAUCCA	UGGAUUACAUCAUCUUCAU	1	XM_934171	54986	unc-51-like kinase 4 (C. elegans)
Human Kinase Plate 23	C11	OXSM	SIHK1478-0.25NMOL	UAUGCAAUCUGGAUAUUGG	CCAAUAUCCAGAUUGCAUA	1	NM_017897	54995	3-oxoacyl-ACP synthase, mitochondrial
Human Kinase Plate 23	D11	ETNK2	SIHK0751-0.25NMOL	UCAUAGAUGAUAUUCUUGC	GCAAGAAUAUCAUCUAUGA	1	NM_018208	55224	ethanolamine kinase 2
Human Kinase Plate 23	E11	FGGY	SIHK0789-0.25NMOL	AAUAUGUCCACUUACACAC	GUGUGUAAGUGGACAUAUU	1	NM_001113411	55277	FGGY carbohydrate kinase domain containing
Human Kinase Plate 23	F11	FGGY	SIHK0788-0.25NMOL	AAUGGCAAGAUCAUCAAGG	CCUUGAUGAUCUUGCCAUU	1	NM_018291	55277	FGGY carbohydrate kinase domain containing
Human Kinase Plate 23	G11	PI4K2B	SIHK1629-0.25NMOL	UGUACUAGCUGGAAAGGAC	GUCCUUUCCAGCUAGUACA	1	NM_018323	55300	phosphatidylinositol 4-kinase type 2 beta
Human Kinase Plate 23	H11	RFK	SIHK1948-0.25NMOL	UAUCAGCUGGAAGAUUAUC	GAUAAUCUUCCAGCUGAUA	1	NM_018339	55312	riboflavin kinase
Human Kinase Plate 24	A2	SGK3	SIHK2073-0.25NMOL	UAUGGAACUGUUUCUUCUG	CAGAAGAAACAGUUCCAUA	1	NM_001033578	23678	serum/glucocorticoid regulated kinase family, member 3
Human Kinase Plate 24	B2	RAB38	SIHK1915-0.25NMOL	UUAACUUGGAGUCCAAAUC	GAUUUGGACUCCAAGUUAA	1	NM_022337	23682	RAB38, member RAS oncogene family
Human Kinase Plate 24	C2	PRKD3	SIHK1854-0.25NMOL	AAUAGCCACUUCAUUACGG	CCGUAAUGAAGUGGCUAUU	1	NM_005813	23683	protein kinase D3
Human Kinase Plate 24	D2	SHPK	SIHK2079-0.25NMOL	AAUUCACAGCAGUCGUUUG	CAAACGACUGCUGUGAAUU	1	NM_013276	23729	sedoheptulokinase
Human Kinase Plate 24	E2	RIPK5	SIHK1974-0.25NMOL	AAUUACUGGUGAUGUGAAC	GUUCACAUCACCAGUAAUU	1	NM_015375	25778	dual serine/threonine and tyrosine protein kinase
Human Kinase Plate 24	F2	PRKD2	SIHK1849-0.25NMOL	UGUCAAUGACCUUAACUGC	GCAGUUAAGGUCAUUGACA	1	NM_001079880	25865	protein kinase D2
Human Kinase Plate 24	G2	PRKD2	SIHK1848-0.25NMOL	UGCGAGCAAAGCCAAAGUC	GACUUUGGCUUUGCUCGCA	1	NM_016457	25865	protein kinase D2
Human Kinase Plate 24	H2	ULK3	SIHK2424-0.25NMOL	UCACGAGUGUCCUUCUUGG	CCAAGAAGGACACUCGUGA	1	NM_001099436	25989	unc-51-like kinase 3 (C. elegans)
Human Kinase Plate 24	A3	DAK	SIHK0535-0.25NMOL	UGGUUUCAGCAUCUAUCAG	CUGAUAGAUGCUGAAACCA	1	NM_015533	26007	dihydroxyacetone kinase 2 homolog (S. cerevisiae)
Human Kinase Plate 24	B3	AK5	SIHK0085-0.25NMOL	AUGUAUUGGAAUCCAUAUC	GAUAUGGAUUCCAAUACAU	1	NM_012093	26289	adenylate kinase 5
Human Kinase Plate 24	C3	HSPB8	SIHK0923-0.25NMOL	UAUAAGACCUGUAUAUCAC	GUGAUAUACAGGUCUUAUA	1	NM_014365	26353	heat shock 22kDa protein 8
Human Kinase Plate 24	D3	LATS2	SIHK1042-0.25NMOL	ACGUGGACCACCUGAUUCC	GGAAUCAGGUGGUCCACGU	1	NM_014572	26524	LATS, large tumor suppressor, homolog 2 (Drosophila)
Human Kinase Plate 24	E3	SRPK3	SIHK2126-0.25NMOL	UGAGCUGGACAAUGGUCUC	GAGACCAUUGUCCAGCUCA	1	NM_014370	26576	SFRS protein kinase 3
Human Kinase Plate 24	F3	RPS6KC1	SIHK2031-0.25NMOL	AAUAACUAGUAGUACAUUC	GAAUGUACUACUAGUUAUU	1	NM_012424	26750	ribosomal protein S6 kinase, 52kDa, polypeptide 1
Human Kinase Plate 24	G3	TPK1	SIHK2319-0.25NMOL	UGCAAACCCAGGUGAAUCG	CGAUUCACCUGGGUUUGCA	1	NM_001042482	27010	thiamin pyrophosphokinase 1
Human Kinase Plate 24	H3	TPK1	SIHK2318-0.25NMOL	AGGCACUUAGUAAAGUCAG	CUGACUUUACUAAGUGCCU	1	NM_022445	27010	thiamin pyrophosphokinase 1
Human Kinase Plate 24	A4	PKD2L2	SIHK1720-0.25NMOL	AACAAGAAAUCCUAACUGG	CCAGUUAGGAUUUCUUGUU	1	NM_014386	27039	polycystic kidney disease 2-like 2
Human Kinase Plate 24	B4	EIF2AK1	SIHK0660-0.25NMOL	AGGCUUACUAAAUACAACG	CGUUGUAUUUAGUAAGCCU	1	NM_014413	27102	eukaryotic translation initiation factor 2-alpha kinase 1
Human Kinase Plate 24	C4	TJP3	SIHK2282-0.25NMOL	AUCUGUAGAAUGAGAUCUC	GAGAUCUCAUUCUACAGAU	1	NM_014428	27134	tight junction protein 3 (zona occludens 3)
Human Kinase Plate 24	D4	STK36	SIHK2186-0.25NMOL	UGGACAUAUCCCUGAUUAG	CUAAUCAGGGAUAUGUCCA	1	NM_015690	27148	serine/threonine kinase 36, fused homolog (Drosophila)
Human Kinase Plate 24	E4	RPS6KA6	SIHK2019-0.25NMOL	AAUCUGCACUGGCUGAUUC	GAAUCAGCCAGUGCAGAUU	1	NM_014496	27330	ribosomal protein S6 kinase, 90kDa, polypeptide 6
Human Kinase Plate 24	F4	STK39	SIHK2195-0.25NMOL	UGUCUGGUGUUCUUGUAAG	CUUACAAGAACACCAGACA	1	NM_013233	27347	serine threonine kinase 39 (STE20/SPS1 homolog, yeast)
Human Kinase Plate 24	G4	TRIB2	SIHK2327-0.25NMOL	UCCUGGAACCUGCUAAGUC	GACUUAGCAGGUUCCAGGA	1	NM_021643	28951	tribbles homolog 2 (Drosophila)
Human Kinase Plate 24	H4	HIPK2	SIHK0897-0.25NMOL	AACCUAGUUGUCUUUGUCC	GGACAAAGACAACUAGGUU	1	NM_001113239	28996	homeodomain interacting protein kinase 2
Human Kinase Plate 24	A5	HIPK2	SIHK0896-0.25NMOL	UCUCUUGUCAGCAUCAAUG	CAUUGAUGCUGACAAGAGA	1	NM_022740	28996	homeodomain interacting protein kinase 2
Human Kinase Plate 24	B5	TBK1	SIHK2246-0.25NMOL	UGUCAUGCAAUUUAACAGG	CCUGUUAAAUUGCAUGACA	1	NM_013254	29110	TANK-binding kinase 1
Human Kinase Plate 24	C5	EEF2K	SIHK0654-0.25NMOL	UGCACAUCUGCAUGAUGUC	GACAUCAUGCAGAUGUGCA	1	NM_013302	29904	eukaryotic elongation factor-2 kinase
Human Kinase Plate 24	D5	NME7	SIHK1438-0.25NMOL	AAACUUCAUAGAAUUCCUC	GAGGAAUUCUAUGAAGUUU	1	NM_013330	29922	non-metastatic cells 7, protein expressed in (nucleoside-diphosphate kinase)
Human Kinase Plate 24	E5	PKN3	SIHK1738-0.25NMOL	AUCGCUCUGACACAAAGUC	GACUUUGUGUCAGAGCGAU	1	NM_013355	29941	protein kinase N3
Human Kinase Plate 24	F5	NRBP1	SIHK1447-0.25NMOL	UGAACUCCCUCUGUAAUGG	CCAUUACAGAGGGAGUUCA	1	NM_013392	29959	nuclear receptor binding protein 1
Human Kinase Plate 24	G5	HUNK	SIHK0926-0.25NMOL	AUGGCAUACAUGUUCACAC	GUGUGAACAUGUAUGCCAU	1	NM_014586	30811	hormonally up-regulated Neu-associated kinase
Human Kinase Plate 24	H5	PIK3R4	SIHK1673-0.25NMOL	AUAUAGAACGACUUACUGG	CCAGUAAGUCGUUCUAUAU	1	NM_014602	30849	phosphoinositide-3-kinase, regulatory subunit 4
Human Kinase Plate 24	A6	MINK1	SIHK1293-0.25NMOL	UAAGUCUUGAUGAGACAUG	CAUGUCUCAUCAAGACUUA	1	NM_001024937	50488	misshapen-like kinase 1 (zebrafish)
Human Kinase Plate 24	B6	AK3	SIHK0079-0.25NMOL	UCAAAGAAUUCAUACAUAC	GUAUGUAUGAAUUCUUUGA	1	NM_016282	50808	adenylate kinase 3
Human Kinase Plate 24	C6	TNNI3K	SIHK2310-0.25NMOL	UAAGCCCACAUCAAACAUG	CAUGUUUGAUGUGGGCUUA	1	NM_001112808	51086	TNNI3 interacting kinase
Human Kinase Plate 24	D6	TNNI3K	SIHK2309-0.25NMOL	AAUAUUGUGACUGUUCAAG	CUUGAACAGUCACAAUAUU	1	NM_015978	51086	TNNI3 interacting kinase
Human Kinase Plate 24	E6	IRAK4	SIHK0983-0.25NMOL	UAUCUCUAUGAAUAUGAUG	CAUCAUAUUCAUAGAGAUA	1	NM_001114182	51135	interleukin-1 receptor-associated kinase 4
Human Kinase Plate 24	F6	IRAK4	SIHK0982-0.25NMOL	AAGUAAUGCUUCAAAUCUC	GAGAUUUGAAGCAUUACUU	1	NM_016123	51135	interleukin-1 receptor-associated kinase 4
Human Kinase Plate 24	G6	VRK3	SIHK2455-0.25NMOL	AACAAGCGCCCAUCCUUGG	CCAAGGAUGGGCGCUUGUU	1	NM_001025778	51231	vaccinia related kinase 3
Human Kinase Plate 24	H6	CDKL3	SIHK0381-0.25NMOL	UCCACCUUCAUACUCUUUC	GAAAGAGUAUGAAGGUGGA	1	NM_001113575	51265	cyclin-dependent kinase-like 3
Human Kinase Plate 24	A7	CDKL3	SIHK0380-0.25NMOL	UUUGUAUCUGGAGACAUAG	CUAUGUCUCCAGAUACAAA	1	NM_016508	51265	cyclin-dependent kinase-like 3
Human Kinase Plate 24	B7	TXNDC3	SIHK2394-0.25NMOL	AAUCGCUGCCAUACAACUG	CAGUUGUAUGGCAGCGAUU	1	NM_016616	51314	thioredoxin domain containing 3 (spermatozoa)
Human Kinase Plate 24	C7	TAOK3	SIHK2243-0.25NMOL	UGUCGUGUAACCAAAGAUG	CAUCUUUGGUUACACGACA	1	NM_016281	51347	TAO kinase 3
Human Kinase Plate 24	D7	PRKAG2	SIHK1800-0.25NMOL	UCGUCUUUCCACAAAUAUG	CAUAUUUGUGGAAAGACGA	1	NM_001040633	51422	protein kinase, AMP-activated, gamma 2 non-catalytic subunit
Human Kinase Plate 24	E7	POLK	SIHK1767-0.25NMOL	AACAUUCUUCCUUGCUAUG	CAUAGCAAGGAAGAAUGUU	1	NM_016218	51426	polymerase (DNA directed) kappa
Human Kinase Plate 24	F7	IHPK2	SIHK0941-0.25NMOL	UACUGGUUCCGAUGCUUUG	CAAAGCAUCGGAACCAGUA	1	NM_001005909	51447	inositol hexakisphosphate kinase 2
Human Kinase Plate 24	G7	IHPK2	SIHK0940-0.25NMOL	AUUAAGACAGUCUUUGAGG	CCUCAAAGACUGUCUUAAU	1	NM_001005910	51447	inositol hexakisphosphate kinase 2
Human Kinase Plate 24	H7	IHPK2	SIHK0939-0.25NMOL	UAAUUACCCGGGCUUCUGG	CCAGAAGCCCGGGUAAUUA	1	NM_001005912	51447	inositol hexakisphosphate kinase 2
Human Kinase Plate 24	A8	TRIM33	SIHK2342-0.25NMOL	AAGUUUCGCCAGUAGAUUC	GAAUCUACUGGCGAAACUU	1	NM_015906	51592	tripartite motif-containing 33
Human Kinase Plate 24	B8	MPP6	SIHK1328-0.25NMOL	AGUAAACCCAGCUGAUUGG	CCAAUCAGCUGGGUUUACU	1	NM_016447	51678	membrane protein, palmitoylated 6 (MAGUK p55 subfamily member 6)
Human Kinase Plate 24	C8	NLK	SIHK1417-0.25NMOL	AAUACUGAGUAACAACUUC	GAAGUUGUUACUCAGUAUU	1	NM_016231	51701	nemo-like kinase
Human Kinase Plate 24	D8	CMPK1	SIHK0470-0.25NMOL	AUAUAAGUCAAUAAUUGGC	GCCAAUUAUUGACUUAUAU	1	NM_016308	51727	cytidine monophosphate (UMP-CMP) kinase 1, cytosolic
Human Kinase Plate 24	E8	POLR3K	SIHK1773-0.25NMOL	UGUAGAAGGUGGUCAUCGG	CCGAUGACCACCUUCUACA	1	NM_016310	51728	polymerase (RNA) III (DNA directed) polypeptide K, 12.3 kDa
Human Kinase Plate 24	F8	CRKRS	SIHK0491-0.25NMOL	UUAAUAACACUGCCAAUUC	GAAUUGGCAGUGUUAUUAA	1	NM_015083	51755	Cdc2-related kinase, arginine/serine-rich
Human Kinase Plate 24	G8	CRKRS	SIHK0490-0.25NMOL	AAGCUUCAAGGGUCAUCUG	CAGAUGACCCUUGAAGCUU	1	NM_016507	51755	Cdc2-related kinase, arginine/serine-rich
Human Kinase Plate 24	H8	RP6-213H19.1	SIHK1999-0.25NMOL	UCGCCUGAUUCCUGCUAGC	GCUAGCAGGAAUCAGGCGA	1	NM_001042452	51765	serine/threonine protein kinase MST4
Human Kinase Plate 24	A9	RP6-213H19.1	SIHK1998-0.25NMOL	ACAGAACUCUCAUUGGAUG	CAUCCAAUGAGAGUUCUGU	1	NM_016542	51765	serine/threonine protein kinase MST4
Human Kinase Plate 24	B9	ZAK	SIHK2485-0.25NMOL	UUGGAAUGGUUAAUCUCUC	GAGAGAUUAACCAUUCCAA	1	NM_016653	51776	sterile alpha motif and leucine zipper containing kinase AZK
Human Kinase Plate 24	C9	PANK1	SIHK1509-0.25NMOL	AAGGCUAGAGAAGUUCUUC	GAAGAACUUCUCUAGCCUU	1	NM_138316	53354	pantothenate kinase 1
Human Kinase Plate 24	D9	PANK1	SIHK1508-0.25NMOL	AUGGAGACCAUAUUGAUUC	GAAUCAAUAUGGUCUCCAU	1	NM_148977	53354	pantothenate kinase 1
Human Kinase Plate 24	E9	PRKAG3	SIHK1803-0.25NMOL	AGGUGAAUCACAUCAAAGC	GCUUUGAUGUGAUUCACCU	1	NM_017431	53632	protein kinase, AMP-activated, gamma 3 non-catalytic subunit
Human Kinase Plate 24	F9	MYO3A	SIHK1363-0.25NMOL	AAUCCUAGUCUUCGAAUUC	GAAUUCGAAGACUAGGAUU	1	NM_017433	53904	myosin IIIA
Human Kinase Plate 24	G9	CSNK1G1	SIHK0516-0.25NMOL	AGAUGCACCAGAAUCUACG	CGUAGAUUCUGGUGCAUCU	1	NM_001011664	53944	casein kinase 1, gamma 1
Human Kinase Plate 24	H9	RIPK4	SIHK1971-0.25NMOL	UCAAGCAACAGCUGAUAAG	CUUAUCAGCUGUUGCUUGA	1	NM_020639	54101	receptor-interacting serine-threonine kinase 4
Human Kinase Plate 24	A10	TRPM7	SIHK2351-0.25NMOL	UAACCAUAAUGAUAUACUG	CAGUAUAUCAUUAUGGUUA	1	NM_017672	54822	transient receptor potential cation channel, subfamily M, member 7
Human Kinase Plate 24	B10	SNRK	SIHK2102-0.25NMOL	AAGAAGACUACAUUCUCUG	CAGAGAAUGUAGUCUUCUU	1	NM_001100594	54861	SNF related kinase
Human Kinase Plate 24	C10	PXK	SIHK1909-0.25NMOL	UAUGAUUUGUUGUGAUCAC	GUGAUCACAACAAAUCAUA	1	NM_017771	54899	PX domain containing serine/threonine kinase
Human Kinase Plate 24	D10	UCKL1	SIHK2412-0.25NMOL	AAGUUGAAGUUGUUGUGUG	CACACAACAACUUCAACUU	1	NM_017859	54963	uridine-cytidine kinase 1-like 1
Human Kinase Plate 24	E10	ULK4	SIHK2436-0.25NMOL	AAUACCGGAGGUAUAGGUC	GACCUAUACCUCCGGUAUU	1	NM_017886	54986	unc-51-like kinase 4 (C. elegans)
Human Kinase Plate 24	F10	ULK4	SIHK2435-0.25NMOL	UGGCUUUGAACCAAGGACA	UGUCCUUGGUUCAAAGCCA	1	XM_934158	54986	unc-51-like kinase 4 (C. elegans)
Human Kinase Plate 24	G10	ULK4	SIHK2434-0.25NMOL	UCAGUGGAGUCGAUCUGCG	CGCAGAUCGACUCCACUGA	1	XM_934164	54986	unc-51-like kinase 4 (C. elegans)
Human Kinase Plate 24	H10	ULK4	SIHK2433-0.25NMOL	UAUUAGGUCCAAAGACAGC	GCUGUCUUUGGACCUAAUA	1	XM_934168	54986	unc-51-like kinase 4 (C. elegans)
Human Kinase Plate 24	A11	ULK4	SIHK2432-0.25NMOL	CUUAUCAGUACAAAGAAUG	CAUUCUUUGUACUGAUAAG	1	XM_934170	54986	unc-51-like kinase 4 (C. elegans)
Human Kinase Plate 24	B11	ULK4	SIHK2431-0.25NMOL	GAUGUAAUCCACUAAUCAG	CUGAUUAGUGGAUUACAUC	1	XM_934171	54986	unc-51-like kinase 4 (C. elegans)
Human Kinase Plate 24	C11	OXSM	SIHK1477-0.25NMOL	UUGAACUGACCUUCAUCAC	GUGAUGAAGGUCAGUUCAA	1	NM_017897	54995	3-oxoacyl-ACP synthase, mitochondrial
Human Kinase Plate 24	D11	ETNK2	SIHK0750-0.25NMOL	UUGAAGUACUGGUUGAAUC	GAUUCAACCAGUACUUCAA	1	NM_018208	55224	ethanolamine kinase 2
Human Kinase Plate 24	E11	FGGY	SIHK0787-0.25NMOL	UUAUCCCAGCAAAUCUCUC	GAGAGAUUUGCUGGGAUAA	1	NM_001113411	55277	FGGY carbohydrate kinase domain containing
Human Kinase Plate 24	F11	FGGY	SIHK0786-0.25NMOL	UAGUGUCAGAUCUGCUAAG	CUUAGCAGAUCUGACACUA	1	NM_018291	55277	FGGY carbohydrate kinase domain containing
Human Kinase Plate 24	G11	PI4K2B	SIHK1628-0.25NMOL	AUUGAGUUGACCAUAAGGC	GCCUUAUGGUCAACUCAAU	1	NM_018323	55300	phosphatidylinositol 4-kinase type 2 beta
Human Kinase Plate 24	H11	RFK	SIHK1947-0.25NMOL	UAUGGGUUCCAUCCUAUGC	GCAUAGGAUGGAACCCAUA	1	NM_018339	55312	riboflavin kinase
Human Kinase Plate 25	A2	STK32B	SIHK2176-0.25NMOL	UUCAACCUCCCUUUAUUGG	CCAAUAAAGGGAGGUUGAA	1	NM_018401	55351	serine/threonine kinase 32B
Human Kinase Plate 25	B2	STYK1	SIHK2215-0.25NMOL	AUGCAUGAAUGUUUCUUGC	GCAAGAAACAUUCAUGCAU	1	NM_018423	55359	serine/threonine/tyrosine kinase 1
Human Kinase Plate 25	C2	PI4K2A	SIHK1627-0.25NMOL	AAUCAGCCAGUUGUCAUUG	CAAUGACAACUGGCUGAUU	1	NM_018425	55361	phosphatidylinositol 4-kinase type 2 alpha
Human Kinase Plate 25	D2	STRADB	SIHK2212-0.25NMOL	AAUCGGUCACUAUUUACUG	CAGUAAAUAGUGACCGAUU	1	NM_018571	55437	STE20-related kinase adaptor beta
Human Kinase Plate 25	E2	ETNK1	SIHK0749-0.25NMOL	UUAAUAGGCAAGAACUCUG	CAGAGUUCUUGCCUAUUAA	1	NM_001039481	55500	ethanolamine kinase 1
Human Kinase Plate 25	F2	ETNK1	SIHK0748-0.25NMOL	UUAUGGCAAAGCACAACAG	CUGUUGUGCUUUGCCAUAA	1	NM_018638	55500	ethanolamine kinase 1
Human Kinase Plate 25	G2	CDC42BPG	SIHK0331-0.25NMOL	UAGGUGAAGCCCACGAAUG	CAUUCGUGGGCUUCACCUA	1	NM_017525	55561	CDC42 binding protein kinase gamma (DMPK-like)
Human Kinase Plate 25	H2	NAGK	SIHK1380-0.25NMOL	UCAGGUAGGGAAAUCGGUC	GACCGAUUUCCCUACCUGA	1	NM_017567	55577	N-acetylglucosamine kinase
Human Kinase Plate 25	A3	BMP2K	SIHK0169-0.25NMOL	AUAGUUCCCACCAUCAUUC	GAAUGAUGGUGGGAACUAU	1	NM_017593	55589	BMP2 inducible kinase
Human Kinase Plate 25	B3	SCYL2	SIHK2051-0.25NMOL	AAGCAGAUUGUCCUAUCAC	GUGAUAGGACAAUCUGCUU	1	NM_017988	55681	SCY1-like 2 (S. cerevisiae)
Human Kinase Plate 25	C3	AGK	SIHK0072-0.25NMOL	AAACAGUGGCCUUCUUCAC	GUGAAGAAGGCCACUGUUU	1	NM_018238	55750	acylglycerol kinase
Human Kinase Plate 25	D3	RIOK2	SIHK1955-0.25NMOL	AAUCAAUUGGCUUUGGAAC	GUUCCAAAGCCAAUUGAUU	1	NM_018343	55781	RIO kinase 2 (yeast)
Human Kinase Plate 25	E3	PBK	SIHK1528-0.25NMOL	ACAGCCCAAGGAGAAUGAG	CUCAUUCUCCUUGGGCUGU	1	NM_018492	55872	PDZ binding kinase
Human Kinase Plate 25	F3	TEX14	SIHK2266-0.25NMOL	UCUCGUGCAUUAUUGUCUG	CAGACAAUAAUGCACGAGA	1	NM_031272	56155	testis expressed 14
Human Kinase Plate 25	G3	STK31	SIHK2167-0.25NMOL	UUUCAACUCAGGUGACAUC	GAUGUCACCUGAGUUGAAA	1	NM_001122833	56164	serine/threonine kinase 31
Human Kinase Plate 25	H3	STK31	SIHK2166-0.25NMOL	UUGGCUUGUCCAUACACUG	CAGUGUAUGGACAAGCCAA	1	NM_031414	56164	serine/threonine kinase 31
Human Kinase Plate 25	A4	SPHK2	SIHK2113-0.25NMOL	UUGAUCAGGCACUACCCUC	GAGGGUAGUGCCUGAUCAA	1	NM_020126	56848	sphingosine kinase 2
Human Kinase Plate 25	B4	RAD18	SIHK1920-0.25NMOL	AUAAACAGCUGUCUAAAUG	CAUUUAGACAGCUGUUUAU	1	NM_020165	56852	RAD18 homolog (S. cerevisiae)
Human Kinase Plate 25	C4	PAK6	SIHK1500-0.25NMOL	UAUCCGAAGUGGUCAGAGG	CCUCUGACCACUUCGGAUA	1	NM_020168	56924	p21 protein (Cdc42/Rac)-activated kinase 6
Human Kinase Plate 25	D4	CABC1	SIHK0224-0.25NMOL	AGAACCAGGAUGUUGUAGC	GCUACAACAUCCUGGUUCU	1	NM_020247	56997	chaperone, ABC1 activity of bc1 complex homolog (S. pombe)
Human Kinase Plate 25	E4	CAMK1D	SIHK0239-0.25NMOL	AUAGCCUGGAGUUCCACAG	CUGUGGAACUCCAGGCUAU	1	NM_020397	57118	calcium/calmodulin-dependent protein kinase ID
Human Kinase Plate 25	F4	ADCK1	SIHK0051-0.25NMOL	UUCCGCACCAGUACAUUGC	GCAAUGUACUGGUGCGGAA	1	NM_020421	57143	aarF domain containing kinase 1
Human Kinase Plate 25	G4	PAK7	SIHK1504-0.25NMOL	UUGUGUAGGUCCUUCACUC	GAGUGAAGGACCUACACAA	1	NM_020341	57144	p21 protein (Cdc42/Rac)-activated kinase 7
Human Kinase Plate 25	H4	SCYL3	SIHK2054-0.25NMOL	AUACUCCUCAGAAACUCUG	CAGAGUUUCUGAGGAGUAU	1	NM_020423	57147	SCY1-like 3 (S. cerevisiae)
Human Kinase Plate 25	A5	CAMK1G	SIHK0242-0.25NMOL	UCAUGUAGGUAUUUCACUG	CAGUGAAAUACCUACAUGA	1	NM_020439	57172	calcium/calmodulin-dependent protein kinase IG
Human Kinase Plate 25	B5	CLK4	SIHK0469-0.25NMOL	UAGUAAGACCACUGAUUCC	GGAAUCAGUGGUCUUACUA	1	NM_020666	57396	CDC-like kinase 4
Human Kinase Plate 25	C5	SCYL1	SIHK2048-0.25NMOL	UGCCGACAGAAAUCCUCAG	CUGAGGAUUUCUGUCGGCA	1	NM_001048218	57410	SCY1-like 1 (S. cerevisiae)
Human Kinase Plate 25	D5	SCYL1	SIHK2047-0.25NMOL	UUGGGUGCGAACGGAUCAG	CUGAUCCGUUCGCACCCAA	1	NM_020680	57410	SCY1-like 1 (S. cerevisiae)
Human Kinase Plate 25	E5	ALPK3	SIHK0123-0.25NMOL	UACUGCCUCCUCAGAUCUG	CAGAUCUGAGGAGGCAGUA	1	NM_020778	57538	alpha-kinase 3
Human Kinase Plate 25	F5	TAOK1	SIHK2239-0.25NMOL	UUUCGAAGUUUAUACUCUC	GAGAGUAUAAACUUCGAAA	1	NM_020791	57551	TAO kinase 1
Human Kinase Plate 25	G5	TRIB3	SIHK2332-0.25NMOL	UACGGUGGCGGCUUCGCAC	GUGCGAAGCCGCCACCGUA	1	NM_021158	57761	tribbles homolog 3 (Drosophila)
Human Kinase Plate 25	H5	MARK4	SIHK1248-0.25NMOL	AUAUAAUUCAGGGAAACUG	CAGUUUCCCUGAAUUAUAU	1	NM_031417	57787	MAP/microtubule affinity-regulating kinase 4
Human Kinase Plate 25	A6	MPP4	SIHK1324-0.25NMOL	UCACUUCUACCAGUUUGUC	GACAAACUGGUAGAAGUGA	1	NM_033066	58538	membrane protein, palmitoylated 4 (MAGUK p55 subfamily member 4)
Human Kinase Plate 25	B6	RBKS	SIHK1943-0.25NMOL	ACACCAUGGACGUCAUUGC	GCAAUGACGUCCAUGGUGU	1	NM_022128	64080	ribokinase
Human Kinase Plate 25	C6	FN3K	SIHK0814-0.25NMOL	AGCACCCUCACCUCUUCGG	CCGAAGAGGUGAGGGUGCU	1	NM_022158	64122	fructosamine 3 kinase
Human Kinase Plate 25	D6	MPP5	SIHK1327-0.25NMOL	UCAUGGAAGAAUUAAGGUC	GACCUUAAUUCUUCCAUGA	1	NM_022474	64398	membrane protein, palmitoylated 5 (MAGUK p55 subfamily member 5)
Human Kinase Plate 25	E6	CERK	SIHK0397-0.25NMOL	AGGAUCAAGCAGCGAUGUC	GACAUCGCUGCUUGAUCCU	1	NM_022766	64781	ceramide kinase
Human Kinase Plate 25	F6	CERK	SIHK0396-0.25NMOL	AAACAUGAAAUCACUAAGG	CCUUAGUGAUUUCAUGUUU	1	NM_182661	64781	ceramide kinase
Human Kinase Plate 25	G6	PINK1	SIHK1690-0.25NMOL	UAGAUGAAGCACAUUUGCG	CGCAAAUGUGCUUCAUCUA	1	NM_032409	65018	PTEN induced putative kinase 1
Human Kinase Plate 25	H6	PFTK2	SIHK1600-0.25NMOL	AUACAGCCCUGGAAGAACC	GGUUCUUCCAGGGCUGUAU	1	NM_139158	65061	PFTAIRE protein kinase 2
Human Kinase Plate 25	A7	WNK1	SIHK2466-0.25NMOL	UGACCAGACAGGUUACCUG	CAGGUAACCUGUCUGGUCA	1	NM_018979	65125	WNK lysine deficient protein kinase 1
Human Kinase Plate 25	B7	NADK	SIHK1377-0.25NMOL	AUUUCAACCGACUGAUUUG	CAAAUCAGUCGGUUGAAAU	1	NM_023018	65220	NAD kinase
Human Kinase Plate 25	C7	WNK4	SIHK2475-0.25NMOL	AUCAGAAAGCAUCAGAUUC	GAAUCUGAUGCUUUCUGAU	1	NM_032387	65266	WNK lysine deficient protein kinase 4
Human Kinase Plate 25	D7	WNK3	SIHK2472-0.25NMOL	UAAGUACGUCUUUAAGGUC	GACCUUAAAGACGUACUUA	1	NM_001002838	65267	WNK lysine deficient protein kinase 3
Human Kinase Plate 25	E7	WNK2	SIHK2469-0.25NMOL	UUGCUACUAGACUUAUAGG	CCUAUAAGUCUAGUAGCAA	1	NM_006648	65268	WNK lysine deficient protein kinase 2
Human Kinase Plate 25	F7	STK33	SIHK2182-0.25NMOL	UUUCCUCAACACUUUCUGG	CCAGAAAGUGUUGAGGAAA	1	NM_030906	65975	serine/threonine kinase 33
Human Kinase Plate 25	G7	CAMKV	SIHK0272-0.25NMOL	UGCCGUACCACGUUGCUUG	CAAGCAACGUGGUACGGCA	1	NM_024046	79012	CaM kinase-like vesicle-associated
Human Kinase Plate 25	H7	CARD14	SIHK0275-0.25NMOL	AGCGCAUUCACCUUCUCCC	GGGAGAAGGUGAAUGCGCU	1	NM_024110	79092	caspase recruitment domain family, member 14
Human Kinase Plate 25	A8	PANK3	SIHK1516-0.25NMOL	UUGGUUCCCAGUGACAAAC	GUUUGUCACUGGGAACCAA	1	NM_024594	79646	pantothenate kinase 3
Human Kinase Plate 25	B8	LRRK1	SIHK1075-0.25NMOL	AUAGCUUGAUGUUGAUGUG	CACAUCAACAUCAAGCUAU	1	NM_024652	79705	leucine-rich repeat kinase 1
Human Kinase Plate 25	C8	SGK269	SIHK2072-0.25NMOL	UUAACACUUCAGUUAGUCC	GGACUAACUGAAGUGUUAA	1	NM_024776	79834	NKF3 kinase family member
Human Kinase Plate 25	D8	SGK269	SIHK2071-0.25NMOL	UUUGGCGUCUUCUUCAGUC	GACUGAAGAAGACGCCAAA	1	XM_370878	79834	NKF3 kinase family member
Human Kinase Plate 25	E8	SGK269	SIHK2070-0.25NMOL	UGAUUCAGCUUCUGUUGAC	GUCAACAGAAGCUGAAUCA	1	XM_935078	79834	NKF3 kinase family member
Human Kinase Plate 25	F8	PIP4K2C	SIHK1699-0.25NMOL	UUGAGAAAGUCCAUAUCCC	GGGAUAUGGACUUUCUCAA	1	NM_024779	79837	phosphatidylinositol-5-phosphate 4-kinase, type II, gamma
Human Kinase Plate 25	G8	NEK11	SIHK1392-0.25NMOL	UAGCCUUGGUGUUUCAGAG	CUCUGAAACACCAAGGCUA	1	NM_024800	79858	NIMA (never in mitosis gene a)- related kinase 11
Human Kinase Plate 25	H8	ADCK4	SIHK0057-0.25NMOL	UGGCCAAGCGGCUGAUGCG	CGCAUCAGCCGCUUGGCCA	1	NM_024876	79934	aarF domain containing kinase 4
Human Kinase Plate 25	A9	YSK4	SIHK2484-0.25NMOL	AUGGACUUAAGCAUGUCAC	GUGACAUGCUUAAGUCCAU	1	NM_001018046	80122	YSK4 Sps1/Ste20-related kinase homolog (S. cerevisiae)
Human Kinase Plate 25	B9	HKDC1	SIHK0922-0.25NMOL	UUAUGCUUUAAAUCUUUGG	CCAAAGAUUUAAAGCAUAA	1	NM_025130	80201	hexokinase domain containing 1
Human Kinase Plate 25	C9	ALPK1	SIHK0117-0.25NMOL	UCCCUCUGAACAUUCUUAC	GUAAGAAUGUUCAGAGGGA	1	NM_001102406	80216	alpha-kinase 1
Human Kinase Plate 25	D9	ALPK1	SIHK0116-0.25NMOL	UCGAAAUGCAUCAGAAUGG	CCAUUCUGAUGCAUUUCGA	1	NM_025144	80216	alpha-kinase 1
Human Kinase Plate 25	E9	ITPKC	SIHK1002-0.25NMOL	UGGGUCCAGAGGUUAUCAG	CUGAUAACCUCUGGACCCA	1	NM_025194	80271	inositol 1,4,5-trisphosphate 3-kinase C
Human Kinase Plate 25	F9	COASY	SIHK0480-0.25NMOL	UUCAUUCUCUGUAUGUCUG	CAGACAUACAGAGAAUGAA	1	NM_001042529	80347	Coenzyme A synthase
Human Kinase Plate 25	G9	COASY	SIHK0479-0.25NMOL	AUGCGCUUCUGCAAGAGGG	CCCUCUUGCAGAAGCGCAU	1	NM_001042531	80347	Coenzyme A synthase
[truncated: 507 more rows]

## Sheet: human Phosphatases library
Human Phosphatase Plate 12	A2	Control	GAGACCUACCUCCGGAUCATT	UGAUCCGGAGGUAGGUCUCTT	1	NM_005030	5347	Homo sapiens polo-like kinase 1 (Drosophila) (PLK1), mRNA
Human Phosphatase Plate 12	B2	PPM1M_3	CUGUGUUCGUGAUUCCCUUTT	AAGGGAAUCACGAACACAGTT	1	NM_144641	132160	Homo sapiens protein phosphatase 1M (PP2C domain containing) (PPM1M), mRNA
Human Phosphatase Plate 12	C2	PPM1D_3	CGCUAAAGCCCUGACUUUATT	UAAAGUCAGGGCUUUAGCGTT	1	NM_003620	8493	Homo sapiens protein phosphatase 1D magnesium-dependent, delta isoform (PPM1D), mRNA
Human Phosphatase Plate 12	D2	PTPN21_3	GGAAGUAUUCCUUGUACCUTT	AGGUACAAGGAAUACUUCCTT	1	NM_007039	11099	Homo sapiens protein tyrosine phosphatase, non-receptor type 21 (PTPN21), mRNA
Human Phosphatase Plate 12	E2	PTPN18_3	GAUAGAGAAUGGGCGGAAATT	UUUCCGCCCAUUCUCUAUCTT	1	NM_014369	26469	Homo sapiens protein tyrosine phosphatase, non-receptor type 18 (brain-derived) (PTPN18), mRNA
Human Phosphatase Plate 12	F2	PTPN2_3	CAAGUGUUACUGAACAUGATT	UCAUGUUCAGUAACACUUGTT	1	NM_080422	5771	Homo sapiens protein tyrosine phosphatase, non-receptor type 2 (PTPN2), transcript variant 2, mRNA
Human Phosphatase Plate 12	G2	PTPRE_3	GAGAAAUAACGAUUGAGAUTT	AUCUCAAUCGUUAUUUCUCTT	1	NM_006504	5791	Homo sapiens protein tyrosine phosphatase, receptor type, E (PTPRE), transcript variant 1, mRNA
Human Phosphatase Plate 12	H2	PTPN3_3	CUGAAUUACCGAUCUUGCATT	UGCAAGAUCGGUAAUUCAGTT	1	NM_002829	5774	Homo sapiens protein tyrosine phosphatase, non-receptor type 3 (PTPN3), mRNA
Human Phosphatase Plate 12	A3	CTDP1_3	GGAUGAAUGUAUUGACCCATT	UGGGUCAAUACAUUCAUCCTT	1	NM_004715	9150	Homo sapiens CTD (carboxy-terminal domain, RNA polymerase II, polypeptide A) phosphatase, subunit 1 (CTDP1), transcript variant FCP1a, mRNA
Human Phosphatase Plate 12	B3	PPP5C_3	CACAGAACGGGCGCUCGAUTT	AUCGAGCGCCCGUUCUGUGTT	1	NM_006247	5536	Homo sapiens protein phosphatase 5, catalytic subunit (PPP5C), mRNA
Human Phosphatase Plate 12	C3	PPP1CC_3	GACUGUAAUGUGUACUGGUTT	ACCAGUACACAUUACAGUCTT	1	NM_002710	5501	Homo sapiens protein phosphatase 1, catalytic subunit, gamma isoform (PPP1CC), mRNA
Human Phosphatase Plate 12	D3	PTPDC1_3	GAGUUACUGAGGCAUGACATT	UGUCAUGCCUCAGUAACUCTT	1	NM_177995	138639	Homo sapiens protein tyrosine phosphatase domain containing 1 (PTPDC1), transcript variant 2, mRNA
Human Phosphatase Plate 12	E3	PTP4A3_3	CUCGGGCCCUGGGUGGCCUTT	AGGCCACCCAGGGCCCGAGTT	1	NM_007079	11156	Homo sapiens protein tyrosine phosphatase type IVA, member 3 (PTP4A3), transcript variant 2, mRNA
Human Phosphatase Plate 12	F3	PTPRU_3	CCAUGGAUCAGUACCACUUTT	AAGUGGUACUGAUCCAUGGTT	1	NM_005704	10076	Homo sapiens protein tyrosine phosphatase, receptor type, U (PTPRU), transcript variant 3, mRNA
Human Phosphatase Plate 12	G3	PTPRO_3	GCCUGUAGACACUUCCGGATT	UCCGGAAGUGUCUACAGGCTT	1	NM_002848	5800	Homo sapiens protein tyrosine phosphatase, receptor type, O (PTPRO), transcript variant 2, mRNA
Human Phosphatase Plate 12	H3	PTPRJ_3	GAUAACGAGUCGUCAUCUATT	UAGAUGACGACUCGUUAUCTT	1	NM_002843	5795	Homo sapiens protein tyrosine phosphatase, receptor type, J (PTPRJ), mRNA
Human Phosphatase Plate 12	A4	PTPRK_3	CCGAUAUGGAAACAUUAUATT	UAUAAUGUUUCCAUAUCGGTT	1	NM_002844	5796	Homo sapiens protein tyrosine phosphatase, receptor type, K (PTPRK), mRNA
Human Phosphatase Plate 12	B4	DUSP4_3	GGCAUCUCGCGGUCGGCCATT	UGGCCGACCGCGAGAUGCCTT	1	NM_001394	1846	Homo sapiens dual specificity phosphatase 4 (DUSP4), transcript variant 1, mRNA
Human Phosphatase Plate 12	C4	DUSP7_3	GCAUCAAGUAUAUCCUCAATT	UUGAGGAUAUACUUGAUGCTT	1	NM_001947	1849	Homo sapiens dual specificity phosphatase 7 (DUSP7), mRNA
Human Phosphatase Plate 12	D4	PPP1R3B_3	GUCAAAGUGUUCUCGGAAUTT	AUUCCGAGAACACUUUGACTT	1	NM_024607	79660	Homo sapiens protein phosphatase 1, regulatory (inhibitor) subunit 3B (PPP1R3B), mRNA
Human Phosphatase Plate 12	E4	PPP1R3A_3	CCAUUAUGACUUAAUGAUUTT	AAUCAUUAAGUCAUAAUGGTT	1	NM_002711	5506	Homo sapiens protein phosphatase 1, regulatory (inhibitor) subunit 3A (glycogen and sarcoplasmic reticulum binding subunit, skeletal muscle) (PPP1R3A), mRNA
Human Phosphatase Plate 12	F4	PPP1R7_3	GAGCUGUACCUUAGCCACATT	UGUGGCUAAGGUACAGCUCTT	1	NM_002712	5510	Homo sapiens protein phosphatase 1, regulatory subunit 7 (PPP1R7), mRNA
Human Phosphatase Plate 12	G4	PPP1R1A_3	GGAUCACACCCACAAUGAATT	UUCAUUGUGGGUGUGAUCCTT	1	NM_006741	5502	Homo sapiens protein phosphatase 1, regulatory (inhibitor) subunit 1A (PPP1R1A), mRNA
Human Phosphatase Plate 12	H4	Control	GAGACCUACCUCCGGAUCATT	UGAUCCGGAGGUAGGUCUCTT	1	NM_005030	5347	Homo sapiens polo-like kinase 1 (Drosophila) (PLK1), mRNA
Human Phosphatase Plate 12	A5	ENTPD3_3	GAUCUGAACACCAGCGACATT	UGUCGCUGGUGUUCAGAUCTT	1	NM_001248	956	Homo sapiens ectonucleoside triphosphate diphosphohydrolase 3 (ENTPD3), mRNA
Human Phosphatase Plate 12	B5	ENTPD5_3	CACUUAUAAGCUCUAUACATT	UGUAUAGAGCUUAUAAGUGTT	1	NM_001249	957	Homo sapiens ectonucleoside triphosphate diphosphohydrolase 5 (ENTPD5), mRNA
Human Phosphatase Plate 12	C5	ENTPD4_3	GAGUCUAUGUGGCCACGUUTT	AACGUGGCCACAUAGACUCTT	1	NM_004901	9583	Homo sapiens ectonucleoside triphosphate diphosphohydrolase 4 (ENTPD4), mRNA
Human Phosphatase Plate 12	D5	LPPR4_3	GUCUUAGCAUGCCGUACAUTT	AUGUACGGCAUGCUAAGACTT	1	NM_014839	9890	Homo sapiens plasticity related gene 1 (LPPR4), mRNA
Human Phosphatase Plate 12	E5	SACM1L_3	CAAAUCACAUGGACGGUUUTT	AAACCGUCCAUGUGAUUUGTT	1	NM_014016	22908	Homo sapiens SAC1 suppressor of actin mutations 1-like (yeast) (SACM1L), mRNA
Human Phosphatase Plate 12	F5	NT5C2_3	CCUACUUUGACUUGAUCUUTT	AAGAUCAAGUCAAAGUAGGTT	1	NM_012229	22978	Homo sapiens 5'-nucleotidase, cytosolic II (NT5C2), mRNA
Human Phosphatase Plate 12	G5	MFN1_3	GGAAGUUCUUAGUGCUAGATT	UCUAGCACUAAGAACUUCCTT	1	NM_017927	55669	Homo sapiens mitofusin 1 (MFN1), nuclear gene encoding mitochondrial protein, transcript variant 2, mRNA
Human Phosphatase Plate 12	H5	ENTPD7_3	CAGUGAUUACCUUCGUCCUTT	AGGACGAAGGUAAUCACUGTT	1	NM_020354	57089	Homo sapiens ectonucleoside triphosphate diphosphohydrolase 7 (ENTPD7), mRNA
Human Phosphatase Plate 12	A6	ILKAP_3	CACUUUCAAGCAUACUGAUTT	AUCAGUAUGCUUGAAAGUGTT	1	NM_030768	80895	Homo sapiens integrin-linked kinase-associated serine/threonine phosphatase 2C (ILKAP), transcript variant 1, mRNA
Human Phosphatase Plate 12	B6	HDHD2_3	GGAAUUUGAUAUCUCUGAATT	UUCAGAGAUAUCAAAUUCCTT	1	NM_032124	84064	Homo sapiens haloacid dehalogenase-like hydrolase domain containing 2 (HDHD2), mRNA
Human Phosphatase Plate 12	C6	C3orf48_3	CAGUUACUUGUAUAUUGGATT	UCCAAUAUACAAGUAACUGTT	1	NM_144714	151649	Homo sapiens chromosome 3 open reading frame 48 (C3orf48), mRNA
Human Phosphatase Plate 12	D6	PPTC7_3	CCUAGUAAUCCCAUUGGAATT	UUCCAAUGGGAUUACUAGGTT	1	NM_139283	160760	Homo sapiens PTC7 protein phosphatase homolog (S. cerevisiae) (PPTC7), mRNA
Human Phosphatase Plate 12	E6	LOC400708_3	CUGUGAGCCGCGUCACUAUTT	AUAGUGACGCGGCUCACAGTT	1	AK094504	400708	Homo sapiens cDNA FLJ37185 fis, clone BRALZ2001743, moderately similar to H.sapiens mRNA for protein phosphatase 5
Human Phosphatase Plate 12	F6	PPAPDC2_3	GUAUCAGUAAGAUUUGUGUTT	ACACAAAUCUUACUGAUACTT	1	NM_203453	403313	Homo sapiens phosphatidic acid phosphatase type 2 domain containing 2 (PPAPDC2), mRNA
Human Phosphatase Plate 12	G6	DNAJC6_3	CAUUCGAUUGCUAUAUGCATT	UGCAUAUAGCAAUCGAAUGTT	1	NM_014787	9829	Homo sapiens DnaJ (Hsp40) homolog, subfamily C, member 6 (DNAJC6), mRNA
Human Phosphatase Plate 12	H6	TENC1_3	CUGAUCAGGGACAGUCAUUTT	AAUGACUGUCCCUGAUCAGTT	1	NM_198316	23371	Homo sapiens tensin like C1 domain containing phosphatase (tensin 2) (TENC1), transcript variant 3, mRNA
Human Phosphatase Plate 12	A7	EYA2_3	CACAUCUGUUCUUCAAUGATT	UCAUUGAAGAACAGAUGUGTT	1	NM_005244	2139	Homo sapiens eyes absent homolog 2 (Drosophila) (EYA2), transcript variant 1, mRNA
Human Phosphatase Plate 12	B7	PPP1R15A_3	GGAUAAGGAAGAUGAUUCATT	UGAAUCAUCUUCCUUAUCCTT	1	NM_014330	23645	Homo sapiens protein phosphatase 1, regulatory (inhibitor) subunit 15A (PPP1R15A), mRNA
Human Phosphatase Plate 12	C7	DUSP15_3	GAGUUUGGCUGGGCCAGUUTT	AACUGGCCCAGCCAAACUCTT	1	NM_080611	128853	Homo sapiens dual specificity phosphatase 15 (DUSP15), transcript variant 1, mRNA
Human Phosphatase Plate 12	D7	PHOSPHO1_3	CAAAGACAGCUUUACUACUTT	AGUAGUAAAGCUGUCUUUGTT	1	NM_178500	162466	Homo sapiens phosphatase, orphan 1 (PHOSPHO1), mRNA
Human Phosphatase Plate 12	E7	INPP4A_3	CCACAAACUUGCACAUACATT	UGUAUGUGCAAGUUUGUGGTT	1	NM_004027	3631	Homo sapiens inositol polyphosphate-4-phosphatase, type I, 107kDa (INPP4A), transcript variant a, mRNA
Human Phosphatase Plate 12	F7	PHPT1_3	CGUGUACGGCUAUUCCAUGTT	CAUGGAAUAGCCGUACACGTT	1	NM_014172	29085	Homo sapiens phosphohistidine phosphatase 1 (PHPT1), mRNA
Human Phosphatase Plate 12	G7	Control	GAGACCUACCUCCGGAUCATT	UGAUCCGGAGGUAGGUCUCTT	1	NM_005030	5347	Homo sapiens polo-like kinase 1 (Drosophila) (PLK1), mRNA
Human Phosphatase Plate 12	H7	PPFIA2_3	GGAUAGUUUCCAUCGAACATT	UGUUCGAUGGAAACUAUCCTT	1	NM_003625	8499	Homo sapiens protein tyrosine phosphatase, receptor type, f polypeptide (PTPRF), interacting protein (liprin), alpha 2 (PPFIA2), mRNA
Human Phosphatase Plate 12	A8	PTPN4_3	CAGAAUUUAAUUACCUAAATT	UUUAGGUAAUUAAAUUCUGTT	1	NM_002830	5775	Homo sapiens protein tyrosine phosphatase, non-receptor type 4 (megakaryocyte) (PTPN4), mRNA
Human Phosphatase Plate 12	B8	PPP2CA_3	CAAAUGUUUGGAAAUAUUUTT	AAAUAUUUCCAAACAUUUGTT	1	NM_002715	5515	Homo sapiens protein phosphatase 2 (formerly 2A), catalytic subunit, alpha isoform (PPP2CA), mRNA
Human Phosphatase Plate 12	C8	LHPP_3	GAAGCCUUCUCCUGAGUUUTT	AAACUCAGGAGAAGGCUUCTT	1	NM_022126	64077	Homo sapiens phospholysine phosphohistidine inorganic pyrophosphate phosphatase (LHPP), mRNA
Human Phosphatase Plate 12	D8	ACPP_3	GGACUUUGAUGAGUGCUAUTT	AUAGCACUCAUCAAAGUCCTT	1	NM_001099	55	Homo sapiens acid phosphatase, prostate (ACPP), mRNA
Human Phosphatase Plate 12	E8	ALPL_3	GCUGUAAGGACAUCGCCUATT	UAGGCGAUGUCCUUACAGCTT	1	NM_000478	249	Homo sapiens alkaline phosphatase, liver/bone/kidney (ALPL), mRNA
Human Phosphatase Plate 12	F8	DUSP3_3	CGCUUACUUUGAAAGGGCUTT	AGCCCUUUCAAAGUAAGCGTT	1	NM_004090	1845	Homo sapiens dual specificity phosphatase 3 (vaccinia virus phosphatase VH1-related) (DUSP3), mRNA
Human Phosphatase Plate 12	G8	DUSP19_3	GCAUUUCUAUAUUGGAUCUTT	AGAUCCAAUAUAGAAAUGCTT	1	NM_080876	142679	Homo sapiens dual specificity phosphatase 19 (DUSP19), mRNA
Human Phosphatase Plate 12	H8	DUSP13_3	CGCAAUAUCUGCCCUAACUTT	AGUUAGGGCAGAUAUUGCGTT	1	NM_001007272	51207	Homo sapiens dual specificity phosphatase 13 (DUSP13), transcript variant 2, mRNA
Human Phosphatase Plate 12	A9	PIB5PA_3	GGGAAUACCUACCAGGUAATT	UUACCUGGUAGGUAUUCCCTT	1	NM_001002837	27124	Homo sapiens phosphatidylinositol (4,5) bisphosphate 5-phosphatase, A (PIB5PA), transcript variant 2, mRNA
Human Phosphatase Plate 12	B9	INPP5E_3	GACCUCAUCUGGUUCUGCUTT	AGCAGAACCAGAUGAGGUCTT	1	NM_019892	56623	Homo sapiens inositol polyphosphate-5-phosphatase, 72 kDa (INPP5E), mRNA
Human Phosphatase Plate 12	C9	SKIP_3	CCUACAAGUUUGAUAGGAATT	UUCCUAUCAAACUUGUAGGTT	1	NM_016532	51763	Homo sapiens skeletal muscle and kidney enriched inositol phosphatase (SKIP), transcript variant 1, mRNA
Human Phosphatase Plate 12	D9	INPP5D_3	GAAAUCACCAGUGUGACUUTT	AAGUCACACUGGUGAUUUCTT	1	NM_001017915	3635	Homo sapiens inositol polyphosphate-5-phosphatase, 145kDa (INPP5D), transcript variant 1, mRNA
Human Phosphatase Plate 12	E9	PPAP2B_3	CUGACCUCUUCAAGACUAATT	UUAGUCUUGAAGAGGUCAGTT	1	NM_003713	8613	Homo sapiens phosphatidic acid phosphatase type 2B (PPAP2B), transcript variant 1, mRNA
Human Phosphatase Plate 12	F9	ACP1_3	CAUUCUUAGACUAGUUGAATT	UUCAACUAGUCUAAGAAUGTT	1	NM_004300	52	Homo sapiens acid phosphatase 1, soluble (ACP1), transcript variant 3, mRNA
Human Phosphatase Plate 12	G9	SBF2_3	CACUAUGUGUCUAAUCGCUTT	AGCGAUUAGACACAUAGUGTT	1	NM_030962	81846	Homo sapiens SET binding factor 2 (SBF2), mRNA
Human Phosphatase Plate 12	H9	MTMR1_3	CAUUCGAGUUUAAUGAGCUTT	AGCUCAUUAAACUCGAAUGTT	1	NM_003828	8776	Homo sapiens myotubularin related protein 1 (MTMR1), mRNA
Human Phosphatase Plate 12	A10	MTMR7_3	GCAACAACCGCUACCGGAUTT	AUCCGGUAGCGGUUGUUGCTT	1	NM_004686	9108	Homo sapiens myotubularin related protein 7 (MTMR7), mRNA
Human Phosphatase Plate 12	B10	CTDSP1_3	CAGCGAAUGGGCGAGCUCUTT	AGAGCUCGCCCAUUCGCUGTT	1	NM_021198	58190	Homo sapiens CTD (carboxy-terminal domain, RNA polymerase II, polypeptide A) small phosphatase 1 (CTDSP1), transcript variant 1, mRNA
Human Phosphatase Plate 12	C10	PTEN_3	CAAAUUUAAUUGCAGAGUUTT	AACUCUGCAAUUAAAUUUGTT	1	NM_000314	5728	Homo sapiens phosphatase and tensin homolog (mutated in multiple advanced cancers 1) (PTEN), mRNA
Human Phosphatase Plate 12	D10	TPTE_3	CAUGAUUGAUGAUCAUAAUTT	AUUAUGAUCAUCAAUCAUGTT	1	NM_199261	7179	Homo sapiens transmembrane phosphatase with tensin homology (TPTE), transcript variant 1, mRNA
