# Supplementary material for: Identification of Kinases and Phosphatases That Regulate ATG4B Activity by siRNA and Small Molecule Screening in Cells
Source: Front Cell Dev Biol. 2018 Nov 1;6:148. doi: 10.3389/fcell.2018.00148 (PMC6221980; doi:10.3389/fcell.2018.00148)
Supplement: FIGURE S2 — Small molecule screen for inhibitors and activators of cellular ATG4B acPvity. (A) HeLa cells stably expressing ATG4B (4B) displayed a strong activation of luciferase release into supernatants (SN) that was reduced in cells treated with Brefeldin A (BA). A Z′ factor for ATG4B + BA compared to ATG4B + DMSO was calculated for samples in a 384-well plate format and determined as 0.46. (B) Distribution of hits in the small molecule screen. Activators of ATG4B are shown on the left of the graph, and inhibitors on the right. (C) Distribution of raw value counts for each plate (triplicates of each plate, left panel) and values normalized to plate median (right panel). Over time, it was noted that the reporter cells showed an increase in basal luciferase release. We therefore decided to generate a new stable cell line after plate 44 that was more robust. Results displayed are from three independent replicates and statistical significance was determined using a two-sided paired T-Test (∗∗∗p < 0.001). [file Table_2.XLSX]

## Sheet: Sheet1
Plate	column	row	gene name	Clone id	VectorName	Gene	GeneDefinition
1	a	1	TAF9	3448836	pCMV-SPORT6	TAF9	TAF9 RNA polymerase II, TATA box binding protein (TBP)-associated factor, 32kDa
1	b	1	SEPHS1	3449821	pCMV-SPORT6	SEPHS1	Selenophosphate synthetase 1
1	c	1	RIOK2	3449997	pCMV-SPORT6	RIOK2	RIO kinase 2 (yeast)
1	d	1	CDC2L5	3454160	pCMV-SPORT6	CDC2L5	Cell division cycle 2-like 5 (cholinesterase-related cell division controller)
1	e	1	AURKA	3456017	pCMV-SPORT6	AURKA	Aurora kinase A
1	f	1	CDK7	3455907	pCMV-SPORT6	CDK7	Cyclin-dependent kinase 7 (MO15 homolog, Xenopus laevis, cdk-activating kinase)
1	g	1	MAP2K2	3455121	pCMV-SPORT6	HMGN2, MAP2K2	High-mobility group nucleosomal binding domain 2_______Mitogen-activated protein kinase kinase 2
1	h	1	FASTKD3	3453776	pCMV-SPORT6	FASTKD3	FAST kinase domains 3
1	a	2	SGK	3459056	pCMV-SPORT6	SGK	Serum/glucocorticoid regulated kinase
1	b	2	CDK9	3460767	pCMV-SPORT6	CDK9	Cyclin-dependent kinase 9 (CDC2-related kinase)
1	c	2	LRRK1	3463078	pCMV-SPORT6	LRRK1	Leucine-rich repeat kinase 1
1	d	2	DAK	3462452	pCMV-SPORT6	DAK	Dihydroxyacetone kinase 2 homolog (S. cerevisiae)
1	e	2	MARK4	3874322	pCMV-SPORT6	MARK4	MAP/microtubule affinity-regulating kinase 4
1	f	2	CERKL	3873419	pCMV-SPORT6	CERKL	Ceramide kinase-like
1	g	2	PRPSAP1	4186365	pCMV-SPORT6	PRPSAP1	Phosphoribosyl pyrophosphate synthetase-associated protein 1
1	h	2	PANK2	3868595	pCMV-SPORT6	PANK2	Pantothenate kinase 2 (Hallervorden-Spatz syndrome)
1	a	3	NTRK3	4181574	pCMV-SPORT6	NTRK3	Neurotrophic tyrosine kinase, receptor, type 3
1	b	3	MAP3K11	4215281	pCMV-SPORT6	MAP3K11	Mitogen-activated protein kinase kinase kinase 11
1	c	3	MAP3K3	4179950	pCMV-SPORT6	MAP3K3	Mitogen-activated protein kinase kinase kinase 3
1	d	3	STK3	3868822	pCMV-SPORT6	STK3	Serine/threonine kinase 3 (STE20 homolog, yeast)
1	e	3	PAPSS1	3869484	pCMV-SPORT6	PAPSS1	3'-phosphoadenosine 5'-phosphosulfate synthase 1
1	f	3	IHPK1	3872311	pCMV-SPORT6	IHPK1	Inositol hexaphosphate kinase 1
1	g	3	PLK1	3854860	pCMV-SPORT6	PLK1	Polo-like kinase 1 (Drosophila)
1	h	3	SYK	3870426	pCMV-SPORT6	SYK	Spleen tyrosine kinase
1	a	4	PCTK3	3855304	pCMV-SPORT6	PCTK3	PCTAIRE protein kinase 3
1	b	4	PAK4	3867403	pCMV-SPORT6	PAK4	P21(CDKN1A)-activated kinase 4
1	c	4	SPHK2	3870258	pCMV-SPORT6	SPHK2	Sphingosine kinase 2
1	d	4	PLAU	3890980	pCMV-SPORT6	PLAU	Plasminogen activator, urokinase
1	e	4	GAK	3875773	pCMV-SPORT6	GAK	Cyclin G associated kinase
1	f	4	TP53RK	3899629	pCMV-SPORT6	TP53RK	TP53 regulating kinase
1	g	4	CCL2	3901489	pCMV-SPORT6	CCL2	Chemokine (C-C motif) ligand 2
1	h	4	TRIM27	3906095	pCMV-SPORT6	TRIM27	Tripartite motif-containing 27
1	a	5	RB1CC1	3908134	pCMV-SPORT6	RB1CC1	RB1-inducible coiled-coil 1
1	b	5	MVK	3921543	pCMV-SPORT6	MVK	Mevalonate kinase (mevalonic aciduria)
1	c	5	PDK3	3922929	pCMV-SPORT6	PDK3	Pyruvate dehydrogenase kinase, isozyme 3
1	d	5	FYN	3921724	pCMV-SPORT6	FYN	FYN oncogene related to SRC, FGR, YES
1	e	5	PRKACB	3916100	pCMV-SPORT6	PRKACB	Protein kinase, cAMP-dependent, catalytic, beta
1	f	5	CSNK1E	3452986	pCMV-SPORT6	CSNK1E	Casein kinase 1, epsilon
1	g	5	PIP5K1C	3448753	pCMV-SPORT6	PIP5K1C	Phosphatidylinositol-4-phosphate 5-kinase, type I, gamma
1	h	5	UCK1	3845821	pCMV-SPORT6	UCK1	Uridine-cytidine kinase 1
1	a	6	EPHA4	4183576	pCMV-SPORT6	EPHA4	EPH receptor A4
1	b	6	CSNK1G2	3851613	pCMV-SPORT6	CSNK1G2	Casein kinase 1, gamma 2
1	c	6	RFK	3850941	pCMV-SPORT6	RFK	Riboflavin kinase
1	d	6	MKNK2	3860516	pCMV-SPORT6	MKNK2	MAP kinase interacting serine/threonine kinase 2
1	e	6	LIMK2	3861412	pCMV-SPORT6	LIMK2	LIM domain kinase 2
1	f	6	WDR32	3861517	pCMV-SPORT6	WDR32	WD repeat domain 32
1	g	6	SCYL2	3882729	pCMV-SPORT6	SCYL2	SCY1-like 2 (S. cerevisiae)
1	h	6	AKAP10	3882941	pCMV-SPORT6	AKAP10	A kinase (PRKA) anchor protein 10
1	a	7	ARSG	3882163	pCMV-SPORT6	ARSG	Arylsulfatase G
1	b	7	RAF1	3904404	pCMV-SPORT6	RAF1	V-raf-1 murine leukemia viral oncogene homolog 1
1	c	7	PIM2	3913552	pCMV-SPORT6	PIM2	Pim-2 oncogene
1	d	7	DCAKD	3903964	pCMV-SPORT6	DCAKD	Dephospho-CoA kinase domain containing
1	e	7	NME4	3913604	pCMV-SPORT6	NME4	Non-metastatic cells 4, protein expressed in
1	f	7	PI4KA	3912560	pCMV-SPORT6	PI4KA	Phosphatidylinositol 4-kinase, catalytic, alpha
1	g	7	MAP3K7	3906837	pCMV-SPORT6	MAP3K7	Mitogen-activated protein kinase kinase kinase 7
1	h	7	GLYCTK	3917295	pCMV-SPORT6	GLYCTK	Glycerate kinase
1	a	8	RCSD1	4339483	pCMV-SPORT6	RCSD1	RCSD domain containing 1
1	b	8	BRSK1	4341838	pCMV-SPORT6	BRSK1	BR serine/threonine kinase 1
1	c	8	BMX	3919253	pCMV-SPORT6	BMX	BMX non-receptor tyrosine kinase
1	d	8	ADCK4	4342891	pCMV-SPORT6	ADCK4	AarF domain containing kinase 4
1	e	8	LCK	4341278	pCMV-SPORT6	LCK	Lymphocyte-specific protein tyrosine kinase
1	f	8	CARKL	4413491	pCMV-SPORT6	CARKL	Carbohydrate kinase-like
1	g	8	PANK3	4343270	pCMV-SPORT6	PANK3	Pantothenate kinase 3
1	h	8	ULK4	4343362	pCMV-SPORT6	ULK4	Unc-51-like kinase 4 (C. elegans)
1	a	9	AK3	4385034	pCMV-SPORT6	AK3	Adenylate kinase 3
1	b	9	CDK5R1	4392555	pCMV-SPORT6	CDK5R1	Cyclin-dependent kinase 5, regulatory subunit 1 (p35)
1	c	9	IQCD	4385421	pCMV-SPORT6	IQCD	IQ motif containing D
1	d	9	AK5	4472053	pCMV-SPORT6	AK5, ZNF772	Adenylate kinase 5_______Zinc finger protein 772
1	e	9	FASTKD2	3454628	pCMV-SPORT6	FASTKD2	FAST kinase domains 2
1	f	9	ILK	3457801	pCMV-SPORT6	ILK	Integrin-linked kinase
1	g	9	PDK4	3047987	pCMV-SPORT6	PDK4	Pyruvate dehydrogenase kinase, isozyme 4
1	h	9	DAPK1	2984834	pCMV-SPORT6	DAPK1, MAPK6	Death-associated protein kinase 1_______Mitogen-activated protein kinase 6
1	a	10	PFKFB4	2900872	pCMV-SPORT6	PFKFB4	6-phosphofructo-2-kinase/fructose-2,6-biphosphatase 4
1	b	10	FGFR1	3911101	pCMV-SPORT6	FGFR1	Fibroblast growth factor receptor 1 (fms-related tyrosine kinase 2, Pfeiffer syndrome)
1	c	10	COASY	3851867	pCMV-SPORT6	COASY	Coenzyme A synthase
1	d	10	PIK3R3	3910221	pCMV-SPORT6	PIK3R3	Phosphoinositide-3-kinase, regulatory subunit 3 (p55, gamma)
1	e	10	PAK4	3882622	pCMV-SPORT6	PAK4	P21(CDKN1A)-activated kinase 4
1	f	10	DCAKD	4153431	pCMV-SPORT6	DCAKD	Dephospho-CoA kinase domain containing
1	g	10	PRKAR1A	4340015	pCMV-SPORT6	PRKAR1A	Protein kinase, cAMP-dependent, regulatory, type I, alpha (tissue specific extinguisher 1)
1	h	10	IGF1R	4156235	pCMV-SPORT6	IGF1R	Insulin-like growth factor 1 receptor
1	a	11	FGFR1	3896359	pCMV-SPORT6	FGFR1	Fibroblast growth factor receptor 1 (fms-related tyrosine kinase 2, Pfeiffer syndrome)
1	b	11	CLK1	4387232	pCMV-SPORT6	CLK1	CDC-like kinase 1
1	c	11	AGK	3913448	pCMV-SPORT6	AGK	Acylglycerol kinase
1	d	11	DKFZP547E087	3903371	pCMV-SPORT6	DKFZp547E087, LOC23117	Hypothetical gene LOC283846_______KIAA0220-like protein
1	e	11	MINK1	4384442	pCMV-SPORT6	MINK1	Misshapen-like kinase 1 (zebrafish)
1	f	11	MAP2K6	4499772	pCMV-SPORT6	MAP2K6	Mitogen-activated protein kinase kinase 6
1	g	11	FRK	4515877	pCMV-SPORT6	FRK	Fyn-related kinase
1	h	11	DAPP1	4517170	pCMV-SPORT6	DAPP1	Dual adaptor of phosphotyrosine and 3-phosphoinositides
1	a	12	NIN	4745385	pCMV-SPORT6.ccdb	NIN	Ninein (GSK3B interacting protein)
1	b	12	PDK1	4778360	pCMV-SPORT6.ccdb	PDK1	Pyruvate dehydrogenase kinase, isozyme 1
1	c	12	SRPK2	4778251	pCMV-SPORT6.ccdb	SRPK2	SFRS protein kinase 2
1	d	12	TMEM54	4213210	pCMV-SPORT6	TMEM54	Transmembrane protein 54
1	e	12	NEK3	5000918	pCMV-SPORT6	NEK3	NIMA (never in mitosis gene a)-related kinase 3
1	f	12	IHPK2	4941646	pCMV-SPORT6	IHPK2	Inositol hexaphosphate kinase 2
1	g	12	NTRK2	4941763	pCMV-SPORT6	NTRK2	Neurotrophic tyrosine kinase, receptor, type 2
1	h	12	MAPK11	5199628	pCMV-SPORT6	MAPK11	Mitogen-activated protein kinase 11
2	a	1	MARK3	5138958	pCMV-SPORT6	MARK3	MAP/microtubule affinity-regulating kinase 3
2	b	1	GOLGA5	4999710	pCMV-SPORT6	GOLGA5	Golgi autoantigen, golgin subfamily a, 5
2	c	1	CLK3	5114635	pCMV-SPORT6	CLK3	CDC-like kinase 3
2	d	1	EPHA7	5204580	pCMV-SPORT6	EPHA7	EPH receptor A7
2	e	1	CAMK4	5205478	pCMV-SPORT6	CAMK4	Calcium/calmodulin-dependent protein kinase IV
2	f	1	CCL4	5223141	pCMV-SPORT6	CCL4	Chemokine (C-C motif) ligand 4
2	g	1	VRK2	5221315	pCMV-SPORT6	VRK2	Vaccinia related kinase 2
2	h	1	PKLR	5221697	pCMV-SPORT6	PKLR	Pyruvate kinase, liver and RBC
2	a	2	AXL	5205825	pCMV-SPORT6	AXL	AXL receptor tyrosine kinase
2	b	2	C20ORF32	5205865	pCMV-SPORT6	C20orf32	Chromosome 20 open reading frame 32
2	c	2	ADCK5	5181085	pCMV-SPORT6	ADCK5	AarF domain containing kinase 5
2	d	2	TEK	5228999	pCMV-SPORT6	TEK	TEK tyrosine kinase, endothelial (venous malformations, multiple cutaneous and mucosal)
2	e	2	PDGFRB	5309813	pCMV-SPORT6	PDGFRB	Platelet-derived growth factor receptor, beta polypeptide
2	f	2	PFKP	5180268	pCMV-SPORT6	PFKP	Phosphofructokinase, platelet
2	g	2	MAPK14	5181064	pCMV-SPORT6	MAPK14	Mitogen-activated protein kinase 14
2	h	2	CKMT2	5195322	pCMV-SPORT6	CKMT2	Creatine kinase, mitochondrial 2 (sarcomeric)
2	a	3	PSTK	5185692	pCMV-SPORT6	PSTK	Phosphoseryl-tRNA kinase
2	b	3	AK3L1	5188877	pCMV-SPORT6	AK3L1	Adenylate kinase 3-like 1
2	c	3	PIK3AP1	5168493	pCMV-SPORT6	PIK3AP1	Phosphoinositide-3-kinase adaptor protein 1
2	d	3	C11ORF35	5168905	pCMV-SPORT6	C11orf35	Chromosome 11 open reading frame 35
2	e	3	TSSK3	5171736	pCMV-SPORT6	TSSK3	Testis-specific serine kinase 3
2	f	3	GK2	5169374	pCMV-SPORT6	GK2	Glycerol kinase 2
2	g	3	FES	5170548	pCMV-SPORT6	FES	Feline sarcoma oncogene
2	h	3	PIP4K2B	3877995	pCMV-SPORT6	PIP4K2B	Phosphatidylinositol-5-phosphate 4-kinase, type II, beta
2	a	4	PACSIN1	5173129	pCMV-SPORT6	PACSIN1	Protein kinase C and casein kinase substrate in neurons 1
2	b	4	AURKA	4449474	pCMV-SPORT6	AURKA	Aurora kinase A
2	c	4	PDPK1	5176294	pCMV-SPORT6	PDPK1	3-phosphoinositide dependent protein kinase-1
2	d	4	C9ORF98	5175757	pCMV-SPORT6	C9orf98	Chromosome 9 open reading frame 98
2	e	4	CAMKK1	5175128	pCMV-SPORT6	CAMKK1	Calcium/calmodulin-dependent protein kinase kinase 1, alpha
2	f	4	ADCK4	4997823	pCMV-SPORT6	ADCK4	AarF domain containing kinase 4
2	g	4	ZAP70	5168073	pCMV-SPORT6	ZAP70	Zeta-chain (TCR) associated protein kinase 70kDa
2	h	4	CCDC83	5166625	pCMV-SPORT6	CCDC83	Coiled-coil domain containing 83
2	a	5	YSK4	5164977	pCMV-SPORT6	YSK4	Yeast Sps1/Ste20-related kinase 4 (S. cerevisiae)
2	b	5	TRIB3	5104452	pCMV-SPORT6	TRIB3	Tribbles homolog 3 (Drosophila)
2	c	5	PTK2	4999680	pCMV-SPORT6	PTK2	PTK2 protein tyrosine kinase 2
2	d	5	GSK3A	3903896	pCMV-SPORT6	GSK3A	Glycogen synthase kinase 3 alpha
2	e	5	PINK1	5214483	pCMV-SPORT6	PINK1	PTEN induced putative kinase 1
2	f	5	CDK6	4995539	pCMV-SPORT6	CDK6	Cyclin-dependent kinase 6
2	g	5	MLKL	5214733	pCMV-SPORT6	MLKL	Mixed lineage kinase domain-like
2	h	5	JAK3	5212575	pCMV-SPORT6	JAK3	Janus kinase 3 (a protein tyrosine kinase, leukocyte)
2	a	6	PIK3R5	5215094	pCMV-SPORT6	PIK3R5	Phosphoinositide-3-kinase, regulatory subunit 5, p101
2	b	6	HK3	5211860	pCMV-SPORT6	HK3	Hexokinase 3 (white cell)
2	c	6	BUB1	5205385	pCMV-SPORT6	BUB1	BUB1 budding uninhibited by benzimidazoles 1 homolog (yeast)
2	d	6	MAST1	4938605	pCMV-SPORT6	MAST1	Microtubule associated serine/threonine kinase 1
2	e	6	MAPK15	5242481	pCMV-SPORT6	MAPK15	Mitogen-activated protein kinase 15
2	f	6	MPP2	5245436	pCMV-SPORT6	MPP2	Membrane protein, palmitoylated 2 (MAGUK p55 subfamily member 2)
2	g	6	TNK2	5246061	pCMV-SPORT6	TNK2	Tyrosine kinase, non-receptor, 2
2	h	6	CENTG1	5218187	pCMV-SPORT6	CENTG1	Centaurin, gamma 1
2	a	7	GK	5213716	pCMV-SPORT6	GK	Glycerol kinase
2	b	7	PIP5K3	5173829	pCMV-SPORT6	PIP5K3	Phosphatidylinositol-3-phosphate/phosphatidylinositol 5-kinase, type III
2	c	7	GK5	5217372	pCMV-SPORT6	GK5	Glycerol kinase 5 (putative)
2	d	7	SPHK1	5213270	pCMV-SPORT6	SPHK1	Sphingosine kinase 1
2	e	7	DVL3	5200610	pCMV-SPORT6	DVL3	Dishevelled, dsh homolog 3 (Drosophila)
2	f	7	MAP2K3	5215093	pCMV-SPORT6	MAP2K3	Mitogen-activated protein kinase kinase 3
2	g	7	ALS2CR8	4521845	pCMV-SPORT6	ALS2CR8	Amyotrophic lateral sclerosis 2 (juvenile) chromosome region, candidate 8
2	h	7	PHKB	3913693	pCMV-SPORT6	PHKB	Phosphorylase kinase, beta
2	a	8	ACVR1	5209711	pCMV-SPORT6	ACVR1	Activin A receptor, type I
2	b	8	TESK1	5170888	pCMV-SPORT6	TESK1	Testis-specific kinase 1
2	c	8	CAMK1G	5179957	pCMV-SPORT6	CAMK1G	Calcium/calmodulin-dependent protein kinase IG
2	d	8	PNCK	5194910	pCMV-SPORT6	PNCK	Pregnancy upregulated non-ubiquitously expressed CaM kinase
2	e	8	CAMK2D	5178265	pCMV-SPORT6	CAMK2D	Calcium/calmodulin-dependent protein kinase (CaM kinase) II delta
2	f	8	PAK6	5170347	pCMV-SPORT6	PAK6	P21(CDKN1A)-activated kinase 6
2	g	8	TPD52L3	5163651	pCMV-SPORT6	TPD52L3	Tumor protein D52-like 3
2	h	8	CDK10	5247509	pCMV-SPORT6	CDK10	Cyclin-dependent kinase (CDC2-like) 10
2	a	9	FYN	5219761	pCMV-SPORT6	FYN	FYN oncogene related to SRC, FGR, YES
2	b	9	PNKP	5218400	pCMV-SPORT6	PNKP	Polynucleotide kinase 3'-phosphatase
2	c	9	STK24	5539375	pCMV-SPORT6	STK24	Serine/threonine kinase 24 (STE20 homolog, yeast)
2	d	9	TLK1	5532877	pCMV-SPORT6	TLK1	Tousled-like kinase 1
2	e	9	DCLK2	5532881	pCMV-SPORT6	DCLK2	Doublecortin-like kinase 2
2	f	9	FUK	5534376	pCMV-SPORT6	FUK	Fucokinase
2	g	9	MAP3K14	5497185	pCMV-SPORT6	MAP3K14	Mitogen-activated protein kinase kinase kinase 14
2	h	9	EEF2K	5553055	pCMV-SPORT6	EEF2K	Eukaryotic elongation factor-2 kinase
2	a	10	MAPK9	5528624	pCMV-SPORT6	MAPK9	Mitogen-activated protein kinase 9
2	b	10	ADRBK1	5585846	pCMV-SPORT6	ADRBK1	Adrenergic, beta, receptor kinase 1
2	c	10	FASTKD1	5581443	pCMV-SPORT6	FASTKD1	FAST kinase domains 1
2	d	10	TNK1	5589312	pCMV-SPORT6	TNK1	Tyrosine kinase, non-receptor, 1
2	e	10	CCDC6	5549623	pCMV-SPORT6	CCDC6	Coiled-coil domain containing 6
2	f	10	ADRBK2	5590378	pCMV-SPORT6	ADRBK2	Adrenergic, beta, receptor kinase 2
2	g	10	KIAA0999	5583560	pCMV-SPORT6	KIAA0999	KIAA0999 protein
2	h	10	ICK	5745248	pCMV-SPORT6	ICK	Intestinal cell (MAK-like) kinase
2	a	11	PRKACG	5165721	pCMV-SPORT6	PRKACG	Protein kinase, cAMP-dependent, catalytic, gamma
2	b	11	CAMK1D	5748490	pCMV-SPORT6	CAMK1D	Calcium/calmodulin-dependent protein kinase ID
2	c	11	PIK3CG	5749986	pCMV-SPORT6	PIK3CG	Phosphoinositide-3-kinase, catalytic, gamma polypeptide
2	d	11	EPHA8	5767875	pCMV-SPORT6	EPHA8	EPH receptor A8
2	e	11	FASTK	4940575	pCMV-SPORT6	FASTK	Fas-activated serine/threonine kinase
2	f	11	FGFRL1	5744684	pCMV-SPORT6	FGFRL1	Fibroblast growth factor receptor-like 1
2	g	11	XRCC6BP1	5742519	pCMV-SPORT6	XRCC6BP1	XRCC6 binding protein 1
2	h	11	STK32B	5744969	pCMV-SPORT6	STK32B	Serine/threonine kinase 32B
2	a	12	TIE1	5767075	pCMV-SPORT6	TIE1	Tyrosine kinase with immunoglobulin-like and EGF-like domains 1
2	b	12	C9ORF95	5727308	pCMV-SPORT6	C9orf95	Chromosome 9 open reading frame 95
2	c	12	PGK2	5741907	pCMV-SPORT6	PGK2	Phosphoglycerate kinase 2
2	d	12	RIOK3	5745005	pCMV-SPORT6	RIOK3	RIO kinase 3 (yeast)
2	e	12	EXOSC10	5505500	pCMV-SPORT6	EXOSC10	Exosome component 10
2	f	12	SGK2	5199689	pCMV-SPORT6	SGK2	Serum/glucocorticoid regulated kinase 2
2	g	12	FLT1	5722772	pCMV-SPORT6	FLT1	Fms-related tyrosine kinase 1 (vascular endothelial growth factor/vascular permeability factor receptor)
2	h	12	MAK	5167621	pCMV-SPORT6	MAK	Male germ cell-associated kinase
3	a	1	LYK5	3908187	pCMV-SPORT6	LYK5	Protein kinase LYK5
3	b	1	DYRK3	3913541	pCMV-SPORT6	DYRK3	Dual-specificity tyrosine-(Y)-phosphorylation regulated kinase 3
3	c	1	FN3K	5195472	pCMV-SPORT6	FN3K	Fructosamine 3 kinase
3	d	1	SGMS1	4342258	pCMV-SPORT6	SGMS1	Sphingomyelin synthase 1
3	e	1	SEPHS2	3923979	pCMV-SPORT6	SEPHS2	Selenophosphate synthetase 2
3	f	1	PTK2B	4343040	pCMV-SPORT6	PTK2B	PTK2B protein tyrosine kinase 2 beta
3	g	1	PIP5KL1	5163193	pCMV-SPORT6	PIP5KL1	Phosphatidylinositol-4-phosphate 5-kinase-like 1
3	h	1	ACVRL1	5179243	pCMV-SPORT6	ACVRL1	Activin A receptor type II-like 1
3	a	2	ALS2CR7	5200755	pCMV-SPORT6	ALS2CR7	Amyotrophic lateral sclerosis 2 (juvenile) chromosome region, candidate 7
3	b	2	MAP3K7IP2	5492359	pCMV-SPORT6	MAP3K7IP2	Mitogen-activated protein kinase kinase kinase 7 interacting protein 2
3	c	2	PRKACA	6066764	pCMV-SPORT6	PRKACA	Protein kinase, cAMP-dependent, catalytic, alpha
3	d	2	RP2	5520795	pCMV-SPORT6	RP2	Retinitis pigmentosa 2 (X-linked recessive)
3	e	2	CAMKK1	5751570	pCMV-SPORT6	CAMKK1	Calcium/calmodulin-dependent protein kinase kinase 1, alpha
3	f	2	UGP2	3924393	pCMV-SPORT6	UGP2	UDP-glucose pyrophosphorylase 2
3	g	2	MAPKAPK5	4997201	pCMV-SPORT6	MAPKAPK5	Mitogen-activated protein kinase-activated protein kinase 5
3	h	2	DBF4	5753567	pCMV-SPORT6	DBF4	DBF4 homolog (S. cerevisiae)
3	a	3	EPHB3	6472607	pCMV-SPORT6	EPHB3	EPH receptor B3
3	b	3	TYRO3	6095596	pCMV-SPORT6	TYRO3	TYRO3 protein tyrosine kinase
3	c	3	CDK3	6500495	pCMV-SPORT6	CDK3	Cyclin-dependent kinase 3
3	d	3	PI4K2B	6050442	pCMV-SPORT6	PI4K2B	Phosphatidylinositol 4-kinase type 2 beta
3	e	3	BMPR1B	6202951	pCMV-SPORT6	BMPR1B	Bone morphogenetic protein receptor, type IB
3	f	3	RPS6KA4	5763859	pCMV-SPORT6	RPS6KA4	Ribosomal protein S6 kinase, 90kDa, polypeptide 4
3	g	3	MAP4K2	5530523	pCMV-SPORT6	MAP4K2	Mitogen-activated protein kinase kinase kinase kinase 2
3	h	3	PRKCG	5764695	pCMV-SPORT6	PRKCG	Protein kinase C, gamma
3	a	4	SKAP1	5747375	pCMV-SPORT6	SKAP1	Src kinase associated phosphoprotein 1
3	b	4	MAP3K7IP1	6202841	pCMV-SPORT6	MAP3K7IP1	Mitogen-activated protein kinase kinase kinase 7 interacting protein 1
3	c	4	IKBKG	6062527	pCMV-SPORT6	IKBKG	Inhibitor of kappa light polypeptide gene enhancer in B-cells, kinase gamma
3	d	4	PAPSS1	5556165	pCMV-SPORT6	PAPSS1	3'-phosphoadenosine 5'-phosphosulfate synthase 1
3	e	4	NUP62	6021336	pCMV-SPORT6	NUP62	Nucleoporin 62kDa
3	f	4	THOC6	6067702	pCMV-SPORT6	THOC6	THO complex 6 homolog (Drosophila)
3	g	4	GSK3A	6171438	pCMV-SPORT6	GSK3A	Glycogen synthase kinase 3 alpha
3	h	4	CSNK2A1	3908058	pCMV-SPORT6	CSNK2A1	Casein kinase 2, alpha 1 polypeptide
3	a	5	WEE1	6147695	pCMV-SPORT6	WEE1	WEE1 homolog (S. pombe)
3	b	5	XYLB	6166461	pCMV-SPORT6	XYLB	Xylulokinase homolog (H. influenzae)
3	c	5	BMPR2	6149698	pCMV-SPORT6	BMPR2	Bone morphogenetic protein receptor, type II (serine/threonine kinase)
3	d	5	NLK	6527673	pCMV-SPORT6	NLK	Nemo-like kinase
3	e	5	MAP3K5	6143181	pCMV-SPORT6	MAP3K5	Mitogen-activated protein kinase kinase kinase 5
3	f	5	CLK2	6007375	pCMV-SPORT6	CLK2	CDC-like kinase 2
3	g	5	RAGE	5175851	pCMV-SPORT6	RAGE	Renal tumor antigen
3	h	5	ZAP70	5757161	pCMV-SPORT6	ZAP70	Zeta-chain (TCR) associated protein kinase 70kDa
3	a	6	RPS6KB1	6142009	pCMV-SPORT6	RPS6KB1	Ribosomal protein S6 kinase, 70kDa, polypeptide 1
3	b	6	PIK3C3	5517878	pCMV-SPORT6	PIK3C3	Phosphoinositide-3-kinase, class 3
3	c	6	STK16	5760866	pCMV-SPORT6	STK16	Serine/threonine kinase 16
3	d	6	IRAK1	6164719	pCMV-SPORT6	IRAK1	Interleukin-1 receptor-associated kinase 1
3	e	6	MPP3	5178132	pCMV-SPORT6	MPP3	Membrane protein, palmitoylated 3 (MAGUK p55 subfamily member 3)
3	f	6	DDX1	6174205	pCMV-SPORT6	DDX1	DEAD (Asp-Glu-Ala-Asp) box polypeptide 1
3	g	6	NEK4	5169184	pCMV-SPORT6	NEK4	NIMA (never in mitosis gene a)-related kinase 4
3	h	6	ULK3	5219403	pCMV-SPORT6	ULK3	Unc-51-like kinase 3 (C. elegans)
3	a	7	GK2	5172337	pCMV-SPORT6	GK2	Glycerol kinase 2
3	b	7	ADCK1	6150933	pCMV-SPORT6	ADCK1	AarF domain containing kinase 1
3	c	7	PSKH1	5188431	pCMV-SPORT6	PSKH1	Protein serine kinase H1
3	d	7	C5ORF33	5172232	pCMV-SPORT6	C5orf33	Chromosome 5 open reading frame 33
3	e	7	ABL2	5173213	pCMV-SPORT6	ABL2	V-abl Abelson murine leukemia viral oncogene homolog 2 (arg, Abelson-related gene)
3	f	7	PASK	4419998	pCMV-SPORT6	PASK	PAS domain containing serine/threonine kinase
3	g	7	PKN2	5198993	pCMV-SPORT6	PKN2	Protein kinase N2
3	h	7	OBSL1	4413820	pCMV-SPORT6	OBSL1	Obscurin-like 1
3	a	8	AKT2	5220341	pCMV-SPORT6	AKT2	V-akt murine thymoma viral oncogene homolog 2
3	b	8	RIPK3	5213027	pCMV-SPORT6	RIPK3	Receptor-interacting serine-threonine kinase 3
3	c	8	PDGFRA	5205969	pCMV-SPORT6	PDGFRA	Platelet-derived growth factor receptor, alpha polypeptide
3	d	8	HK2	5586773	pCMV-SPORT6	HK2	Hexokinase 2
3	e	8	MAPK10	5721954	pCMV-SPORT6	MAPK10	Mitogen-activated protein kinase 10
3	f	8	SGK2	5730271	pCMV-SPORT6	SGK2	Serum/glucocorticoid regulated kinase 2
3	g	8	TESK1	6153652	pCMV-SPORT6	TESK1	Testis-specific kinase 1
3	h	8	SCYL2	6473586	pCMV-SPORT6	SCYL2	SCY1-like 2 (S. cerevisiae)
3	a	9	IHPK2	6162048	pCMV-SPORT6	IHPK2	Inositol hexaphosphate kinase 2
3	b	9	CPNE3	6168840	pCMV-SPORT6	CPNE3	Copine III
3	c	9	RELA	5162908	pCMV-SPORT6	RELA	V-rel reticuloendotheliosis viral oncogene homolog A, nuclear factor of kappa light polypeptide gene enhancer in B-cells 3, p65 (avian)
3	d	9	CCDC6	5745698	pCMV-SPORT6	CCDC6	Coiled-coil domain containing 6
3	e	9	SEPHS1	6186560	pCMV-SPORT6	SEPHS1	Selenophosphate synthetase 1
3	f	9	COASY	6502943	pCMV-SPORT6	COASY	Coenzyme A synthase
3	g	9	DKFZP547E087	6190707	pCMV-SPORT6	DKFZp547E087, LOC23117	Hypothetical gene LOC283846_______KIAA0220-like protein
3	h	9	BRD2	6181728	pCMV-SPORT6	BRD2	Bromodomain containing 2
3	a	10	DGKQ	6526640	pCMV-SPORT6	DGKQ	Diacylglycerol kinase, theta 110kDa
3	b	10	CSNK2A1	5772615	pCMV-SPORT6	CSNK2A1	Casein kinase 2, alpha 1 polypeptide
3	c	10	RIPK5	6138109	pCMV-SPORT6	RIPK5	Receptor interacting protein kinase 5
3	d	10	MAP3K5	6007002	pCMV-SPORT6	MAP3K5	Mitogen-activated protein kinase kinase kinase 5
3	e	10	RIPK5	6164875	pCMV-SPORT6	RIPK5	Receptor interacting protein kinase 5
3	f	10	ERBB3	6147464	pCMV-SPORT6	ERBB3	V-erb-b2 erythroblastic leukemia viral oncogene homolog 3 (avian)
3	g	10	STK25	30383354	pCMV-SPORT6.1	STK25	Serine/threonine kinase 25 (STE20 homolog, yeast)
3	h	10	FGFR1	30387634	pCMV-SPORT6.1	FGFR1	Fibroblast growth factor receptor 1 (fms-related tyrosine kinase 2, Pfeiffer syndrome)
3	a	11	NEK5	30383658	pCMV-SPORT6.1	NEK5	NIMA (never in mitosis gene a)-related kinase 5
3	b	11	MKNK2	6527053	pCMV-SPORT6	MKNK2	MAP kinase interacting serine/threonine kinase 2
3	c	11	PRKAR1A	6514677	pCMV-SPORT6	PRKAR1A	Protein kinase, cAMP-dependent, regulatory, type I, alpha (tissue specific extinguisher 1)
3	d	11	ADRBK1	6203199	pCMV-SPORT6	ADRBK1	Adrenergic, beta, receptor kinase 1
3	e	11	AK2	6471696	pCMV-SPORT6	AK2	Adenylate kinase 2
3	f	11	KCNH5	6199697	pCMV-SPORT6	KCNH5	Potassium voltage-gated channel, subfamily H (eag-related), member 5
3	g	11	MAP3K3	6183752	pCMV-SPORT6	MAP3K3	Mitogen-activated protein kinase kinase kinase 3
3	h	11	SLC35D2	6056863	pCMV-SPORT6	SLC35D2	Solute carrier family 35, member D2
3	a	12	PRKACA	6144307	pCMV-SPORT6	PRKACA	Protein kinase, cAMP-dependent, catalytic, alpha
3	b	12	VRK1	5773877	pCMV-SPORT6	VRK1	Vaccinia related kinase 1
3	c	12	TRAF3IP3	5219542	pCMV-SPORT6	TRAF3IP3	TRAF3 interacting protein 3
3	d	12	CSK	6526810	pCMV-SPORT6	CSK	C-src tyrosine kinase
3	e	12	PGK1	6526214	pCMV-SPORT6	PGK1	Phosphoglycerate kinase 1
3	f	12	ALDH18A1	6156087	pCMV-SPORT6	ALDH18A1	Aldehyde dehydrogenase 18 family, member A1
3	g	12	DCK	6472612	pCMV-SPORT6	DCK	Deoxycytidine kinase
3	h	12	STK19	5165123	pCMV-SPORT6	STK19	Serine/threonine kinase 19
4	a	1	PRPSAP2	6176727	pCMV-SPORT6	PRPSAP2	Phosphoribosyl pyrophosphate synthetase-associated protein 2
4	b	1	MEX3B	5742971	pCMV-SPORT6	MEX3B	Mex-3 homolog B (C. elegans)
4	c	1	PIK3R4	5492292	pCMV-SPORT6	PIK3R4	Phosphoinositide-3-kinase, regulatory subunit 4, p150
4	d	1	DLG2	4933124	pCMV-SPORT6	DLG2	Discs, large homolog 2, chapsyn-110 (Drosophila)
4	e	1	CDC7	5518616	pCMV-SPORT6	CDC7	Cell division cycle 7 homolog (S. cerevisiae)
4	f	1	IKBKB	5784717	pCMV-SPORT6	IKBKB	Inhibitor of kappa light polypeptide gene enhancer in B-cells, kinase beta
4	g	1	NRK	5722833	pCMV-SPORT6	NRK	Nik related kinase
4	h	1	RELA	6019711	pCMV-SPORT6	RELA	V-rel reticuloendotheliosis viral oncogene homolog A, nuclear factor of kappa light polypeptide gene enhancer in B-cells 3, p65 (avian)
4	a	2	WDR32	6157119	pCMV-SPORT6	WDR32	WD repeat domain 32
4	b	2	PGK1	3917985	pCMV-SPORT6	PGK1, RAD21	Phosphoglycerate kinase 1_______RAD21 homolog (S. pombe)
4	c	2	CKMT1A	6190035	pCMV-SPORT6	CKMT1A	Creatine kinase, mitochondrial 1A
4	d	2	CDC2L2	6151813	pCMV-SPORT6	CDC2L2	Cell division cycle 2-like 2 (PITSLRE proteins)
4	e	2	PASK	4537404	pCMV-SPORT6	PASK	PAS domain containing serine/threonine kinase
4	f	2	NUP62	6191892	pCMV-SPORT6	NUP62	Nucleoporin 62kDa
4	g	2	NUP62	5725335	pCMV-SPORT6	NUP62	Nucleoporin 62kDa
4	h	2	EFNA3	5732044	pCMV-SPORT6	EFNA3	Ephrin-A3
4	a	3	PRPS2	6472836	pCMV-SPORT6	PRPS2	Phosphoribosyl pyrophosphate synthetase 2
4	b	3	LOC129607	40147165	pCMV-SPORT6	LOC129607	Hypothetical protein LOC129607
4	c	3	FASTKD3	4521950	pCMV-SPORT6	FASTKD3, GPR87	FAST kinase domains 3_______G protein-coupled receptor 87
4	d	3	EPHA10	5165393	pCMV-SPORT6	EPHA10	EPH receptor A10
4	e	3	UGP2	2985723	pCMV-SPORT6	UGP2	UDP-glucose pyrophosphorylase 2
4	f	3	PTK6	5746034	pCMV-SPORT6	PTK6	PTK6 protein tyrosine kinase 6
4	g	3	MPP3	5225318	pCMV-SPORT6	MPP3	Membrane protein, palmitoylated 3 (MAGUK p55 subfamily member 3)
4	h	3	PIK3R2	5518348	pCMV-SPORT6	PIK3R2	Phosphoinositide-3-kinase, regulatory subunit 2 (p85 beta)
4	a	4	PRKCH	3048775	pCMV-SPORT6	PRKCH	Protein kinase C, eta
4	b	4	NUCKS1	3452665	pCMV-SPORT6	NUCKS1	Nuclear casein kinase and cyclin-dependent kinase substrate 1
4	c	4	SH3KBP1	3906722	pCMV-SPORT6	SH3KBP1	SH3-domain kinase binding protein 1
4	d	4	TBRG4	3906670	pCMV-SPORT6	TBRG4	Transforming growth factor beta regulator 4
4	e	4	MASTL	3449913	pCMV-SPORT6	MASTL	Microtubule associated serine/threonine kinase-like
4	f	4	PFKL	3458877	pCMV-SPORT6	PFKL	Phosphofructokinase, liver
4	g	4	ITPK1	3867269	pCMV-SPORT6	ITPK1	Inositol 1,3,4-triphosphate 5/6 kinase
4	h	4	PKM2	3859987	pCMV-SPORT6	PKM2	Pyruvate kinase, muscle
4	a	5	DUSP22	3905407	pCMV-SPORT6	DUSP22	Dual specificity phosphatase 22
4	b	5	EFNA3	4397263	pCMV-SPORT6	EFNA3	Ephrin-A3
4	c	5	SGK3	4391699	pCMV-SPORT6	SGK3	Serum/glucocorticoid regulated kinase family, member 3
4	d	5	C9ORF98	5744517	pCMV-SPORT6	C9orf98	Chromosome 9 open reading frame 98
4	e	5	STK17A	5761182	pCMV-SPORT6	STK17A	Serine/threonine kinase 17a
4	f	5	NUP62	4499630	pCMV-SPORT6	NUP62	Nucleoporin 62kDa
4	g	5	CRKL	6046673	pCMV-SPORT6	CRKL	V-crk sarcoma virus CT10 oncogene homolog (avian)-like
4	h	5	FGR	5734966	pCMV-SPORT6	FGR	Gardner-Rasheed feline sarcoma viral (v-fgr) oncogene homolog
4	a	6	PRKCD	5539909	pCMV-SPORT6	PRKCD	Protein kinase C, delta
