# Supplementary material for: Identification of Kinases and Phosphatases That Regulate ATG4B Activity by siRNA and Small Molecule Screening in Cells
Source: Front Cell Dev Biol. 2018 Nov 1;6:148. doi: 10.3389/fcell.2018.00148 (PMC6221980; doi:10.3389/fcell.2018.00148)
Supplement: FIGURE S4 — HeLa-ActinLC3dNGLUC cells were treated with the indicated concentrations of STK683964 overnight and cell viability was determined using the cell counting kit 8 (CCK8). No obvious effect on viability was observed at the indicated concentrations. [file Table_4.XLSX]

## Sheet: Sheet1
plate	position	well	score	wellAnno	finalWellAnno	raw_r1_ch1	raw_r2_ch1	raw_r3_ch1	raw_r4_ch1	median_ch1	average_ch1	raw/PlateMedian_r1_ch1	raw/PlateMedian_r2_ch1	raw/PlateMedian_r3_ch1	raw/PlateMedian_r4_ch1	normalized_r1_ch1	normalized_r2_ch1	normalized_r3_ch1	normalized_r4_ch1	GeneID
12	48	D12	73.04	pos	pos	867880	1983400	1841160	1602000	1721580	1573610	11.9	20.6	17.3	21.7	11.915	20.57	17.304	21.66	NA
12	36	C12	72.48	pos	pos	1250560	1687960	1805200	1474880	1581420	1554650	17.2	17.5	17	19.9	17.169	17.506	16.966	19.942	NA
12	24	B12	71.16	pos	pos	1362040	1294120	1901240	1535120	1448580	1523130	18.7	13.4	17.9	20.8	18.699	13.422	17.869	20.756	NA
12	12	A12	69.94	pos	pos	1571400	1467880	2023960	1070240	1519640	1533370	21.6	15.2	19	14.5	21.573	15.224	19.022	14.471	NA
11	96	H12	68.59	pos	pos	815840	1350400	1209480	1222040	1215760	1149440	10.6	20.1	11.5	24.2	10.598	20.125	11.519	24.237	NA
10	12	A12	62.44	pos	pos	941960	1048760	1139760	597120	995360	931900	19.9	15	16.8	11.5	19.94	14.978	16.791	11.523	NA
6	12	A12	60.95	pos	pos	955640	1088520	1216880	872320	1022080	1033340	18.2	13.6	15.6	14.2	18.196	13.576	15.565	14.152	NA
9	48	D12	60.02	pos	pos	575240	742160	941800	745400	743780	751150	14.7	12.7	16.5	16.5	14.667	12.717	16.465	16.498	NA
7	12	A12	59.02	pos	pos	1757840	1911400	2619000	1587720	1834620	1968990	10	17.5	11.4	19.2	9.996	17.475	11.41	19.199	NA
11	12	A12	58.64	pos	pos	1003960	1016040	1263920	908480	1010000	1048100	13	15.1	12	18	13.042	15.142	12.037	18.018	NA
13	12	A12	57.84	pos	pos	2751640	3092960	4120640	2718360	2922300	3170900	11.5	15.7	13	17.3	11.512	15.705	13.033	17.266	NA
15	12	A12	57.6	pos	pos	1124000	1202520	916120	1173840	1148920	1104120	17.4	13.3	10.4	16.5	17.432	13.296	10.375	16.533	NA
7	24	B12	57.48	pos	pos	1677120	1949240	2289400	1581920	1813180	1874420	9.54	17.8	9.97	19.1	9.537	17.821	9.974	19.128	NA
7	36	C12	57.19	pos	pos	1705080	1899560	2234920	1603040	1802320	1860650	9.7	17.4	9.74	19.4	9.696	17.367	9.737	19.384	NA
9	12	A12	57.08	pos	pos	642120	629000	864960	701280	671700	709340	16.4	10.8	15.1	15.5	16.372	10.778	15.122	15.522	NA
15	96	H12	55.88	pos	pos	772320	1230600	1209000	1184560	1196780	1099120	12	13.6	13.7	16.7	11.978	13.607	13.692	16.684	NA
7	96	H12	54.71	pos	pos	1269360	1924480	2068520	1635320	1779900	1724420	7.22	17.6	9.01	19.8	7.218	17.594	9.012	19.774	NA
15	24	B12	54.08	pos	pos	866000	1069600	1283200	1060320	1064960	1069780	13.4	11.8	14.5	14.9	13.431	11.827	14.532	14.934	NA
12	96	H12	53.53	pos	pos	929240	1244120	1283200	1186720	1215420	1160820	12.8	12.9	12.1	16	12.757	12.903	12.06	16.045	NA
15	36	C12	53.43	pos	pos	836520	1169760	1201520	1025840	1097800	1058410	13	12.9	13.6	14.4	12.973	12.934	13.607	14.448	NA
9	24	B12	53.36	pos	pos	719280	673720	600800	619360	646540	653290	18.3	11.5	10.5	13.7	18.34	11.544	10.503	13.709	NA
12	60	E12	52.82	pos	pos	1106800	1173400	1384520	980320	1140100	1161260	15.2	12.2	13	13.3	15.195	12.17	13.012	13.255	NA
7	48	D12	52.25	pos	pos	1465480	1729280	2021160	1539800	1634540	1688930	8.33	15.8	8.81	18.6	8.333	15.81	8.805	18.619	NA
15	48	D12	50.68	pos	pos	833600	1047320	1226880	937680	992500	1011370	12.9	11.6	13.9	13.2	12.928	11.58	13.894	13.207	NA
9	60	E12	50.25	pos	pos	571400	690320	663040	591880	627460	629160	14.6	11.8	11.6	13.1	14.569	11.829	11.592	13.1	NA
10	96	H12	49.32	pos	pos	636920	747240	936360	649600	698420	742530	13.5	10.7	13.8	12.5	13.483	10.672	13.794	12.536	NA
7	84	G12	49.26	pos	pos	1361080	1749960	1717560	1444360	1580960	1568240	7.74	16	7.48	17.5	7.74	15.999	7.483	17.465	NA
14	36	C12	48.98	pos	pos	823000	921040	1100960	730960	872020	893990	14.8	11	13.2	11.3	14.754	11.049	13.157	11.301	NA
14	12	A12	47.86	pos	pos	796400	266400	1374480	1019920	908160	864300	14.3	3.2	16.4	15.8	14.278	3.196	16.425	15.769	NA
5	12	A12	47.67	pos	pos	1868920	2330320	2724800	1814320	2099620	2184590	12.5	10.9	14.6	11	12.508	10.901	14.621	11.032	NA
9	36	C12	47.55	pos	pos	541280	635840	619040	587160	603100	595830	13.8	10.9	10.8	13	13.801	10.895	10.822	12.996	NA
13	24	B12	47.14	pos	pos	2192280	2798320	2818160	2357520	2577920	2541570	9.17	14.2	8.91	15	9.172	14.209	8.913	14.974	NA
13	96	H12	46.34	pos	pos	1845720	2722840	2855640	2489240	2606040	2478360	7.72	13.8	9.03	15.8	7.722	13.826	9.032	15.811	NA
8	96	H12	46.17	pos	pos	1058200	1511400	1623320	1565040	1538220	1439490	11.4	10	12.8	13.1	11.43	10.027	12.792	13.066	NA
6	96	H12	45.58	pos	pos	670320	782440	878680	799000	790720	782610	12.8	9.76	11.2	13	12.763	9.759	11.239	12.962	NA
8	12	A12	45.14	pos	pos	1199480	1461120	1752040	1237920	1349520	1412640	13	9.69	13.8	10.3	12.956	9.693	13.806	10.335	NA
15	60	E12	44.78	pos	pos	772640	1000080	928960	870880	899920	893140	12	11.1	10.5	12.3	11.983	11.058	10.52	12.266	NA
15	72	F12	44.57	pos	pos	671640	986120	1089120	857640	921880	901130	10.4	10.9	12.3	12.1	10.416	10.904	12.334	12.079	NA
8	36	C12	43.44	pos	pos	1104440	1553240	1544880	1259520	1402200	1365520	11.9	10.3	12.2	10.5	11.93	10.304	12.174	10.515	NA
6	24	B12	43.27	pos	pos	540760	893040	968440	664800	778920	766760	10.3	11.1	12.4	10.8	10.296	11.138	12.387	10.785	NA
12	72	F12	42.95	pos	pos	820200	911200	1175200	921720	916460	957080	11.3	9.45	11	12.5	11.26	9.45	11.045	12.462	NA
15	84	G12	42.85	pos	pos	592560	1018520	1028920	842520	930520	870630	9.19	11.3	11.7	11.9	9.19	11.262	11.653	11.866	NA
7	72	F12	42.65	pos	pos	1330000	1525640	1661360	1170000	1427820	1421750	7.56	13.9	7.24	14.1	7.563	13.948	7.238	14.148	NA
1	12	A12	42.64	pos	pos	2215520	2660000	2991360	2108040	2437760	2493730	13.4	8.7	13.7	8.86	13.436	8.695	13.68	8.856	NA
9	96	H12	42.6	pos	pos	380240	630160	589080	578760	583920	544560	9.7	10.8	10.3	12.8	9.695	10.798	10.299	12.81	NA
14	60	E12	42.28	pos	pos	636920	1030200	1363200	290160	833560	830120	11.4	12.4	16.3	4.49	11.418	12.358	16.291	4.486	NA
5	24	B12	41.34	pos	pos	1527640	2105560	2348200	1690000	1897780	1917850	10.2	9.85	12.6	10.3	10.224	9.849	12.6	10.276	NA
14	48	D12	41.32	pos	pos	218840	722360	1235200	974680	848520	787770	3.92	8.67	14.8	15.1	3.923	8.666	14.761	15.069	NA
14	72	F12	41.23	pos	pos	605440	1333160	480	912040	758740	712780	10.9	16	0.00574	14.1	10.854	15.993	0.006	14.101	NA
10	36	C12	41.12	pos	pos	518920	749800	688840	550720	619780	627070	11	10.7	10.1	10.6	10.985	10.708	10.148	10.628	NA
8	72	F12	40.42	pos	pos	1030600	1371200	1498680	1209880	1290540	1277590	11.1	9.1	11.8	10.1	11.132	9.096	11.81	10.101	NA
6	84	G12	40.01	pos	pos	573880	616880	877400	727360	672120	698880	10.9	7.69	11.2	11.8	10.927	7.694	11.223	11.8	NA
8	60	E12	39.98	pos	pos	1000920	1360920	1519000	1189600	1275260	1267610	10.8	9.03	12	9.93	10.811	9.028	11.97	9.932	NA
8	24	B12	39.96	pos	pos	1002600	1395600	1491320	1180280	1287940	1267450	10.8	9.26	11.8	9.85	10.83	9.258	11.752	9.854	NA
5	96	H12	39.77	pos	pos	1525360	2047520	2134400	1670760	1859140	1844510	10.2	9.58	11.5	10.2	10.209	9.578	11.453	10.159	NA
9	84	G12	39.36	pos	pos	410520	520320	692080	437960	479140	515220	10.5	8.92	12.1	9.69	10.467	8.916	12.099	9.694	NA
5	60	E12	38.85	pos	pos	1416480	2041280	2149160	1637560	1839420	1811120	9.48	9.55	11.5	9.96	9.48	9.549	11.532	9.957	NA
12	84	G12	38.83	pos	pos	646560	933600	950600	924720	929160	863870	8.88	9.68	8.93	12.5	8.876	9.683	8.934	12.503	NA
14	96	H12	38.24	pos	pos	947840	752880	1309040	480	850360	752560	17	9.03	15.6	0.00742	16.992	9.032	15.643	0.007	NA
5	84	G12	38.09	pos	pos	1345240	2002480	2095800	1665880	1834180	1777350	9	9.37	11.2	10.1	9.003	9.367	11.246	10.129	NA
13	48	D12	37.7	pos	pos	1883040	2177480	2361640	1930720	2054100	2088220	7.88	11.1	7.47	12.3	7.878	11.057	7.469	12.263	NA
5	36	C12	37.29	pos	pos	1622400	1842080	1975720	1499360	1732240	1734890	10.9	8.62	10.6	9.12	10.858	8.617	10.602	9.117	NA
11	24	B12	37.1	pos	pos	721760	584520	777840	646120	683940	682560	9.38	8.71	7.41	12.8	9.376	8.711	7.408	12.815	NA
14	84	G12	37.07	pos	pos	562880	655160	691800	795080	673480	676230	10.1	7.86	8.27	12.3	10.091	7.859	8.267	12.293	NA
10	24	B12	37.07	pos	pos	582240	612080	661920	427160	597160	570850	12.3	8.74	9.75	8.24	12.325	8.742	9.751	8.243	NA
8	84	G12	36.9	pos	pos	956960	1240800	1381920	1122520	1181660	1175550	10.3	8.23	10.9	9.37	10.337	8.231	10.89	9.372	NA
10	48	D12	36.5	pos	pos	553800	748520	451000	463640	508720	554240	11.7	10.7	6.64	8.95	11.723	10.69	6.644	8.947	NA
13	84	G12	36.11	pos	pos	1511960	2277000	2085200	1962120	2023660	1959070	6.33	11.6	6.59	12.5	6.326	11.562	6.595	12.463	NA
2	12	A12	36.04	pos	pos	2138080	2271120	3018600	1997560	2204600	2356340	9.98	8.02	11.1	9.01	9.977	8.019	11.062	9.008	NA
5	48	D12	35.65	pos	pos	1398480	1792440	1967600	1523960	1658200	1670620	9.36	8.38	10.6	9.27	9.359	8.385	10.558	9.266	NA
13	60	E12	35.55	pos	pos	1568240	2254560	2291640	1785320	2019940	1974940	6.56	11.4	7.25	11.3	6.561	11.448	7.248	11.34	NA
4	12	A12	35.53	pos	pos	1686080	2295600	3033480	1883440	2089520	2224650	8.4	8.32	11.9	8.97	8.404	8.322	11.85	8.969	NA
1	24	B12	34.16	pos	pos	1712480	2234720	2381080	1875520	2055120	2050950	10.4	7.3	10.9	7.88	10.385	7.305	10.889	7.879	NA
14	24	B12	34.08	pos	pos	400	714040	1231520	798280	756160	686060	0.00717	8.57	14.7	12.3	0.007	8.566	14.717	12.342	NA
1	36	C12	33.69	pos	pos	1753320	2222760	2264280	1842880	2032820	2020810	10.6	7.27	10.4	7.74	10.633	7.266	10.355	7.742	NA
1	60	E12	33.66	pos	pos	1559560	2230440	2278800	2060720	2145580	2032380	9.46	7.29	10.4	8.66	9.458	7.291	10.422	8.657	NA
10	72	F12	33.46	pos	pos	571360	480	817800	623720	597540	503340	12.1	0.00686	12	12	12.095	0.007	12.048	12.036	NA
3	12	A12	33.41	pos	pos	1774560	2095320	2677760	1857680	1976500	2101330	9.1	7.54	10.1	8.78	9.102	7.536	10.097	8.778	NA
6	36	C12	33.21	pos	pos	547840	706120	797480	376880	626980	607080	10.4	8.81	10.2	6.11	10.431	8.807	10.201	6.114	NA
5	72	F12	33.2	pos	pos	1269200	1767000	1767760	1465360	1616180	1567330	8.49	8.27	9.49	8.91	8.494	8.266	9.486	8.91	NA
1	48	D12	32.8	pos	pos	1384320	2349560	2322040	1971640	2146840	2006890	8.39	7.68	10.6	8.28	8.395	7.68	10.619	8.283	NA
6	48	D12	32.51	pos	pos	402880	535800	804160	611640	573720	588620	7.67	6.68	10.3	9.92	7.671	6.682	10.286	9.923	NA
1	96	H12	32.25	pos	pos	1410920	2146320	2101280	2182400	2123800	1960230	8.56	7.02	9.61	9.17	8.556	7.016	9.61	9.168	NA
6	60	E12	32.04	pos	pos	454680	600640	668640	574120	587380	574520	8.66	7.49	8.55	9.31	8.657	7.491	8.553	9.314	NA
2	48	D12	32.02	pos	pos	1596320	2288040	2487000	2060360	2174200	2107930	7.45	8.08	9.11	9.29	7.449	8.079	9.114	9.291	NA
1	72	F12	31.75	pos	pos	1423520	2102240	2313320	1903640	2002940	1935680	8.63	6.87	10.6	8	8.633	6.872	10.58	7.997	NA
13	36	C12	31.12	pos	pos	1774040	1788760	1835200	1623960	1781400	1755490	7.42	9.08	5.8	10.3	7.422	9.083	5.804	10.315	NA
4	24	B12	30.38	pos	pos	1605400	2064360	2360040	1658400	1861380	1922050	8	7.48	9.22	7.9	8.001	7.484	9.22	7.897	NA
2	36	C12	30.34	pos	pos	1677120	2223640	2305400	1840400	2032020	2011640	7.83	7.85	8.45	8.3	7.826	7.851	8.448	8.299	NA
1	84	G12	29.83	pos	pos	1486040	1880840	2072400	1821640	1851240	1815230	9.01	6.15	9.48	7.65	9.012	6.148	9.478	7.653	NA
4	48	D12	29.13	pos	pos	1542160	2195280	1999880	1637000	1818440	1843580	7.69	7.96	7.81	7.8	7.686	7.959	7.813	7.795	NA
11	36	C12	28.92	pos	pos	462720	509360	654720	541720	525540	542130	6.01	7.59	6.24	10.7	6.011	7.591	6.235	10.744	NA
2	84	G12	28.83	pos	pos	1566080	2212920	2185760	1739840	1962800	1926150	7.31	7.81	8.01	7.85	7.308	7.813	8.01	7.846	NA
3	24	B12	28.79	pos	pos	1550520	2050320	2405960	1438920	1800420	1861430	7.95	7.37	9.07	6.8	7.953	7.374	9.072	6.8	NA
4	96	H12	28.76	pos	pos	1303200	2180520	2056760	1759240	1908000	1824930	6.5	7.91	8.03	8.38	6.495	7.905	8.035	8.377	NA
8	48	D12	28.53	pos	pos	895680	1396920	1524200	90560	1146300	976840	9.67	9.27	12	0.756	9.675	9.267	12.011	0.756	NA
2	24	B12	28.27	pos	pos	1551600	2187360	2096760	1725720	1911240	1890360	7.24	7.72	7.68	7.78	7.24	7.723	7.684	7.782	NA
3	96	H12	27.81	pos	pos	1443720	1923680	2011440	1718320	1821000	1774290	7.41	6.92	7.58	8.12	7.405	6.919	7.585	8.12	NA
4	36	C12	27.76	pos	pos	1485880	1873960	2138080	1587680	1730820	1771400	7.41	6.79	8.35	7.56	7.406	6.794	8.353	7.56	NA
3	60	E12	27.2	pos	pos	1314680	1958840	2051280	1674520	1816680	1749830	6.74	7.05	7.73	7.91	6.743	7.045	7.735	7.913	NA
4	60	E12	27.18	pos	pos	1371160	1778680	2121280	1668000	1723340	1734780	6.83	6.45	8.29	7.94	6.834	6.448	8.287	7.943	NA
11	48	D12	26.67	pos	pos	481960	520600	536120	472480	501280	502790	6.26	7.76	5.11	9.37	6.261	7.759	5.106	9.371	NA
3	48	D12	26.61	pos	pos	1284840	1918880	2017640	1646760	1782820	1717030	6.59	6.9	7.61	7.78	6.59	6.901	7.608	7.782	NA
3	36	C12	26.27	pos	pos	1402320	1711920	2192640	1514440	1613180	1705330	7.19	6.16	8.27	7.16	7.193	6.157	8.268	7.156	NA
11	72	F12	25.94	pos	pos	460080	585120	547520	400440	503800	498290	5.98	8.72	5.21	7.94	5.977	8.72	5.214	7.942	NA
4	72	F12	25.37	pos	pos	1328000	1683640	1822000	1656200	1669920	1622460	6.62	6.1	7.12	7.89	6.619	6.104	7.118	7.887	NA
10	60	E12	25.3	pos	pos	366920	478120	414040	361080	390480	405040	7.77	6.83	6.1	6.97	7.767	6.828	6.1	6.968	NA
4	84	G12	24.87	pos	pos	1231080	1813040	1872600	1521120	1667080	1609460	6.14	6.57	7.32	7.24	6.136	6.573	7.315	7.243	NA
2	96	H12	24.73	pos	pos	513680	2183160	2172680	1927520	2050100	1699260	2.4	7.71	7.96	8.69	2.397	7.708	7.962	8.692	NA
11	84	G12	22.52	pos	pos	448280	489840	423160	378920	435720	435050	5.82	7.3	4.03	7.52	5.823	7.3	4.03	7.515	NA
3	72	F12	22.29	pos	pos	1259280	1586480	1630640	1391200	1488840	1466900	6.46	5.71	6.15	6.57	6.459	5.706	6.149	6.574	NA
3	84	G12	21.45	pos	pos	1156320	1609960	1634760	1314000	1461980	1428760	5.93	5.79	6.16	6.21	5.931	5.79	6.164	6.209	NA
13	72	F12	21.09	pos	pos	1702560	560	2055640	1620480	1661520	1344810	7.12	0.00284	6.5	10.3	7.123	0.003	6.501	10.293	NA
11	60	E12	18.19	pos	pos	290560	443160	454440	302080	372620	372560	3.77	6.6	4.33	5.99	3.774	6.604	4.328	5.991	NA
7	60	E12	16.4	pos	pos	1017600	441560	1020360	425040	729580	726140	5.79	4.04	4.45	5.14	5.786	4.037	4.445	5.14	NA
9	72	F12	12.84	pos	pos	376640	381480	480	560	188600	189790	9.6	6.54	0.00839	0.0124	9.603	6.537	0.008	0.012	NA
6	72	F12	11.93	pos	pos	320	440	196880	731520	98660	232290	0.00609	0.00549	2.52	11.9	0.006	0.005	2.518	11.868	NA
10	84	G12	11.92	pos	pos	160	364120	232160	309920	271040	226590	0.00339	5.2	3.42	5.98	0.003	5.2	3.42	5.981	NA
2	60	E12	10.17	pos	pos	132440	911560	151560	1837960	531560	758380	0.618	3.22	0.555	8.29	0.618	3.219	0.555	8.288	NA
5	35	C11	7.97	sample	sample	443920	600200	565880	442440	504900	513110	2.97	2.81	3.04	2.69	2.971	2.808	3.036	2.69	VRK1
5	94	H10	7.22	sample	sample	343520	571840	554920	461520	508220	482950	2.3	2.67	2.98	2.81	2.299	2.675	2.978	2.806	TYK2
7	29	C05	6.66	sample	sample	274560	366000	422560	268120	320280	332810	1.56	3.35	1.84	3.24	1.561	3.346	1.841	3.242	TRIB1
5	44	D08	5.89	sample	sample	311120	521760	449560	419280	434420	425430	2.08	2.44	2.41	2.55	2.082	2.441	2.412	2.549	STK11
3	26	C02	5.87	sample	sample	441120	694080	606000	512320	559160	563380	2.26	2.5	2.29	2.42	2.263	2.496	2.285	2.421	GUCY2D
1	7	A07	5.18	sample	sample	383440	657280	517400	488760	503080	511720	2.33	2.15	2.37	2.05	2.325	2.149	2.366	2.053	CAMK2D
8	22	B10	5.07	sample	sample	231280	328120	284200	225360	257740	267240	2.5	2.18	2.24	1.88	2.498	2.177	2.24	1.881	SNRK
2	72	F12	5.03	pos	pos	142320	183480	180280	1390040	181880	474030	0.664	0.648	0.661	6.27	0.664	0.648	0.661	6.268	NA
13	10	A10	4.89	sample	sample	423080	446440	543920	424840	435640	459570	1.77	2.27	1.72	2.7	1.77	2.267	1.72	2.698	PPP1R9B
7	33	C09	4.78	sample	sample	209920	313520	299960	236280	268120	264920	1.19	2.87	1.31	2.86	1.194	2.866	1.307	2.857	AKAP13
7	34	C10	4.03	sample	sample	199280	301440	275440	203880	239660	245010	1.13	2.76	1.2	2.47	1.133	2.756	1.2	2.465	MAST3
1	5	A05	3.98	sample	sample	349280	517880	505480	402800	454140	443860	2.12	1.69	2.31	1.69	2.118	1.693	2.312	1.692	BMPR1B
7	82	G10	3.95	sample	sample	213080	273320	262520	217000	239760	241480	1.21	2.5	1.14	2.62	1.212	2.499	1.144	2.624	CDC2L6
7	22	B10	3.55	sample	sample	244280	229040	362720	179120	236660	253790	1.39	2.09	1.58	2.17	1.389	2.094	1.58	2.166	STK38L
3	9	A09	3.53	sample	sample	407520	473080	464800	378000	436160	430850	2.09	1.7	1.75	1.79	2.09	1.701	1.753	1.786	NEK1
7	71	F11	3.53	sample	sample	289520	225840	343840	166840	257680	256510	1.65	2.06	1.5	2.02	1.646	2.065	1.498	2.017	CCRK
7	32	C08	3.4	sample	sample	147880	269880	248120	211120	229620	219250	0.841	2.47	1.08	2.55	0.841	2.467	1.081	2.553	RAPGEF4
3	11	A11	3.38	sample	sample	367840	490200	473480	369240	421360	425190	1.89	1.76	1.79	1.74	1.887	1.763	1.785	1.745	PAK2
5	5	A05	3.37	sample	sample	270240	392640	321640	292200	306920	319180	1.81	1.84	1.73	1.78	1.809	1.837	1.726	1.777	RNASEL
7	83	G11	3.3	sample	sample	226560	239960	241680	196360	233260	226140	1.29	2.19	1.05	2.37	1.288	2.194	1.053	2.374	DAPK2
7	69	F09	3.2	sample	sample	325240	169760	441600	141600	247500	269550	1.85	1.55	1.92	1.71	1.849	1.552	1.924	1.712	AAK1
7	17	B05	3.18	sample	sample	260840	231000	301800	162360	245920	239000	1.48	2.11	1.31	1.96	1.483	2.112	1.315	1.963	NME6
7	11	A11	3.13	sample	sample	329640	179240	363880	150680	254440	255860	1.87	1.64	1.59	1.82	1.874	1.639	1.585	1.822	PASK
7	23	B11	3.04	sample	sample	235480	222760	274360	177160	229120	227440	1.34	2.04	1.2	2.14	1.339	2.037	1.195	2.142	SNF1LK2
7	79	G07	3.03	sample	sample	190920	220680	301760	188200	205800	225390	1.09	2.02	1.31	2.28	1.086	2.018	1.315	2.276	TLK2
6	8	A08	3.01	sample	sample	93320	142480	129880	98800	114340	116120	1.78	1.78	1.66	1.6	1.777	1.777	1.661	1.603	PRPF4B
1	3	A03	2.95	sample	sample	275520	471320	429960	387120	408540	390980	1.67	1.54	1.97	1.63	1.671	1.541	1.966	1.626	ADRBK1
8	10	A10	2.9	sample	sample	192800	208360	251600	164040	200580	204200	2.08	1.38	1.98	1.37	2.083	1.382	1.983	1.37	TRPM7
7	5	A05	2.9	sample	sample	317920	139560	496280	128920	228740	270670	1.81	1.28	2.16	1.56	1.808	1.276	2.162	1.559	TNK2
13	13	B01	2.87	neg	neg	361280	377920	458000	276000	369600	368300	1.51	1.92	1.45	1.75	1.512	1.919	1.449	1.753	NA
8	64	F04	2.86	sample	sample	190920	242840	202440	173840	196680	202510	2.06	1.61	1.6	1.45	2.062	1.611	1.595	1.451	STK39
1	23	B11	2.83	sample	sample	301240	442640	409880	370000	389940	380940	1.83	1.45	1.87	1.55	1.827	1.447	1.875	1.554	CLK3
2	30	C06	2.75	sample	sample	358080	497160	375440	384000	379720	403670	1.67	1.76	1.38	1.73	1.671	1.755	1.376	1.732	EPHA3
14	1	A01	2.74	neg	neg	118760	133120	126720	88520	122740	116780	2.13	1.6	1.51	1.37	2.129	1.597	1.514	1.369	NA
5	29	C05	2.73	sample	sample	265200	287080	406520	224040	276140	295710	1.77	1.34	2.18	1.36	1.775	1.343	2.181	1.362	ROCK1
9	1	A01	2.68	neg	neg	70080	87520	107120	63640	78800	82090	1.79	1.5	1.87	1.41	1.787	1.5	1.873	1.409	NA
3	10	A10	2.66	sample	sample	354000	430600	439880	316760	392300	385310	1.82	1.55	1.66	1.5	1.816	1.549	1.659	1.497	NTRK1
13	25	C01	2.65	neg	neg	317920	376160	415320	290160	347040	349890	1.33	1.91	1.31	1.84	1.33	1.91	1.314	1.843	NA
8	19	B07	2.63	sample	sample	157760	218160	229960	184760	201460	197660	1.7	1.45	1.81	1.54	1.704	1.447	1.812	1.542	TXNDC3
4	87	H03	2.55	sample	sample	297840	419520	441120	350040	384780	377130	1.48	1.52	1.72	1.67	1.484	1.521	1.723	1.667	PGK2
12	9	A09	2.53	sample	sample	122520	149560	200520	96640	136040	142310	1.68	1.55	1.88	1.31	1.682	1.551	1.885	1.307	PPP1R12C
5	18	B06	2.49	sample	sample	295200	280000	314240	234320	287600	280940	1.98	1.31	1.69	1.42	1.976	1.31	1.686	1.425	RPS6KB2
15	11	A11	2.49	sample	sample	94040	149520	137240	116520	126880	124330	1.46	1.65	1.55	1.64	1.458	1.653	1.554	1.641	NA
13	5	A05	2.45	sample	sample	411320	296080	510720	233400	353700	362880	1.72	1.5	1.62	1.48	1.721	1.503	1.615	1.482	SSH3
11	5	A05	2.45	sample	sample	142640	89400	174880	75240	116020	120540	1.85	1.33	1.67	1.49	1.853	1.332	1.666	1.492	CDC2L2
2	91	H07	2.44	sample	sample	310800	425160	473600	355920	390540	391370	1.45	1.5	1.74	1.6	1.45	1.501	1.736	1.605	ERBB4
13	6	A06	2.43	sample	sample	420160	285160	530400	225520	352660	365310	1.76	1.45	1.68	1.43	1.758	1.448	1.678	1.432	MTMR9
11	6	A06	2.4	sample	sample	157800	106880	159960	57360	132340	120500	2.05	1.59	1.52	1.14	2.05	1.593	1.523	1.138	IHPK1
5	70	F10	2.38	sample	sample	240720	313840	305600	251720	278660	277970	1.61	1.47	1.64	1.53	1.611	1.468	1.64	1.531	TTN
12	1	A01	2.36	neg	neg	124880	154880	143240	112960	134060	133990	1.71	1.61	1.35	1.53	1.714	1.606	1.346	1.527	NA
9	37	D01	2.35	neg	neg	63120	97400	78440	69320	73880	77070	1.61	1.67	1.37	1.53	1.609	1.669	1.371	1.534	NA
1	46	D10	2.35	sample	sample	279400	399160	395200	345320	370260	354770	1.69	1.3	1.81	1.45	1.694	1.305	1.807	1.451	CKS1B
11	62	F02	2.33	sample	sample	121080	64000	302400	50040	92540	134380	1.57	0.954	2.88	0.992	1.573	0.954	2.88	0.992	WEE2
2	90	H06	2.33	sample	sample	330200	435960	422960	344400	383680	383380	1.54	1.54	1.55	1.55	1.541	1.539	1.55	1.553	EPHB1
1	6	A06	2.32	sample	sample	269200	424240	428120	302680	363460	356060	1.63	1.39	1.96	1.27	1.633	1.387	1.958	1.272	DDR1
11	73	G01	2.31	neg	neg	105040	100920	159800	88080	102980	113460	1.36	1.5	1.52	1.75	1.365	1.504	1.522	1.747	NA
11	65	F05	2.3	sample	sample	146720	72400	220640	60560	109560	125080	1.91	1.08	2.1	1.2	1.906	1.079	2.101	1.201	ULK4
15	1	A01	2.3	neg	neg	118920	124800	140920	97840	121860	120620	1.84	1.38	1.6	1.38	1.844	1.38	1.596	1.378	NA
8	75	G03	2.28	sample	sample	116040	280840	147800	210760	179280	188860	1.25	1.86	1.16	1.76	1.253	1.863	1.165	1.76	TPK1
13	1	A01	2.27	neg	neg	375880	307360	499520	224320	341620	351770	1.57	1.56	1.58	1.42	1.573	1.561	1.58	1.425	NA
7	16	B04	2.24	sample	sample	202280	189160	277080	157800	195720	206580	1.15	1.73	1.21	1.91	1.15	1.729	1.207	1.908	TANK
1	11	A11	2.24	sample	sample	306640	380600	419640	280480	343620	346840	1.86	1.24	1.92	1.18	1.86	1.244	1.919	1.178	CLK2
7	81	G09	2.23	sample	sample	180600	214320	223120	163400	197460	195360	1.03	1.96	0.972	1.98	1.027	1.959	0.972	1.976	LMTK2
5	80	G08	2.22	sample	sample	204640	350120	290640	246440	268540	272960	1.37	1.64	1.56	1.5	1.37	1.638	1.56	1.498	TAF1
13	27	C03	2.22	sample	sample	309640	355040	415880	252240	332340	333200	1.3	1.8	1.32	1.6	1.295	1.803	1.315	1.602	TNS1
1	94	H10	2.17	sample	sample	286120	413080	339680	340880	340280	344940	1.74	1.35	1.55	1.43	1.735	1.35	1.553	1.432	CLK2
13	16	B04	2.17	sample	sample	369960	294760	476440	233400	332360	343640	1.55	1.5	1.51	1.48	1.548	1.497	1.507	1.482	NUDT3
5	53	E05	2.14	sample	sample	194240	357040	267840	256000	261920	268780	1.3	1.67	1.44	1.56	1.3	1.67	1.437	1.557	RPS6KA1
3	55	E07	2.13	sample	sample	270240	427880	393840	331760	362800	355930	1.39	1.54	1.49	1.57	1.386	1.539	1.485	1.568	MPP1
2	47	D11	2.04	sample	sample	313720	409960	378440	353720	366080	363960	1.46	1.45	1.39	1.6	1.464	1.447	1.387	1.595	GRK6
12	6	A06	2.04	sample	sample	109680	142160	144440	115080	128620	127840	1.51	1.47	1.36	1.56	1.506	1.474	1.358	1.556	PPP2R1B
12	46	D10	2.03	sample	sample	81360	176760	135840	118080	126960	128010	1.12	1.83	1.28	1.6	1.117	1.833	1.277	1.597	DUSP2
1	10	A10	2.02	sample	sample	272280	394560	382680	302040	342360	337890	1.65	1.29	1.75	1.27	1.651	1.29	1.75	1.269	CKMT1B
7	35	C11	2.02	sample	sample	154520	223240	209280	156720	183000	185940	0.879	2.04	0.912	1.9	0.879	2.041	0.912	1.895	KIAA0999
6	1	A01	2.02	neg	neg	73480	150440	79200	93720	86460	99210	1.4	1.88	1.01	1.52	1.399	1.876	1.013	1.52	NA
7	7	A07	2.02	sample	sample	352960	106080	483680	80480	229520	255800	2.01	0.97	2.11	0.973	2.007	0.97	2.107	0.973	PLK4
8	25	C01	2	neg	neg	136080	216240	203800	165680	184740	180450	1.47	1.43	1.61	1.38	1.47	1.435	1.606	1.383	NA
8	21	B09	1.96	sample	sample	158240	205000	193480	154360	175860	177770	1.71	1.36	1.52	1.29	1.709	1.36	1.525	1.289	ZAK
10	7	A07	1.94	sample	sample	77560	84680	100320	78560	81620	85280	1.64	1.21	1.48	1.52	1.642	1.209	1.478	1.516	SNF1LK
10	1	A01	1.94	neg	neg	87200	89080	107280	61720	88140	86320	1.85	1.27	1.58	1.19	1.846	1.272	1.58	1.191	NA
11	13	B01	1.94	neg	neg	117120	91000	167760	69160	104060	111260	1.52	1.36	1.6	1.37	1.521	1.356	1.598	1.372	NA
9	16	B04	1.93	sample	sample	43280	95680	90080	66360	78220	73850	1.1	1.64	1.57	1.47	1.104	1.639	1.575	1.469	RAD18
11	17	B05	1.93	sample	sample	144720	70080	193920	58280	107400	116750	1.88	1.04	1.85	1.16	1.88	1.044	1.847	1.156	MYLK
14	13	B01	1.93	neg	neg	106360	108120	92120	97280	101820	100970	1.91	1.3	1.1	1.5	1.907	1.297	1.101	1.504	NA
9	8	A08	1.92	sample	sample	65200	82640	80760	60200	72980	72200	1.66	1.42	1.41	1.33	1.662	1.416	1.412	1.332	PANK3
12	25	C01	1.9	neg	neg	100880	157360	140520	104760	122640	125880	1.38	1.63	1.32	1.42	1.385	1.632	1.321	1.416	NA
5	31	C07	1.9	sample	sample	227240	302840	288120	217560	257680	258940	1.52	1.42	1.55	1.32	1.521	1.417	1.546	1.323	SRPK1
11	75	G03	1.9	sample	sample	133440	85120	180600	57200	109280	114090	1.73	1.27	1.72	1.13	1.733	1.269	1.72	1.134	ABL2
15	6	A06	1.89	sample	sample	80520	136320	137440	102800	119560	114270	1.25	1.51	1.56	1.45	1.249	1.507	1.557	1.448	ILKAP
8	8	A08	1.86	sample	sample	152440	179880	224200	145640	166160	175540	1.65	1.19	1.77	1.22	1.647	1.193	1.767	1.216	TRIM33
8	9	A09	1.84	sample	sample	162280	170720	240400	126520	166500	174980	1.75	1.13	1.89	1.06	1.753	1.133	1.894	1.056	RP6-213H19.1
8	27	C03	1.84	sample	sample	149440	201960	193680	153240	173460	174580	1.61	1.34	1.53	1.28	1.614	1.34	1.526	1.279	HSPB8
4	82	G10	1.82	sample	sample	290880	376520	398480	285000	333700	337720	1.45	1.36	1.56	1.36	1.45	1.365	1.557	1.357	MAPK4
5	71	F11	1.82	sample	sample	216360	289160	272960	237680	255320	254040	1.45	1.35	1.46	1.45	1.448	1.353	1.465	1.445	YES1
7	20	B08	1.8	sample	sample	185080	175280	275160	144400	180180	194980	1.05	1.6	1.2	1.75	1.052	1.602	1.199	1.746	PIM2
12	45	D09	1.79	sample	sample	93680	151080	126040	116920	121480	121930	1.29	1.57	1.18	1.58	1.286	1.567	1.185	1.581	DUSP8
10	4	A04	1.77	sample	sample	51680	120600	94840	72760	83800	84970	1.09	1.72	1.4	1.4	1.094	1.722	1.397	1.404	ALPK2
12	44	D08	1.76	sample	sample	90400	172480	119760	105640	112700	122070	1.24	1.79	1.13	1.43	1.241	1.789	1.126	1.428	PTPRZ1
2	10	A10	1.75	sample	sample	304560	387480	423200	292920	346020	352040	1.42	1.37	1.55	1.32	1.421	1.368	1.551	1.321	FRK
6	3	A03	1.74	sample	sample	68920	97760	103680	107360	100720	94430	1.31	1.22	1.33	1.74	1.312	1.219	1.326	1.742	ULK1
11	3	A03	1.73	sample	sample	126360	68640	147920	79560	102960	105620	1.64	1.02	1.41	1.58	1.641	1.023	1.409	1.578	LOC442075
8	16	B04	1.73	sample	sample	130840	210040	198600	152760	175680	173060	1.41	1.39	1.57	1.28	1.413	1.393	1.565	1.275	EIF2AK1
5	13	B01	1.72	neg	neg	213880	282000	294120	216240	249120	251560	1.43	1.32	1.58	1.31	1.431	1.319	1.578	1.315	NA
7	30	C06	1.72	sample	sample	154720	213640	207960	142840	181340	179790	0.88	1.95	0.906	1.73	0.88	1.953	0.906	1.727	MERTK
1	47	D11	1.72	sample	sample	291880	368400	336600	277600	314240	318620	1.77	1.2	1.54	1.17	1.77	1.204	1.539	1.166	PLK3
13	76	G04	1.71	sample	sample	317960	299680	429800	216160	308820	315900	1.33	1.52	1.36	1.37	1.33	1.522	1.359	1.373	MTMR10
14	18	B06	1.7	sample	sample	78040	124880	103840	92320	98080	99770	1.4	1.5	1.24	1.43	1.399	1.498	1.241	1.427	IMPA1
15	8	A08	1.69	sample	sample	94880	107560	125200	107760	107660	108850	1.47	1.19	1.42	1.52	1.471	1.189	1.418	1.518	PTPN4
9	49	E01	1.69	neg	neg	48720	88240	73680	67720	70700	69590	1.24	1.51	1.29	1.5	1.242	1.512	1.288	1.499	NA
6	7	A07	1.68	sample	sample	79960	100880	107320	88240	94560	94100	1.52	1.26	1.37	1.43	1.522	1.258	1.373	1.432	DYRK4
15	13	B01	1.68	neg	neg	104440	123240	109520	96000	106980	108300	1.62	1.36	1.24	1.35	1.62	1.363	1.24	1.352	NA
11	30	C06	1.67	sample	sample	129400	74080	174480	60200	101740	109540	1.68	1.1	1.66	1.19	1.681	1.104	1.662	1.194	IKBKG
11	63	F03	1.65	sample	sample	143680	65200	184280	54120	104440	111820	1.87	0.972	1.76	1.07	1.866	0.972	1.755	1.073	PIP5K1A
4	5	A05	1.65	sample	sample	281000	377840	362480	286160	324320	326870	1.4	1.37	1.42	1.36	1.401	1.37	1.416	1.363	PIK3C2G
11	9	A09	1.64	sample	sample	108560	82400	146320	76000	95480	103320	1.41	1.23	1.39	1.51	1.41	1.228	1.394	1.507	NA
9	13	B01	1.64	neg	neg	51120	86800	69280	67520	68400	68680	1.3	1.49	1.21	1.49	1.303	1.487	1.211	1.494	NA
7	31	C07	1.63	sample	sample	140880	194480	180480	164320	172400	170040	0.801	1.78	0.786	1.99	0.801	1.778	0.786	1.987	PLK2
4	26	C02	1.61	sample	sample	243960	375200	356440	319240	337840	323710	1.22	1.36	1.39	1.52	1.216	1.36	1.392	1.52	PDK2
2	6	A06	1.6	sample	sample	254160	373360	408720	330680	352020	341730	1.19	1.32	1.5	1.49	1.186	1.318	1.498	1.491	MARK2
4	59	E11	1.6	sample	sample	291440	362840	348440	289000	319940	322930	1.45	1.32	1.36	1.38	1.453	1.315	1.361	1.376	MAPK10
6	33	C09	1.59	sample	sample	78080	105360	96520	89000	92760	92240	1.49	1.31	1.23	1.44	1.487	1.314	1.235	1.444	PAPSS2
10	25	C01	1.59	neg	neg	76840	107120	97640	48600	87240	82550	1.63	1.53	1.44	0.938	1.627	1.53	1.438	0.938	NA
1	59	E11	1.56	sample	sample	277600	387680	300640	281360	291000	311820	1.68	1.27	1.37	1.18	1.683	1.267	1.375	1.182	MAP3K8
11	25	C01	1.56	neg	neg	116880	83360	183920	51840	100120	109000	1.52	1.24	1.75	1.03	1.518	1.242	1.752	1.028	NA
13	21	B09	1.55	sample	sample	239280	304920	420360	239080	272100	300910	1	1.55	1.33	1.52	1.001	1.548	1.329	1.519	PHLPPL
4	16	B04	1.53	sample	sample	248280	379640	357600	296160	326880	320420	1.24	1.38	1.4	1.41	1.237	1.376	1.397	1.41	PHKA1
14	49	E01	1.53	neg	neg	82840	100560	115920	88720	94640	97010	1.49	1.21	1.39	1.37	1.485	1.206	1.385	1.372	NA
4	2	A02	1.52	sample	sample	241440	421080	359720	268160	313940	322600	1.2	1.53	1.41	1.28	1.203	1.527	1.405	1.277	PDGFRB
13	77	G05	1.51	sample	sample	290520	273160	387120	243600	281840	298600	1.22	1.39	1.22	1.55	1.215	1.387	1.224	1.547	LPPR2
7	27	C03	1.51	sample	sample	160720	169400	234120	150360	165060	178650	0.914	1.55	1.02	1.82	0.914	1.549	1.02	1.818	TLK1
14	3	A03	1.51	sample	sample	78960	105600	137000	74000	92280	98890	1.42	1.27	1.64	1.14	1.416	1.267	1.637	1.144	ALPP
2	7	A07	1.5	sample	sample	246280	415880	336560	335320	335940	333510	1.15	1.47	1.23	1.51	1.149	1.468	1.233	1.512	EPHB2
11	85	H01	1.5	neg	neg	108480	91520	148360	62400	100000	102690	1.41	1.36	1.41	1.24	1.409	1.364	1.413	1.238	NA
11	1	A01	1.5	neg	neg	97800	93320	155920	63960	95560	102750	1.27	1.39	1.48	1.27	1.27	1.391	1.485	1.269	NA
6	17	B05	1.49	sample	sample	84920	108480	92480	77360	88700	90810	1.62	1.35	1.18	1.26	1.617	1.353	1.183	1.255	CDK10
7	26	C02	1.49	sample	sample	150560	193520	227400	136920	172040	177100	0.856	1.77	0.991	1.66	0.856	1.769	0.991	1.656	AATK
6	4	A04	1.48	sample	sample	66560	110320	94280	92680	93480	90960	1.27	1.38	1.21	1.5	1.267	1.376	1.206	1.504	IKBKG
2	27	C03	1.48	sample	sample	273680	398840	370880	295400	333140	334700	1.28	1.41	1.36	1.33	1.277	1.408	1.359	1.332	DGKA
12	13	B01	1.47	neg	neg	98920	133480	139720	97680	116200	117450	1.36	1.38	1.31	1.32	1.358	1.384	1.313	1.321	NA
13	15	B03	1.47	sample	sample	319880	281680	399480	209240	300780	302570	1.34	1.43	1.26	1.33	1.338	1.43	1.263	1.329	PPP3R2
2	16	B04	1.46	sample	sample	283520	388640	364000	296640	330320	333200	1.32	1.37	1.33	1.34	1.323	1.372	1.334	1.338	DCK
8	34	C10	1.46	sample	sample	136760	202920	189360	131440	163060	165120	1.48	1.35	1.49	1.1	1.477	1.346	1.492	1.097	PXK
9	11	A11	1.45	sample	sample	49920	69200	79680	68040	68620	66710	1.27	1.19	1.39	1.51	1.273	1.186	1.393	1.506	OBSCN
15	71	F11	1.44	sample	sample	86240	111600	124440	97640	104620	104980	1.34	1.23	1.41	1.38	1.337	1.234	1.409	1.375	NA
1	53	E05	1.44	sample	sample	210480	397200	318120	315400	316760	310300	1.28	1.3	1.45	1.32	1.276	1.298	1.455	1.325	BRDT
10	37	D01	1.43	neg	neg	68760	83520	99800	65200	76140	79320	1.46	1.19	1.47	1.26	1.456	1.193	1.47	1.258	NA
12	2	A02	1.43	sample	sample	87240	123320	130440	118360	120840	114840	1.2	1.28	1.23	1.6	1.198	1.279	1.226	1.6	NA
13	30	C06	1.42	sample	sample	368080	269440	370640	196520	318760	301170	1.54	1.37	1.17	1.25	1.54	1.368	1.172	1.248	HINT2
12	37	D01	1.4	neg	neg	102680	123080	116680	110680	113680	113280	1.41	1.28	1.1	1.5	1.41	1.276	1.097	1.496	NA
13	11	A11	1.39	sample	sample	271000	282840	325160	257160	276920	284040	1.13	1.44	1.03	1.63	1.134	1.436	1.028	1.633	PPFIA4
2	68	F08	1.39	sample	sample	258160	407080	312600	326040	319320	325970	1.2	1.44	1.15	1.47	1.205	1.437	1.146	1.47	FGFR1
15	61	F01	1.39	neg	neg	70760	175520	78920	90320	84620	103880	1.1	1.94	0.894	1.27	1.097	1.941	0.894	1.272	NA
5	73	G01	1.38	neg	neg	180800	321200	191920	245520	218720	234860	1.21	1.5	1.03	1.49	1.21	1.502	1.03	1.493	NA
12	73	G01	1.38	neg	neg	111720	120120	150120	84560	115920	116630	1.53	1.25	1.41	1.14	1.534	1.246	1.411	1.143	NA
15	10	A10	1.37	sample	sample	69560	130280	131560	90240	110260	105410	1.08	1.44	1.49	1.27	1.079	1.441	1.49	1.271	MTMR7
8	95	H11	1.36	sample	sample	107760	206400	184640	154520	169580	163330	1.16	1.37	1.46	1.29	1.164	1.369	1.455	1.29	RFK
5	57	E09	1.35	sample	sample	158000	286440	276640	226840	251740	236980	1.06	1.34	1.48	1.38	1.057	1.34	1.484	1.379	TESK1
2	53	E05	1.35	sample	sample	289880	434880	239120	318600	304240	320620	1.35	1.54	0.876	1.44	1.353	1.535	0.876	1.437	DYRK1A
7	21	B09	1.33	sample	sample	186200	164160	247680	127440	175180	181370	1.06	1.5	1.08	1.54	1.059	1.501	1.079	1.541	IRAK3
3	37	D01	1.33	neg	neg	260600	370040	338840	275480	307160	311240	1.34	1.33	1.28	1.3	1.337	1.331	1.278	1.302	NA
13	14	B02	1.33	sample	sample	290040	262480	402360	221400	276260	294070	1.21	1.33	1.27	1.41	1.213	1.333	1.273	1.406	ACYP1
11	10	A10	1.33	sample	sample	116880	80360	127360	66680	98620	97820	1.52	1.2	1.21	1.32	1.518	1.198	1.213	1.322	NA
1	93	H09	1.32	sample	sample	246280	351240	328040	273320	300680	299720	1.49	1.15	1.5	1.15	1.494	1.148	1.5	1.148	CKM
13	26	C02	1.31	sample	sample	238680	318320	366200	219240	278500	285610	0.999	1.62	1.16	1.39	0.999	1.616	1.158	1.393	ACYP2
3	20	B08	1.31	sample	sample	225960	366720	365840	288280	327060	311700	1.16	1.32	1.38	1.36	1.159	1.319	1.379	1.362	MUSK
14	6	A06	1.31	sample	sample	79800	91000	132680	76120	85400	94900	1.43	1.09	1.59	1.18	1.431	1.092	1.586	1.177	INPP1
4	8	A08	1.3	sample	sample	244800	354360	356160	278680	316520	308500	1.22	1.28	1.39	1.33	1.22	1.285	1.391	1.327	PRKAG1
15	95	H11	1.3	sample	sample	70760	119080	131240	93760	106420	103710	1.1	1.32	1.49	1.32	1.097	1.317	1.486	1.321	NA
15	35	C11	1.3	sample	sample	95760	115720	110760	86240	103260	102120	1.49	1.28	1.25	1.21	1.485	1.28	1.254	1.215	NA
5	9	A09	1.29	sample	sample	204960	248760	272840	204840	226860	232850	1.37	1.16	1.46	1.25	1.372	1.164	1.464	1.246	TAF9
1	81	G09	1.29	sample	sample	256800	354400	328240	251960	292520	297850	1.56	1.16	1.5	1.06	1.557	1.158	1.501	1.058	CKB
7	47	D11	1.29	sample	sample	201520	149320	284600	117880	175420	188330	1.15	1.37	1.24	1.43	1.146	1.365	1.24	1.425	PIP5K1C
1	52	E04	1.29	sample	sample	183640	423800	286160	327360	306760	305240	1.11	1.39	1.31	1.38	1.114	1.385	1.309	1.375	AXL
9	73	G01	1.29	neg	neg	55320	78800	63840	59360	61600	64330	1.41	1.35	1.12	1.31	1.411	1.35	1.116	1.314	NA
12	20	B08	1.29	sample	sample	94000	141440	157160	74000	117720	116650	1.29	1.47	1.48	1	1.29	1.467	1.477	1.001	PTPRM
1	9	A09	1.29	sample	sample	253720	356840	303000	275400	289200	297240	1.54	1.17	1.39	1.16	1.539	1.166	1.386	1.157	CHEK1
15	4	A04	1.27	sample	sample	79240	125680	131000	78640	102460	103640	1.23	1.39	1.48	1.11	1.229	1.39	1.484	1.108	PTPRK
5	81	G09	1.27	sample	sample	195240	270120	255240	207080	231160	231920	1.31	1.26	1.37	1.26	1.307	1.264	1.37	1.259	TGFBR2
10	39	D03	1.27	sample	sample	71360	90200	97080	52200	80780	77710	1.51	1.29	1.43	1.01	1.511	1.288	1.43	1.007	STRADA
4	53	E05	1.26	sample	sample	259560	341720	347440	273320	307520	305510	1.29	1.24	1.36	1.3	1.294	1.239	1.357	1.302	PIM1
11	11	A11	1.26	sample	sample	76640	89600	129360	79040	84320	93660	0.996	1.34	1.23	1.57	0.996	1.335	1.232	1.568	NA
11	37	D01	1.25	neg	neg	116240	93600	120400	56960	104920	96800	1.51	1.39	1.15	1.13	1.51	1.395	1.147	1.13	NA
10	49	E01	1.25	neg	neg	66200	94720	77480	65520	71840	75980	1.4	1.35	1.14	1.26	1.401	1.353	1.141	1.264	NA
11	15	B03	1.25	sample	sample	111160	61600	179440	59560	86380	102940	1.44	0.918	1.71	1.18	1.444	0.918	1.709	1.181	LOC390975
3	39	D03	1.25	sample	sample	232280	348280	356680	290640	319460	306970	1.19	1.25	1.34	1.37	1.191	1.253	1.345	1.373	INSRR
2	9	A09	1.25	sample	sample	270520	404240	358320	258520	314420	322900	1.26	1.43	1.31	1.17	1.262	1.427	1.313	1.166	FGFR2
15	9	A09	1.24	sample	sample	81200	118000	123920	86000	102000	102280	1.26	1.3	1.4	1.21	1.259	1.305	1.403	1.211	PIB5PA
11	78	G06	1.24	sample	sample	123120	91600	121480	53320	106540	97380	1.6	1.37	1.16	1.06	1.599	1.365	1.157	1.058	CSNK1G1
3	74	G02	1.24	sample	sample	266040	355880	324320	272680	298500	304730	1.36	1.28	1.22	1.29	1.365	1.28	1.223	1.289	HK3
12	5	A05	1.23	sample	sample	79400	120240	155640	99800	110020	113770	1.09	1.25	1.46	1.35	1.09	1.247	1.463	1.349	PTPRA
6	5	A05	1.21	sample	sample	65200	104400	113760	71320	87860	88670	1.24	1.3	1.46	1.16	1.241	1.302	1.455	1.157	CDC14B
15	23	B11	1.19	sample	sample	83080	107520	111440	97480	102500	99880	1.29	1.19	1.26	1.37	1.288	1.189	1.262	1.373	NA
5	27	C03	1.19	sample	sample	217320	237680	310440	158760	227500	231050	1.45	1.11	1.67	0.965	1.454	1.112	1.666	0.965	PSKH1
13	74	G02	1.19	sample	sample	296800	241800	404880	213440	269300	289230	1.24	1.23	1.28	1.36	1.242	1.228	1.281	1.356	HINT1
11	89	H05	1.18	sample	sample	115360	77720	155720	51640	96540	100110	1.5	1.16	1.48	1.02	1.499	1.158	1.483	1.024	PAK3
10	85	H01	1.17	neg	neg	86120	89480	68720	52640	77420	74240	1.82	1.28	1.01	1.02	1.823	1.278	1.012	1.016	NA
7	9	A09	1.17	sample	sample	277960	98360	389160	84960	188160	212610	1.58	0.899	1.7	1.03	1.581	0.899	1.695	1.027	CHEK2
5	43	D07	1.17	sample	sample	169080	258400	261200	222080	240240	227690	1.13	1.21	1.4	1.35	1.132	1.209	1.402	1.35	SRPK2
1	43	D07	1.16	sample	sample	227880	361000	328560	256320	292440	293440	1.38	1.18	1.5	1.08	1.382	1.18	1.503	1.077	CDC2L1
7	95	H11	1.16	sample	sample	187240	142240	243040	132240	164740	176190	1.06	1.3	1.06	1.6	1.065	1.3	1.059	1.599	TSSK2
11	74	G02	1.16	sample	sample	93640	81400	138440	67280	87520	95190	1.22	1.21	1.32	1.33	1.216	1.213	1.318	1.334	MAST4
11	61	F01	1.15	neg	neg	101240	88360	150960	52560	94800	98280	1.32	1.32	1.44	1.04	1.315	1.317	1.438	1.042	NA
14	11	A11	1.13	sample	sample	63120	104120	115120	84440	94280	91700	1.13	1.25	1.38	1.31	1.132	1.249	1.376	1.306	NUDT8
2	73	G01	1.13	neg	neg	345000	357880	298960	245000	321980	311710	1.61	1.26	1.1	1.1	1.61	1.264	1.096	1.105	NA
13	20	B08	1.12	sample	sample	231440	289240	318760	240720	264980	270040	0.968	1.47	1.01	1.53	0.968	1.469	1.008	1.529	LOC441511
4	55	E07	1.12	sample	sample	217920	391360	284400	291760	288080	296360	1.09	1.42	1.11	1.39	1.086	1.419	1.111	1.389	PRKAB2
7	87	H03	1.11	sample	sample	224080	129520	267280	116000	176800	184220	1.27	1.18	1.16	1.4	1.274	1.184	1.164	1.403	NAALADL1
1	44	D08	1.11	sample	sample	221840	338520	308120	288600	298360	289270	1.35	1.11	1.41	1.21	1.345	1.107	1.409	1.212	CDK5
9	43	D07	1.11	sample	sample	40200	81440	65280	64520	64900	62860	1.02	1.4	1.14	1.43	1.025	1.395	1.141	1.428	WNK3
8	1	A01	1.11	neg	neg	98920	198600	135160	183280	159220	153990	1.07	1.32	1.07	1.53	1.068	1.318	1.065	1.53	NA
14	61	F01	1.11	neg	neg	60200	116000	96480	88680	92580	90340	1.08	1.39	1.15	1.37	1.079	1.392	1.153	1.371	NA
5	79	G07	1.1	sample	sample	137960	297280	223760	240560	232160	224890	0.923	1.39	1.2	1.46	0.923	1.391	1.201	1.463	STK3
8	26	C02	1.09	sample	sample	125120	202600	161080	128760	144920	154390	1.35	1.34	1.27	1.07	1.351	1.344	1.269	1.075	PRKD3
7	1	A01	1.09	neg	neg	222080	163360	237560	99120	192720	180530	1.26	1.49	1.03	1.2	1.263	1.494	1.035	1.199	NA
12	85	H01	1.09	neg	neg	89800	159600	87800	91600	90700	107200	1.23	1.66	0.825	1.24	1.233	1.655	0.825	1.239	NA
7	6	A06	1.09	sample	sample	285240	108720	350240	80000	196980	206050	1.62	0.994	1.53	0.967	1.622	0.994	1.526	0.967	TESK2
5	51	E03	1.08	sample	sample	180680	283360	199520	224960	212240	222130	1.21	1.33	1.07	1.37	1.209	1.325	1.071	1.368	PTK6
2	77	G05	1.07	sample	sample	259880	335720	363360	283200	309460	310540	1.21	1.19	1.33	1.28	1.213	1.185	1.332	1.277	EGFR
14	21	B09	1.07	sample	sample	68560	103280	105800	81880	92580	89880	1.23	1.24	1.26	1.27	1.229	1.239	1.264	1.266	PPP2R5C
10	71	F11	1.07	sample	sample	56960	101600	78680	60320	69500	74390	1.21	1.45	1.16	1.16	1.206	1.451	1.159	1.164	TXNDC6
3	22	B10	1.06	sample	sample	241520	327360	303960	299440	301700	293070	1.24	1.18	1.15	1.41	1.239	1.177	1.146	1.415	NTRK2
10	30	C06	1.05	sample	sample	59360	81400	79440	71760	75600	72990	1.26	1.16	1.17	1.38	1.257	1.163	1.17	1.385	NEK7
9	6	A06	1.05	sample	sample	54000	76240	70120	49320	62060	62420	1.38	1.31	1.23	1.09	1.377	1.306	1.226	1.092	MPP4
11	87	H03	1.05	sample	sample	123080	62480	174800	45440	92780	101450	1.6	0.931	1.66	0.901	1.599	0.931	1.665	0.901	FGR
4	75	G03	1.05	sample	sample	262840	327000	322440	259960	292640	293060	1.31	1.19	1.26	1.24	1.31	1.185	1.26	1.238	PGK1
5	28	C04	1.05	sample	sample	224840	215360	280320	171120	220100	222910	1.5	1.01	1.5	1.04	1.505	1.007	1.504	1.04	MAP4K2
3	45	D09	1.05	sample	sample	264160	332760	316880	262640	290520	294110	1.35	1.2	1.19	1.24	1.355	1.197	1.195	1.241	NME1
14	9	A09	1.05	sample	sample	61800	128120	99320	72760	86040	90500	1.11	1.54	1.19	1.12	1.108	1.537	1.187	1.125	PSPH
13	3	A03	1.05	sample	sample	384120	170680	492280	164560	277400	302910	1.61	0.867	1.56	1.05	1.607	0.867	1.557	1.045	PPP1CA
15	5	A05	1.03	sample	sample	77120	98640	117120	96600	97620	97370	1.2	1.09	1.33	1.36	1.196	1.091	1.326	1.361	ENTPD3
9	89	H05	1.03	sample	sample	42040	77760	60440	65560	63000	61450	1.07	1.33	1.06	1.45	1.072	1.332	1.057	1.451	MARK4
7	13	B01	1.02	neg	neg	190800	158120	233720	112120	174460	173690	1.08	1.45	1.02	1.36	1.085	1.446	1.018	1.356	NA
14	33	C09	1.02	sample	sample	70560	116240	78840	84880	81860	87630	1.26	1.39	0.942	1.31	1.265	1.394	0.942	1.312	PPP2R5D
4	6	A06	1.01	sample	sample	259320	304320	374520	238160	281820	294080	1.29	1.1	1.46	1.13	1.292	1.103	1.463	1.134	PI4KA
10	26	C02	1.01	sample	sample	70200	76720	89560	56440	73460	73230	1.49	1.1	1.32	1.09	1.486	1.096	1.319	1.089	DCLK3
12	47	D11	1.01	sample	sample	84760	137400	113400	92600	103000	107040	1.16	1.43	1.07	1.25	1.164	1.425	1.066	1.252	PPP1R2
5	1	A01	1	neg	neg	136200	302840	201160	240520	220840	220180	0.912	1.42	1.08	1.46	0.912	1.417	1.079	1.462	NA
8	23	B11	1	sample	sample	126320	186960	163720	127960	145840	151240	1.36	1.24	1.29	1.07	1.364	1.24	1.29	1.068	ULK4
3	3	A03	1	sample	sample	226920	363920	357720	237320	297520	296470	1.16	1.31	1.35	1.12	1.164	1.309	1.349	1.121	IKBKB
9	17	B05	1	sample	sample	47920	75760	73720	51120	62420	62130	1.22	1.3	1.29	1.13	1.222	1.298	1.289	1.131	CLK4
12	41	D05	0.99	sample	sample	66280	121760	122320	114720	118240	106270	0.91	1.26	1.15	1.55	0.91	1.263	1.15	1.551	PPEF2
10	6	A06	0.99	sample	sample	56360	90520	82480	63160	72820	73130	1.19	1.29	1.22	1.22	1.193	1.293	1.215	1.219	MYO3B
9	32	C08	0.99	sample	sample	47680	78360	63760	55680	59720	61370	1.22	1.34	1.11	1.23	1.216	1.343	1.115	1.232	SGK269
1	38	D02	0.99	sample	sample	156120	420640	249680	335560	292620	290500	0.947	1.38	1.14	1.41	0.947	1.375	1.142	1.41	ACVR1B
9	44	D08	0.99	sample	sample	34960	73520	72080	66520	69300	61770	0.891	1.26	1.26	1.47	0.891	1.26	1.26	1.472	SGK269
3	13	B01	0.99	neg	neg	312320	343200	344000	180080	327760	294900	1.6	1.23	1.3	0.851	1.602	1.234	1.297	0.851	NA
13	18	B06	0.99	sample	sample	320040	271280	355680	170080	295660	279270	1.34	1.38	1.12	1.08	1.339	1.377	1.125	1.08	PPAPDC1B
8	6	A06	0.98	sample	sample	109200	169160	163160	159440	161300	150240	1.18	1.12	1.29	1.33	1.18	1.122	1.286	1.331	MINK1
11	53	E05	0.98	sample	sample	117000	78480	134880	49920	97740	95070	1.52	1.17	1.28	0.99	1.52	1.17	1.285	0.99	LMTK3
3	53	E05	0.98	sample	sample	237240	329000	382920	233640	283120	295700	1.22	1.18	1.44	1.1	1.217	1.183	1.444	1.104	LYN
8	35	C11	0.98	sample	sample	126920	160560	185000	128800	144680	150320	1.37	1.07	1.46	1.08	1.371	1.065	1.458	1.075	OXSM
6	22	B10	0.98	sample	sample	69440	96560	82320	81240	81780	82390	1.32	1.2	1.05	1.32	1.322	1.204	1.053	1.318	MAP3K13
7	73	G01	0.97	neg	neg	204080	173200	211360	97960	188640	171650	1.16	1.58	0.921	1.18	1.16	1.583	0.921	1.185	NA
2	17	B05	0.96	sample	sample	280440	324800	341400	268360	302620	303750	1.31	1.15	1.25	1.21	1.309	1.147	1.251	1.21	DMPK
12	15	B03	0.96	sample	sample	91320	116040	119240	96680	106360	105820	1.25	1.2	1.12	1.31	1.254	1.203	1.121	1.307	PPP2R2C
14	5	A05	0.95	sample	sample	67680	95840	108960	80000	87920	88120	1.21	1.15	1.3	1.24	1.213	1.15	1.302	1.237	OCRL
11	16	B04	0.95	sample	sample	126320	63440	165560	42280	94880	99400	1.64	0.945	1.58	0.839	1.641	0.945	1.577	0.839	RAPGEF3
2	1	A01	0.95	neg	neg	263800	328280	335080	281680	304980	302210	1.23	1.16	1.23	1.27	1.231	1.159	1.228	1.27	NA
11	19	B07	0.94	sample	sample	124920	69040	129960	52720	96980	94160	1.62	1.03	1.24	1.05	1.623	1.029	1.238	1.046	ATM
9	25	C01	0.94	neg	neg	80	90440	76080	83840	79960	62610	0.00204	1.55	1.33	1.86	0.002	1.55	1.33	1.856	NA
5	8	A08	0.94	sample	sample	189680	240640	254960	188480	215160	218440	1.27	1.13	1.37	1.15	1.269	1.126	1.368	1.146	AURKA
13	28	C04	0.94	sample	sample	264360	281760	380000	177160	273060	275820	1.11	1.43	1.2	1.13	1.106	1.431	1.202	1.125	CHP
9	38	D02	0.93	sample	sample	39680	86880	68080	52160	60120	61700	1.01	1.49	1.19	1.15	1.012	1.489	1.19	1.154	STRADB
10	27	C03	0.92	sample	sample	54680	80240	91440	63600	71920	72490	1.16	1.15	1.35	1.23	1.157	1.146	1.347	1.227	MARVELD3
4	41	D05	0.91	sample	sample	225760	351480	348880	231000	289940	289280	1.13	1.27	1.36	1.1	1.125	1.274	1.363	1.1	PIK3CB
10	13	B01	0.91	neg	neg	67080	75120	87320	57400	71100	71730	1.42	1.07	1.29	1.11	1.42	1.073	1.286	1.108	NA
12	21	B09	0.9	sample	sample	102120	111520	127280	82000	106820	105730	1.4	1.16	1.2	1.11	1.402	1.157	1.196	1.109	PPP1R12B
8	11	A11	0.89	sample	sample	128040	153320	170160	136200	144760	146930	1.38	1.02	1.34	1.14	1.383	1.017	1.341	1.137	ULK4
4	31	C07	0.88	sample	sample	177640	381120	254920	312040	283480	281430	0.885	1.38	0.996	1.49	0.885	1.382	0.996	1.486	PRKAA2
6	23	B11	0.88	sample	sample	58480	92640	98040	79880	86260	82260	1.11	1.16	1.25	1.3	1.113	1.155	1.254	1.296	STK17B
11	49	E01	0.88	neg	neg	87360	83760	128160	61120	85560	90100	1.13	1.25	1.22	1.21	1.135	1.248	1.221	1.212	NA
8	46	D10	0.87	sample	sample	113720	169480	193560	119160	144320	148980	1.23	1.12	1.53	0.995	1.228	1.124	1.525	0.995	UCKL1
6	6	A06	0.87	sample	sample	62960	102160	101080	65640	83360	82960	1.2	1.27	1.29	1.06	1.199	1.274	1.293	1.065	STK16
1	82	G10	0.86	sample	sample	265360	365000	303320	167800	284340	275370	1.61	1.19	1.39	0.705	1.609	1.193	1.387	0.705	CLK1
7	80	G08	0.86	sample	sample	148600	167680	164920	131280	156760	153120	0.845	1.53	0.718	1.59	0.845	1.533	0.718	1.587	MAP4K1
3	1	A01	0.86	neg	neg	230400	354680	335560	230600	283080	287810	1.18	1.28	1.27	1.09	1.182	1.276	1.265	1.09	NA
1	56	E08	0.86	sample	sample	200240	363440	275640	273960	274800	278320	1.21	1.19	1.26	1.15	1.214	1.188	1.261	1.151	CDK6
3	77	G05	0.86	sample	sample	228120	317840	336240	259440	288640	285410	1.17	1.14	1.27	1.23	1.17	1.143	1.268	1.226	MARK1
14	23	B11	0.85	sample	sample	60080	113920	97720	75560	86640	86820	1.08	1.37	1.17	1.17	1.077	1.367	1.168	1.168	LOC400927
6	21	B09	0.85	sample	sample	65120	98000	86240	75200	80720	81140	1.24	1.22	1.1	1.22	1.24	1.222	1.103	1.22	PKD2L1
5	54	E06	0.85	sample	sample	169000	288240	196320	202160	199240	213930	1.13	1.35	1.05	1.23	1.131	1.348	1.053	1.229	MAP2K4
14	30	C06	0.84	sample	sample	68440	104800	104520	69240	86880	86750	1.23	1.26	1.25	1.07	1.227	1.257	1.249	1.071	PPAP2C
12	26	C02	0.84	sample	sample	83920	120160	127800	87680	103920	104890	1.15	1.25	1.2	1.19	1.152	1.246	1.201	1.186	PPM1K
2	80	G08	0.84	sample	sample	267720	336560	319120	262160	293420	296390	1.25	1.19	1.17	1.18	1.249	1.188	1.169	1.182	FGFR1
3	69	F09	0.84	sample	sample	258240	302880	324800	246360	280560	283070	1.32	1.09	1.22	1.16	1.325	1.089	1.225	1.164	NME4
1	68	F08	0.83	sample	sample	201600	382240	233600	291160	262380	277150	1.22	1.25	1.07	1.22	1.223	1.249	1.068	1.223	CDK7
2	52	E04	0.83	sample	sample	236680	364080	307680	274960	291320	295850	1.1	1.29	1.13	1.24	1.104	1.286	1.128	1.24	DLG1
14	46	D10	0.83	sample	sample	68960	86760	114560	75080	80920	86340	1.24	1.04	1.37	1.16	1.236	1.041	1.369	1.161	PPP2R4
9	10	A10	0.83	sample	sample	49520	69040	69080	51160	60100	59700	1.26	1.18	1.21	1.13	1.263	1.183	1.208	1.132	NUAK2
8	18	B06	0.83	sample	sample	116760	166320	166960	134240	150280	146070	1.26	1.1	1.32	1.12	1.261	1.103	1.316	1.121	AK3
9	4	A04	0.82	sample	sample	51120	60960	73960	52440	56700	59620	1.3	1.04	1.29	1.16	1.303	1.045	1.293	1.161	SPHK2
14	25	C01	0.82	neg	neg	74040	102880	89640	73400	81840	84990	1.33	1.23	1.07	1.13	1.327	1.234	1.071	1.135	NA
8	47	D11	0.82	sample	sample	108520	182680	180400	119440	149920	147760	1.17	1.21	1.42	0.997	1.172	1.212	1.422	0.997	ETNK2
11	66	F06	0.82	sample	sample	150400	62920	122640	40400	92780	94090	1.95	0.938	1.17	0.801	1.954	0.938	1.168	0.801	DYRK1B
4	11	A11	0.82	sample	sample	243600	315720	333360	236080	279660	282190	1.21	1.14	1.3	1.12	1.214	1.145	1.302	1.124	MAPK7
11	4	A04	0.81	sample	sample	113040	63400	156400	47280	88220	95030	1.47	0.945	1.49	0.938	1.468	0.945	1.49	0.938	LCK
4	70	F10	0.81	sample	sample	255000	306960	302480	251760	278740	279050	1.27	1.11	1.18	1.2	1.271	1.113	1.182	1.199	MAPK3
14	10	A10	0.81	sample	sample	74840	92680	102440	71280	83760	85310	1.34	1.11	1.22	1.1	1.342	1.112	1.224	1.102	PTPRC
6	77	G05	0.8	sample	sample	70560	86720	94760	70120	78640	80540	1.34	1.08	1.21	1.14	1.343	1.082	1.212	1.138	CASK
6	35	C11	0.8	sample	sample	54320	100440	90720	78840	84780	81080	1.03	1.25	1.16	1.28	1.034	1.253	1.16	1.279	STK17A
2	13	B01	0.8	neg	neg	243280	362560	325600	250920	288260	295590	1.14	1.28	1.19	1.13	1.135	1.28	1.193	1.131	NA
15	17	B05	0.79	sample	sample	75680	109120	108880	80480	94680	93540	1.17	1.21	1.23	1.13	1.174	1.207	1.233	1.134	ENTPD5
15	70	F10	0.79	sample	sample	89600	95520	112080	75520	92560	93180	1.39	1.06	1.27	1.06	1.39	1.056	1.269	1.064	NA
14	91	H07	0.78	sample	sample	63160	96720	91400	85800	88600	84270	1.13	1.16	1.09	1.33	1.132	1.16	1.092	1.327	MTMR6
10	18	B06	0.78	sample	sample	53040	86960	79160	61760	70460	70230	1.12	1.24	1.17	1.19	1.123	1.242	1.166	1.192	MYO3B
6	2	A02	0.78	sample	sample	55600	104800	70360	86440	78400	79300	1.06	1.31	0.9	1.4	1.059	1.307	0.9	1.402	MAPKAPK3
8	76	G04	0.78	sample	sample	104200	187000	125800	159520	142660	144130	1.13	1.24	0.991	1.33	1.126	1.241	0.991	1.332	TRIB2
3	90	H06	0.78	sample	sample	220480	341600	334040	235720	284880	282960	1.13	1.23	1.26	1.11	1.131	1.229	1.26	1.114	MIP
9	74	G02	0.77	sample	sample	38240	73840	73840	53520	63680	59860	0.975	1.27	1.29	1.18	0.975	1.265	1.291	1.185	CDC42BPG
12	10	A10	0.77	sample	sample	97240	118000	125360	74520	107620	103780	1.33	1.22	1.18	1.01	1.335	1.224	1.178	1.008	DUSP10
3	81	G09	0.77	sample	sample	255240	307280	331840	229640	281260	281000	1.31	1.11	1.25	1.09	1.309	1.105	1.251	1.085	NPR1
12	38	D02	0.77	sample	sample	75080	125840	120280	90640	105460	102960	1.03	1.31	1.13	1.23	1.031	1.305	1.13	1.226	PPM1A
4	13	B01	0.77	neg	neg	239520	349960	279120	242000	260560	277650	1.19	1.27	1.09	1.15	1.194	1.269	1.09	1.152	NA
14	47	D11	0.76	sample	sample	67520	99440	101120	71800	85620	84970	1.21	1.19	1.21	1.11	1.21	1.193	1.208	1.11	PTPRF
3	88	H04	0.76	sample	sample	239920	343400	298680	236720	269300	279680	1.23	1.24	1.13	1.12	1.231	1.235	1.126	1.119	KIT
3	8	A08	0.76	sample	sample	232440	330240	328680	233240	280960	281150	1.19	1.19	1.24	1.1	1.192	1.188	1.239	1.102	MST1R
9	23	B11	0.76	sample	sample	46560	72440	66280	50640	58460	58980	1.19	1.24	1.16	1.12	1.187	1.241	1.159	1.121	OBSCN
3	73	G01	0.75	neg	neg	273600	327760	270520	233920	272060	276450	1.4	1.18	1.02	1.11	1.403	1.179	1.02	1.105	NA
9	3	A03	0.74	sample	sample	51080	57080	69240	55440	56260	58210	1.3	0.978	1.21	1.23	1.302	0.978	1.21	1.227	BMP2K
12	69	F09	0.74	sample	sample	75000	117120	111280	101040	106160	101110	1.03	1.21	1.05	1.37	1.03	1.215	1.046	1.366	NA
12	8	A08	0.74	sample	sample	78480	118040	131720	85160	101600	103350	1.08	1.22	1.24	1.15	1.077	1.224	1.238	1.151	PTPRR
4	40	D04	0.74	sample	sample	243640	330200	316360	222360	280000	278140	1.21	1.2	1.24	1.06	1.214	1.197	1.236	1.059	PHKB
8	90	H06	0.74	sample	sample	81680	209320	132640	157640	145140	145320	0.882	1.39	1.05	1.32	0.882	1.389	1.045	1.316	CDKL3
4	67	F07	0.73	sample	sample	224680	340480	291640	248120	269880	276230	1.12	1.23	1.14	1.18	1.12	1.234	1.139	1.182	PRKACA
14	4	A04	0.73	sample	sample	77840	82920	105920	69440	80380	84030	1.4	0.995	1.27	1.07	1.395	0.995	1.266	1.074	DUSP12
5	25	C01	0.73	neg	neg	196320	202480	253960	182280	199400	208760	1.31	0.947	1.36	1.11	1.314	0.947	1.363	1.108	NA
10	45	D09	0.73	sample	sample	46800	81520	78480	69680	74080	69120	0.991	1.16	1.16	1.34	0.991	1.164	1.156	1.345	MAPK15
2	45	D09	0.73	sample	sample	265840	323000	312400	257360	289120	289650	1.24	1.14	1.14	1.16	1.241	1.14	1.145	1.161	FGFR4
8	13	B01	0.73	neg	neg	104000	193800	145480	133560	139520	144210	1.12	1.29	1.15	1.12	1.123	1.286	1.146	1.115	NA
2	94	H10	0.72	sample	sample	241920	329080	320200	267280	293740	289620	1.13	1.16	1.17	1.21	1.129	1.162	1.173	1.205	GK
3	83	G11	0.72	sample	sample	259040	295520	312880	237480	277280	276230	1.33	1.06	1.18	1.12	1.329	1.063	1.18	1.122	PCTK3
8	78	G06	0.71	sample	sample	80920	203840	145640	149760	147700	145040	0.874	1.35	1.15	1.25	0.874	1.352	1.148	1.25	VRK3
11	90	H06	0.71	sample	sample	125800	72520	113040	46400	92780	89440	1.63	1.08	1.08	0.92	1.634	1.081	1.077	0.92	CDC2L2
10	15	B03	0.71	sample	sample	57080	76520	77960	62960	69740	68630	1.21	1.09	1.15	1.21	1.208	1.093	1.148	1.215	MARVELD3
13	49	E01	0.7	neg	neg	348040	207520	347400	169800	277460	268190	1.46	1.05	1.1	1.08	1.456	1.054	1.099	1.079	NA
12	30	C06	0.7	sample	sample	85880	96200	191320	58040	91040	107860	1.18	0.998	1.8	0.785	1.179	0.998	1.798	0.785	PPP4R1
4	38	D02	0.7	sample	sample	212160	324320	319400	246040	282720	275480	1.06	1.18	1.25	1.17	1.057	1.176	1.248	1.172	PDK3
10	38	D02	0.7	sample	sample	50040	70880	91760	64440	67660	69280	1.06	1.01	1.35	1.24	1.059	1.012	1.352	1.244	DCLK3
2	75	G03	0.7	sample	sample	253680	337920	302400	257240	279820	287810	1.18	1.19	1.11	1.16	1.184	1.193	1.108	1.16	DGKQ
10	19	B07	0.69	sample	sample	57320	76680	62440	71920	67180	67090	1.21	1.1	0.92	1.39	1.213	1.095	0.92	1.388	NEK10
12	32	C08	0.69	sample	sample	85120	117200	120880	83160	101160	101590	1.17	1.22	1.14	1.12	1.169	1.216	1.136	1.124	PTPRG
8	59	E11	0.69	sample	sample	113600	178600	144840	131680	138260	142180	1.23	1.18	1.14	1.1	1.227	1.185	1.141	1.099	FGGY
5	11	A11	0.68	sample	sample	186760	201720	238200	196760	199240	205860	1.25	0.944	1.28	1.2	1.25	0.944	1.278	1.196	TYRO3
4	1	A01	0.68	neg	neg	238720	313680	309560	233200	274140	273790	1.19	1.14	1.21	1.11	1.19	1.137	1.209	1.11	NA
2	61	F01	0.68	neg	neg	241720	328000	321360	259280	290320	287590	1.13	1.16	1.18	1.17	1.128	1.158	1.178	1.169	NA
12	33	C09	0.67	sample	sample	79080	113200	118760	91680	102440	100680	1.09	1.17	1.12	1.24	1.086	1.174	1.116	1.24	PPP1R12A
14	54	E06	0.67	sample	sample	55080	111520	91320	76240	83780	83540	0.987	1.34	1.09	1.18	0.987	1.338	1.091	1.179	CDC25A
3	18	B06	0.67	sample	sample	206360	344400	304280	247040	275660	275520	1.06	1.24	1.15	1.17	1.058	1.239	1.147	1.167	MAP3K1
3	58	E10	0.66	sample	sample	235880	334920	271280	247560	259420	272410	1.21	1.2	1.02	1.17	1.21	1.205	1.023	1.17	ROR1
10	2	A02	0.66	sample	sample	56960	73040	80840	61600	67320	68110	1.21	1.04	1.19	1.19	1.206	1.043	1.191	1.189	MASTL
10	29	C05	0.66	sample	sample	47840	85840	77560	62920	70240	68540	1.01	1.23	1.14	1.21	1.013	1.226	1.143	1.214	ACVR1C
15	18	B06	0.66	sample	sample	70720	108760	88520	91000	89760	89750	1.1	1.2	1	1.28	1.097	1.203	1.002	1.282	HDHD2
6	9	A09	0.66	sample	sample	59400	84800	113240	63000	73900	80110	1.13	1.06	1.45	1.02	1.131	1.058	1.448	1.022	BRSK2
15	2	A02	0.66	sample	sample	74120	82560	122880	84880	83720	91110	1.15	0.913	1.39	1.2	1.15	0.913	1.392	1.195	NA
14	35	C11	0.64	sample	sample	71960	96880	97800	64680	84420	82830	1.29	1.16	1.17	1	1.29	1.162	1.169	1	LOC442428
9	56	E08	0.64	sample	sample	49520	67000	65720	47560	57620	57450	1.26	1.15	1.15	1.05	1.263	1.148	1.149	1.053	SGK269
1	88	H04	0.63	sample	sample	238800	319600	245200	240800	243000	261100	1.45	1.04	1.12	1.01	1.448	1.045	1.121	1.012	BMPR1A
12	19	B07	0.63	sample	sample	80040	109480	129360	84680	97080	100890	1.1	1.14	1.22	1.14	1.099	1.135	1.216	1.145	CDKN3
3	61	F01	0.63	neg	neg	235120	317240	296680	237840	267260	271720	1.21	1.14	1.12	1.12	1.206	1.141	1.119	1.124	NA
2	55	E07	0.63	sample	sample	250320	311000	321160	254920	282960	284350	1.17	1.1	1.18	1.15	1.168	1.098	1.177	1.15	ERBB2
8	30	C06	0.62	sample	sample	102960	186720	138760	134960	136860	140850	1.11	1.24	1.09	1.13	1.112	1.239	1.093	1.127	TNNI3K
10	32	C08	0.62	sample	sample	51240	80360	74320	64200	69260	67530	1.08	1.15	1.09	1.24	1.085	1.148	1.095	1.239	PIP5K3
12	4	A04	0.62	sample	sample	88400	94640	135040	84480	91520	100640	1.21	0.982	1.27	1.14	1.214	0.982	1.269	1.142	PTPN5
9	15	B03	0.62	sample	sample	44600	67920	62360	53200	57780	57020	1.14	1.16	1.09	1.18	1.137	1.164	1.09	1.178	SCYL2
7	8	A08	0.61	sample	sample	230440	112920	301920	79840	171680	181280	1.31	1.03	1.32	0.965	1.31	1.032	1.315	0.965	RIPK3
5	67	F07	0.61	sample	sample	122640	276760	188640	227360	208000	203850	0.821	1.29	1.01	1.38	0.821	1.295	1.012	1.382	NEK4
13	2	A02	0.61	sample	sample	348960	194120	453600	123000	271540	279920	1.46	0.986	1.43	0.781	1.46	0.986	1.435	0.781	NA
4	74	G02	0.61	sample	sample	224640	323960	310240	225280	267760	271030	1.12	1.17	1.21	1.07	1.12	1.174	1.212	1.073	PFKFB1
6	46	D10	0.61	sample	sample	69280	93480	83840	63160	76560	77440	1.32	1.17	1.07	1.02	1.319	1.166	1.072	1.025	AURKB
2	92	H08	0.61	sample	sample	247920	322320	310760	251720	281240	283180	1.16	1.14	1.14	1.14	1.157	1.138	1.139	1.135	FGFR3
12	75	G03	0.6	sample	sample	95840	95240	139840	73640	95540	101140	1.32	0.988	1.31	0.996	1.316	0.988	1.314	0.996	PTPN11
14	85	H01	0.6	neg	neg	59600	114360	69600	79800	74700	80840	1.07	1.37	0.832	1.23	1.068	1.372	0.832	1.234	NA
12	51	E03	0.6	sample	sample	61520	94040	90200	133320	92120	94770	0.845	0.975	0.848	1.8	0.845	0.975	0.848	1.803	PPP2R2B
9	59	E11	0.6	sample	sample	46720	71160	52760	54080	53420	56180	1.19	1.22	0.922	1.2	1.191	1.219	0.922	1.197	C1orf57
15	45	D09	0.6	sample	sample	74960	104640	108680	72800	89800	90270	1.16	1.16	1.23	1.03	1.163	1.157	1.231	1.025	INPP5D
2	37	D01	0.59	neg	neg	241000	319120	309120	258680	283900	281980	1.12	1.13	1.13	1.17	1.125	1.127	1.133	1.166	NA
4	17	B05	0.59	sample	sample	200960	317480	302080	253400	277740	268480	1	1.15	1.18	1.21	1.002	1.151	1.18	1.207	PIK3C3
8	32	C08	0.58	sample	sample	90840	165280	170040	136600	150940	140690	0.981	1.1	1.34	1.14	0.981	1.096	1.34	1.14	NLK
15	34	C10	0.58	sample	sample	67280	111800	104880	76360	90620	90080	1.04	1.24	1.19	1.08	1.043	1.236	1.188	1.075	PTEN
10	16	B04	0.58	sample	sample	54000	79080	83000	55200	67140	67820	1.14	1.13	1.22	1.07	1.143	1.129	1.223	1.065	EVI5L
3	49	E01	0.58	neg	neg	250960	313560	287000	224120	268980	268910	1.29	1.13	1.08	1.06	1.287	1.128	1.082	1.059	NA
12	49	E01	0.58	neg	neg	80560	132080	98560	81880	90220	98270	1.11	1.37	0.926	1.11	1.106	1.37	0.926	1.107	NA
14	69	F09	0.58	sample	sample	52360	93480	105760	78520	86000	82530	0.939	1.12	1.26	1.21	0.939	1.121	1.264	1.214	KIAA1274
14	34	C10	0.58	sample	sample	70400	88280	87760	75920	81840	80590	1.26	1.06	1.05	1.17	1.262	1.059	1.049	1.174	DUSP9
12	23	B11	0.58	sample	sample	82480	108200	117360	87000	97600	98760	1.13	1.12	1.1	1.18	1.132	1.122	1.103	1.176	PPP1R14A
2	65	F05	0.57	sample	sample	213200	347680	308360	258880	283620	282030	0.995	1.23	1.13	1.17	0.995	1.228	1.13	1.167	DYRK1A
6	68	F08	0.57	sample	sample	50800	90160	101640	70520	80340	78280	0.967	1.12	1.3	1.14	0.967	1.124	1.3	1.144	KALRN
9	21	B09	0.56	sample	sample	39800	74000	61600	51760	56680	56790	1.01	1.27	1.08	1.15	1.015	1.268	1.077	1.146	HKDC1
6	13	B01	0.56	neg	neg	51360	100240	67440	84560	76000	75900	0.978	1.25	0.863	1.37	0.978	1.25	0.863	1.372	NA
6	25	C01	0.56	neg	neg	57520	94080	83160	72600	77880	76840	1.1	1.17	1.06	1.18	1.095	1.173	1.064	1.178	NA
7	3	A03	0.56	sample	sample	192720	100800	284720	105520	149120	170940	1.1	0.922	1.24	1.28	1.096	0.922	1.24	1.276	MELK
8	93	H09	0.56	sample	sample	108680	148000	179280	120160	134080	139030	1.17	0.982	1.41	1	1.174	0.982	1.413	1.003	RIPK4
15	29	C05	0.55	sample	sample	80720	99040	108640	69200	89880	89400	1.25	1.1	1.23	0.975	1.252	1.095	1.23	0.975	ENTPD4
11	18	B06	0.55	sample	sample	109680	72120	119040	46680	90900	86880	1.42	1.07	1.13	0.926	1.425	1.075	1.134	0.926	CAMK2B
1	45	D09	0.55	sample	sample	197360	317640	287680	239280	263480	260490	1.2	1.04	1.32	1.01	1.197	1.038	1.316	1.005	CHKB
14	2	A02	0.55	sample	sample	65520	96640	104440	62040	81080	82160	1.17	1.16	1.25	0.959	1.175	1.159	1.248	0.959	NA
10	50	E02	0.55	sample	sample	53680	73920	81680	58640	66280	66980	1.14	1.06	1.2	1.13	1.136	1.056	1.203	1.132	PSKH2
6	10	A10	0.55	sample	sample	63160	85120	97800	63400	74260	77370	1.2	1.06	1.25	1.03	1.203	1.062	1.251	1.029	DGKI
6	59	E11	0.55	sample	sample	66240	99560	82560	59200	74400	76890	1.26	1.24	1.06	0.96	1.261	1.242	1.056	0.96	TJP2
7	14	B02	0.55	sample	sample	149680	140440	173800	125920	145060	147460	0.851	1.28	0.757	1.52	0.851	1.284	0.757	1.523	AATK
11	42	D06	0.54	sample	sample	98960	71280	112600	55520	85120	84590	1.29	1.06	1.07	1.1	1.286	1.062	1.072	1.101	CSK
12	34	C10	0.54	sample	sample	83800	98040	126800	86000	92020	98660	1.15	1.02	1.19	1.16	1.15	1.017	1.192	1.163	DUSP16
3	6	A06	0.54	sample	sample	219640	358600	281120	216480	250380	268960	1.13	1.29	1.06	1.02	1.127	1.29	1.06	1.023	MATK
15	21	B09	0.54	sample	sample	72880	101960	106480	75080	88520	89100	1.13	1.13	1.21	1.06	1.13	1.127	1.206	1.057	INPP5E
4	46	D10	0.54	sample	sample	235320	318680	296480	216120	265900	266650	1.17	1.16	1.16	1.03	1.173	1.155	1.158	1.029	PRKG2
2	44	D08	0.54	sample	sample	245960	333960	285880	248280	267080	278520	1.15	1.18	1.05	1.12	1.148	1.179	1.048	1.12	FER
13	17	B05	0.53	sample	sample	302480	192000	409200	159000	247240	265670	1.27	0.975	1.29	1.01	1.266	0.975	1.294	1.01	NUDT11
6	49	E01	0.53	neg	neg	61640	92560	78840	70920	74880	75990	1.17	1.15	1.01	1.15	1.174	1.154	1.008	1.151	NA
11	51	E03	0.53	sample	sample	98880	51400	157440	51720	75300	89860	1.28	0.766	1.5	1.03	1.284	0.766	1.499	1.026	LYN
10	5	A05	0.53	sample	sample	64160	71440	74080	54440	67800	66030	1.36	1.02	1.09	1.05	1.358	1.02	1.091	1.051	PLK5P
11	20	B08	0.53	sample	sample	77720	72240	131800	58440	74980	85050	1.01	1.08	1.26	1.16	1.01	1.077	1.255	1.159	NA
15	30	C06	0.53	sample	sample	82960	107040	85960	74360	84460	87580	1.29	1.18	0.973	1.05	1.287	1.184	0.973	1.047	C3orf48
14	19	B07	0.52	sample	sample	66480	92760	76840	80080	78460	79040	1.19	1.11	0.918	1.24	1.192	1.113	0.918	1.238	MINPP1
5	49	E01	0.51	neg	neg	122720	285240	147480	237320	192400	198190	0.821	1.33	0.791	1.44	0.821	1.334	0.791	1.443	NA
3	82	G10	0.51	sample	sample	229280	287080	321640	228600	258180	266650	1.18	1.03	1.21	1.08	1.176	1.033	1.213	1.08	DDR2
5	32	C08	0.51	sample	sample	148760	237600	232320	185640	208980	201080	0.996	1.11	1.25	1.13	0.996	1.111	1.247	1.129	STK10
1	40	D04	0.51	sample	sample	207240	344600	211840	266440	239140	257530	1.26	1.13	0.969	1.12	1.257	1.126	0.969	1.119	ATR
15	33	C09	0.51	sample	sample	69720	108320	108320	69920	89120	89070	1.08	1.2	1.23	0.985	1.081	1.198	1.227	0.985	SKIP
6	11	A11	0.5	sample	sample	65920	86200	78680	69920	74300	75180	1.26	1.08	1.01	1.13	1.255	1.075	1.006	1.134	MAPKAPK2
5	15	B03	0.5	sample	sample	192200	213080	233360	160840	202640	199870	1.29	0.997	1.25	0.978	1.286	0.997	1.252	0.978	PRPS2
3	78	G06	0.5	sample	sample	210880	322760	296520	233480	265000	265910	1.08	1.16	1.12	1.1	1.082	1.161	1.118	1.103	MET
9	45	D09	0.5	sample	sample	32760	70320	68880	54240	61560	56550	0.835	1.2	1.2	1.2	0.835	1.205	1.204	1.201	ALPK1
8	58	E10	0.5	sample	sample	109800	169880	137080	129040	133060	136450	1.19	1.13	1.08	1.08	1.186	1.127	1.08	1.077	ULK4
9	64	F04	0.5	sample	sample	51280	63520	58760	47640	55020	55300	1.31	1.09	1.03	1.05	1.307	1.088	1.027	1.054	ADCK1
4	37	D01	0.5	neg	neg	206040	323880	288640	236960	262800	263880	1.03	1.17	1.13	1.13	1.027	1.174	1.128	1.128	NA
14	29	C05	0.5	sample	sample	71600	87960	95480	65440	79780	80120	1.28	1.06	1.14	1.01	1.284	1.055	1.141	1.012	SYNJ1
14	45	D09	0.5	sample	sample	61720	94120	101440	66760	80440	81010	1.11	1.13	1.21	1.03	1.106	1.129	1.212	1.032	PPP2R5A
13	8	A08	0.49	sample	sample	285160	203680	328360	187760	244420	251240	1.19	1.03	1.04	1.19	1.193	1.034	1.039	1.193	TPTEps1
14	31	C07	0.49	sample	sample	76640	78800	94440	67800	77720	79420	1.37	0.945	1.13	1.05	1.374	0.945	1.129	1.048	MTMR8
6	16	B04	0.49	sample	sample	65520	88840	85440	63280	75480	75770	1.25	1.11	1.09	1.03	1.248	1.108	1.093	1.027	DGKZ
9	77	G05	0.49	sample	sample	47800	64520	63880	46680	55840	55720	1.22	1.11	1.12	1.03	1.219	1.106	1.117	1.033	TRIB3
8	33	C09	0.49	sample	sample	106360	165560	155280	120880	138080	137020	1.15	1.1	1.22	1.01	1.149	1.098	1.224	1.009	PANK1
9	22	B10	0.49	sample	sample	37200	70680	68120	49520	58820	56380	0.948	1.21	1.19	1.1	0.948	1.211	1.191	1.096	UCK1
10	41	D05	0.48	sample	sample	48000	80440	91680	49880	65160	67500	1.02	1.15	1.35	0.963	1.016	1.149	1.351	0.963	ACVR1C
14	7	A07	0.48	sample	sample	60600	87080	93360	77360	82220	79600	1.09	1.04	1.12	1.2	1.086	1.045	1.116	1.196	RNGTT
1	51	E03	0.48	sample	sample	163600	384480	208880	285880	247380	260710	0.992	1.26	0.955	1.2	0.992	1.257	0.955	1.201	AK3L1
13	29	C05	0.47	sample	sample	273320	249280	342920	149480	261300	253750	1.14	1.27	1.08	0.949	1.144	1.266	1.085	0.949	PPM1H
10	46	D10	0.47	sample	sample	49840	80000	71800	60560	66180	65550	1.06	1.14	1.06	1.17	1.055	1.143	1.058	1.169	EPHA10
3	76	G04	0.47	sample	sample	194120	302680	306560	252000	277340	263840	0.996	1.09	1.16	1.19	0.996	1.089	1.156	1.191	KHK
7	86	H02	0.47	sample	sample	194320	151640	216320	81120	172980	160850	1.1	1.39	0.942	0.981	1.105	1.386	0.942	0.981	IHPK1
1	2	A02	0.47	sample	sample	154360	347480	218360	315760	267060	258990	0.936	1.14	0.999	1.33	0.936	1.136	0.999	1.326	ABL1
10	64	F04	0.47	sample	sample	49560	86800	68040	58200	63120	65650	1.05	1.24	1	1.12	1.049	1.24	1.002	1.123	AK7
6	70	F10	0.47	sample	sample	56800	94320	90160	63560	76860	76210	1.08	1.18	1.15	1.03	1.081	1.176	1.153	1.031	DLG5
12	11	A11	0.47	sample	sample	85080	102920	131760	73400	94000	98290	1.17	1.07	1.24	0.992	1.168	1.067	1.238	0.992	PPP1R14C
1	86	H02	0.47	sample	sample	183080	338040	248320	259680	254000	257280	1.11	1.1	1.14	1.09	1.11	1.105	1.136	1.091	ADK
11	40	D04	0.47	sample	sample	94160	65200	105000	62360	79680	81680	1.22	0.972	1	1.24	1.223	0.972	1	1.237	PRKDC
6	79	G07	0.47	sample	sample	61240	78720	82760	75640	77180	74590	1.17	0.982	1.06	1.23	1.166	0.982	1.059	1.227	STK19
8	5	A05	0.46	sample	sample	110960	177800	141560	114440	128000	136190	1.2	1.18	1.12	0.955	1.199	1.18	1.116	0.955	HIPK2
2	70	F10	0.46	sample	sample	233960	319680	293880	250360	272120	274470	1.09	1.13	1.08	1.13	1.092	1.129	1.077	1.129	GALK2
11	27	C03	0.46	sample	sample	105600	73160	127960	40640	89380	86840	1.37	1.09	1.22	0.806	1.372	1.09	1.219	0.806	PAK4
14	55	E07	0.46	sample	sample	82720	80960	80840	67120	80900	77910	1.48	0.971	0.966	1.04	1.483	0.971	0.966	1.038	MTMR2
14	22	B10	0.46	sample	sample	62400	94840	96200	66920	80880	80090	1.12	1.14	1.15	1.03	1.119	1.138	1.15	1.035	DUSP14
3	25	C01	0.46	neg	neg	279760	314880	298920	165400	289340	264740	1.43	1.13	1.13	0.782	1.435	1.132	1.127	0.782	NA
2	49	E01	0.46	neg	neg	217680	333040	326400	231200	278800	277080	1.02	1.18	1.2	1.04	1.016	1.176	1.196	1.043	NA
3	85	H01	0.46	neg	neg	219400	309160	280680	238240	259460	261870	1.13	1.11	1.06	1.13	1.125	1.112	1.058	1.126	NA
4	89	H05	0.45	sample	sample	212560	309600	260440	253000	256720	258900	1.06	1.12	1.02	1.2	1.059	1.122	1.017	1.205	PIK3R2
3	16	B04	0.45	sample	sample	228440	264840	315120	239360	252100	261940	1.17	0.953	1.19	1.13	1.172	0.953	1.188	1.131	ITPKB
4	19	B07	0.45	sample	sample	208360	336240	247960	244720	246340	259320	1.04	1.22	0.969	1.17	1.038	1.219	0.969	1.165	PRKAA1
13	73	G01	0.45	neg	neg	294360	214120	346720	160800	254240	254000	1.23	1.09	1.1	1.02	1.232	1.087	1.097	1.021	NA
15	7	A07	0.45	sample	sample	60440	91880	119640	80120	86000	88020	0.937	1.02	1.35	1.13	0.937	1.016	1.355	1.128	EYA2
6	20	B08	0.45	sample	sample	57600	92560	85640	65960	75800	75440	1.1	1.15	1.1	1.07	1.097	1.154	1.095	1.07	HERC2
12	80	G08	0.44	sample	sample	87200	99800	127600	74760	93500	97340	1.2	1.04	1.2	1.01	1.197	1.035	1.199	1.011	PPP1R16B
15	59	E11	0.44	sample	sample	76400	101800	86080	79160	82620	85860	1.18	1.13	0.975	1.11	1.185	1.126	0.975	1.115	NA
13	9	A09	0.43	sample	sample	220600	233800	327640	192840	227200	243720	0.923	1.19	1.04	1.22	0.923	1.187	1.036	1.225	STYX
7	15	B03	0.42	sample	sample	120840	149040	202320	113800	134940	146500	0.687	1.36	0.881	1.38	0.687	1.363	0.881	1.376	MAGI2
7	85	H01	0.42	neg	neg	148040	137040	199840	112440	142540	149340	0.842	1.25	0.871	1.36	0.842	1.253	0.871	1.36	NA
10	20	B08	0.42	sample	sample	47760	81800	76720	55920	66320	65550	1.01	1.17	1.13	1.08	1.011	1.168	1.13	1.079	MLKL
9	31	C07	0.42	sample	sample	50200	63440	55360	47880	52780	54220	1.28	1.09	0.968	1.06	1.28	1.087	0.968	1.06	WNK4
1	90	H06	0.42	sample	sample	193960	318360	261800	238520	250160	253160	1.18	1.04	1.2	1	1.176	1.041	1.197	1.002	CAMK2B
15	58	E10	0.41	sample	sample	72080	102480	93520	76200	84860	86070	1.12	1.13	1.06	1.07	1.118	1.133	1.059	1.073	NA
11	14	B02	0.41	sample	sample	102320	67240	108440	52480	84780	82620	1.33	1	1.03	1.04	1.329	1.002	1.033	1.041	PIM3
12	77	G05	0.41	sample	sample	86880	96200	139640	68680	91540	97850	1.19	0.998	1.31	0.929	1.193	0.998	1.312	0.929	PPP3CB
13	82	G10	0.41	sample	sample	91080	346520	126040	258200	192120	205460	0.381	1.76	0.399	1.64	0.381	1.76	0.399	1.64	PPFIA3
11	95	H11	0.4	sample	sample	51560	89680	63120	82480	72800	71710	0.67	1.34	0.601	1.64	0.67	1.337	0.601	1.636	NA
4	65	F05	0.4	sample	sample	216800	276520	286880	246600	261560	256700	1.08	1	1.12	1.17	1.081	1.002	1.121	1.174	PIK3CD
10	3	A03	0.4	sample	sample	55680	82720	79360	45120	67520	65720	1.18	1.18	1.17	0.871	1.179	1.181	1.169	0.871	MYLK3
13	52	E04	0.4	sample	sample	295640	196520	374440	155680	246080	255570	1.24	0.998	1.18	0.989	1.237	0.998	1.184	0.989	MTMR12
5	45	D09	0.4	sample	sample	175000	220760	203960	178280	191120	194500	1.17	1.03	1.09	1.08	1.171	1.033	1.094	1.084	TEK
5	86	H02	0.4	sample	sample	132400	282520	192640	180200	186420	196940	0.886	1.32	1.03	1.1	0.886	1.322	1.034	1.096	PRKY
7	4	A04	0.39	sample	sample	210640	113600	286280	76480	162120	171750	1.2	1.04	1.25	0.925	1.198	1.039	1.247	0.925	TANK
1	29	C05	0.39	sample	sample	217680	293280	273600	212920	245640	249370	1.32	0.959	1.25	0.894	1.32	0.959	1.251	0.894	BMX
12	7	A07	0.39	sample	sample	71000	99640	143120	76960	88300	97680	0.975	1.03	1.35	1.04	0.975	1.033	1.345	1.041	CDC14A
1	19	B07	0.39	sample	sample	111440	494920	110840	338120	224780	263830	0.676	1.62	0.507	1.42	0.676	1.618	0.507	1.42	CAMK2G
7	64	F04	0.39	sample	sample	222200	98240	242040	96120	160220	164650	1.26	0.898	1.05	1.16	1.264	0.898	1.054	1.162	HIPK3
12	3	A03	0.39	sample	sample	83080	84080	137800	80720	83580	96420	1.14	0.872	1.3	1.09	1.141	0.872	1.295	1.091	PPM1F
5	90	H06	0.39	sample	sample	173560	234840	204840	166680	189200	194980	1.16	1.1	1.1	1.01	1.162	1.099	1.099	1.013	SKP1
13	7	A07	0.38	sample	sample	264240	234520	312720	167160	249380	244660	1.11	1.19	0.989	1.06	1.106	1.191	0.989	1.062	PAP2D
13	66	F06	0.38	sample	sample	269360	198120	383880	163320	233740	253670	1.13	1.01	1.21	1.04	1.127	1.006	1.214	1.037	CIB3
3	66	F06	0.38	sample	sample	236360	296200	267720	227680	252040	256990	1.21	1.07	1.01	1.08	1.212	1.065	1.01	1.076	MAP3K5
3	64	F04	0.38	sample	sample	229160	276600	288000	235360	255980	257280	1.18	0.995	1.09	1.11	1.175	0.995	1.086	1.112	KDR
8	85	H01	0.38	neg	neg	85200	175680	143760	134760	139260	134850	0.92	1.17	1.13	1.13	0.92	1.165	1.133	1.125	NA
4	62	F02	0.38	sample	sample	194520	304880	277040	248600	262820	256260	0.969	1.11	1.08	1.18	0.969	1.105	1.082	1.184	PDPK1
9	14	B02	0.38	sample	sample	37160	66480	51080	59760	55420	53620	0.947	1.14	0.893	1.32	0.947	1.139	0.893	1.323	STYK1
15	94	H10	0.37	sample	sample	69920	100160	92960	78000	85480	85260	1.08	1.11	1.05	1.1	1.084	1.107	1.053	1.099	NA
8	65	F05	0.37	sample	sample	100680	153440	153800	125880	139660	133450	1.09	1.02	1.21	1.05	1.087	1.018	1.212	1.051	NRBP1
14	59	E11	0.37	sample	sample	59840	83800	93160	74920	79360	77930	1.07	1.01	1.11	1.16	1.073	1.005	1.113	1.158	ENTPD6
6	43	D07	0.37	sample	sample	56360	92360	85160	63680	74420	74390	1.07	1.15	1.09	1.03	1.073	1.152	1.089	1.033	CDKL1
14	83	G11	0.37	sample	sample	61560	86400	91280	72360	79380	77900	1.1	1.04	1.09	1.12	1.104	1.036	1.091	1.119	PPP2R5B
14	8	A08	0.37	sample	sample	63920	85280	102800	63360	74600	78840	1.15	1.02	1.23	0.98	1.146	1.023	1.228	0.98	MTM1
13	85	H01	0.37	neg	neg	331880	195040	358000	138880	263460	255950	1.39	0.99	1.13	0.882	1.389	0.99	1.132	0.882	NA
9	61	F01	0.37	neg	neg	43840	68680	59760	45280	52520	54390	1.12	1.18	1.04	1	1.118	1.177	1.045	1.002	NA
10	52	E04	0.37	sample	sample	51640	80400	72760	53320	63040	64530	1.09	1.15	1.07	1.03	1.093	1.148	1.072	1.029	CSNK1A1L
2	58	E10	0.36	sample	sample	247400	333520	263960	228280	255680	268290	1.15	1.18	0.967	1.03	1.154	1.178	0.967	1.029	GALK1
10	17	B05	0.36	sample	sample	48440	76920	73640	58040	65840	64260	1.03	1.1	1.08	1.12	1.025	1.099	1.085	1.12	UHMK1
14	58	E10	0.36	sample	sample	61080	94400	82800	71520	77160	77450	1.1	1.13	0.989	1.11	1.095	1.132	0.989	1.106	PRG2
4	86	H02	0.36	sample	sample	218320	302240	272760	227680	250220	255250	1.09	1.1	1.07	1.08	1.088	1.096	1.066	1.084	PFKFB2
6	42	D06	0.36	sample	sample	52040	90000	75480	75400	75440	73230	0.991	1.12	0.965	1.22	0.991	1.122	0.965	1.223	TNK1
15	25	C01	0.36	neg	neg	70360	92680	104560	74520	83600	85530	1.09	1.02	1.18	1.05	1.091	1.025	1.184	1.05	NA
13	63	F03	0.35	sample	sample	274960	194120	386280	158040	234540	253350	1.15	0.986	1.22	1	1.15	0.986	1.222	1.004	MFN2
5	21	B09	0.35	sample	sample	197480	205720	221640	148640	201600	193370	1.32	0.962	1.19	0.904	1.322	0.962	1.189	0.904	MAP3K7
4	73	G01	0.35	neg	neg	198920	302040	251200	258640	254920	252700	0.991	1.09	0.981	1.23	0.991	1.095	0.981	1.232	NA
9	82	G10	0.35	sample	sample	47720	68560	57160	42560	52440	54000	1.22	1.17	0.999	0.942	1.217	1.175	0.999	0.942	TSSK1B
12	22	B10	0.35	sample	sample	83000	96400	138600	68400	89700	96600	1.14	1	1.3	0.925	1.139	1	1.303	0.925	DUSP6
15	22	B10	0.35	sample	sample	78920	98200	102760	62680	88560	85640	1.22	1.09	1.16	0.883	1.224	1.086	1.164	0.883	CTDSP1
11	26	C02	0.34	sample	sample	103160	63600	143120	37840	83380	86930	1.34	0.948	1.36	0.75	1.34	0.948	1.363	0.75	EIF2AK4
3	59	E11	0.34	sample	sample	224800	307160	275560	217280	250180	256200	1.15	1.1	1.04	1.03	1.153	1.105	1.039	1.027	PCTK1
11	2	A02	0.34	sample	sample	72160	74120	121280	56240	73140	80950	0.937	1.1	1.16	1.12	0.937	1.105	1.155	1.115	MAP3K15
5	58	E10	0.34	sample	sample	184040	207840	218320	160760	195940	192740	1.23	0.972	1.17	0.978	1.232	0.972	1.171	0.978	TTK
9	28	C04	0.34	sample	sample	43680	56200	71760	45920	51060	54390	1.11	0.963	1.25	1.02	1.114	0.963	1.255	1.016	PAK6
4	61	F01	0.34	neg	neg	214080	323680	238960	234360	236660	252770	1.07	1.17	0.934	1.12	1.067	1.173	0.934	1.116	NA
3	28	C04	0.33	sample	sample	214960	298960	294320	218680	256500	256730	1.1	1.08	1.11	1.03	1.103	1.075	1.11	1.033	JAK1
14	38	D02	0.33	sample	sample	63920	99040	76000	68080	72040	76760	1.15	1.19	0.908	1.05	1.146	1.188	0.908	1.053	ACP2
14	70	F10	0.33	sample	sample	73840	77880	92200	63840	75860	76940	1.32	0.934	1.1	0.987	1.324	0.934	1.102	0.987	NA
11	64	F04	0.33	sample	sample	113200	59840	127320	40760	86520	85280	1.47	0.892	1.21	0.808	1.471	0.892	1.213	0.808	SNRK
6	85	H01	0.33	neg	neg	52000	93520	68680	75920	72300	72530	0.99	1.17	0.878	1.23	0.99	1.166	0.878	1.232	NA
15	20	B08	0.33	sample	sample	31160	130400	122360	68920	95640	88210	0.483	1.44	1.39	0.971	0.483	1.442	1.386	0.971	PPP2CA
13	37	D01	0.32	neg	neg	372800	166560	419360	106320	269680	266260	1.56	0.846	1.33	0.675	1.56	0.846	1.326	0.675	NA
3	57	E09	0.32	sample	sample	215760	290000	296320	221440	255720	255880	1.11	1.04	1.12	1.05	1.107	1.043	1.117	1.046	NME3
2	69	F09	0.32	sample	sample	228760	300760	305760	234600	267680	267470	1.07	1.06	1.12	1.06	1.067	1.062	1.12	1.058	FLT1
13	78	G06	0.32	sample	sample	236920	247080	284400	175920	242000	236080	0.991	1.25	0.899	1.12	0.991	1.255	0.899	1.117	CANT1
4	23	B11	0.32	sample	sample	214200	311520	263160	224160	243660	253260	1.07	1.13	1.03	1.07	1.068	1.129	1.028	1.067	MAPK8
10	57	E09	0.32	sample	sample	51000	71560	67760	61520	64640	62960	1.08	1.02	0.998	1.19	1.08	1.022	0.998	1.187	IPMK
15	47	D11	0.32	sample	sample	89200	98760	81360	65160	85280	83620	1.38	1.09	0.921	0.918	1.383	1.092	0.921	0.918	NA
12	35	C11	0.32	sample	sample	73480	120120	110560	73160	92020	94330	1.01	1.25	1.04	0.989	1.009	1.246	1.039	0.989	PPP1R14B
9	58	E10	0.31	sample	sample	41520	62200	62040	49040	55540	53700	1.06	1.07	1.08	1.09	1.059	1.066	1.085	1.085	GSG2
3	2	A02	0.31	sample	sample	160920	307680	324480	237480	272580	257640	0.825	1.11	1.22	1.12	0.825	1.107	1.224	1.122	GUCY2F
4	25	C01	0.3	neg	neg	206480	321480	246720	232000	239360	251670	1.03	1.17	0.964	1.1	1.029	1.165	0.964	1.105	NA
9	40	D04	0.3	sample	sample	40520	59000	58360	54480	56420	53090	1.03	1.01	1.02	1.21	1.033	1.011	1.02	1.206	CABC1
4	51	E03	0.3	sample	sample	191040	308800	301800	217040	259420	254670	0.952	1.12	1.18	1.03	0.952	1.119	1.179	1.034	PFKP
7	61	F01	0.3	neg	neg	227840	120680	221520	76920	171100	161740	1.3	1.1	0.965	0.93	1.296	1.103	0.965	0.93	NA
2	26	C02	0.3	sample	sample	206800	300840	272640	272200	272420	263120	0.965	1.06	0.999	1.23	0.965	1.062	0.999	1.227	CSNK1A1
12	17	B05	0.3	sample	sample	83520	95520	123360	74400	89520	94200	1.15	0.991	1.16	1.01	1.147	0.991	1.159	1.006	PTPN22
4	77	G05	0.3	sample	sample	200640	291160	297600	223480	257320	253220	1	1.06	1.16	1.06	1	1.056	1.163	1.064	PIK3CG
2	39	D03	0.29	sample	sample	233560	288640	291880	243440	266040	264380	1.09	1.02	1.07	1.1	1.09	1.019	1.07	1.098	DGKB
4	66	F06	0.29	sample	sample	239960	268400	260640	229440	250300	249610	1.2	0.973	1.02	1.09	1.196	0.973	1.018	1.093	PKLR
9	9	A09	0.28	sample	sample	41280	61240	65000	46840	54040	53590	1.05	1.05	1.14	1.04	1.053	1.049	1.136	1.037	YSK4
8	61	F01	0.28	neg	neg	110000	191000	124800	99520	117400	131330	1.19	1.27	0.983	0.831	1.188	1.267	0.983	0.831	NA
13	62	F02	0.27	sample	sample	299480	155920	371120	169640	234560	249040	1.25	0.792	1.17	1.08	1.253	0.792	1.174	1.077	FHIT
10	11	A11	0.27	sample	sample	52880	70520	84400	47680	61700	63870	1.12	1.01	1.24	0.92	1.119	1.007	1.243	0.92	FLJ40852
8	4	A04	0.27	sample	sample	105080	136760	144800	130560	133660	129300	1.14	0.907	1.14	1.09	1.135	0.907	1.141	1.09	PKD2L2
4	91	H07	0.27	sample	sample	196160	296720	262480	242760	252620	249530	0.978	1.08	1.03	1.16	0.978	1.076	1.025	1.156	PRKACG
9	85	H01	0.27	neg	neg	44400	74680	46560	45080	45820	52680	1.13	1.28	0.814	0.998	1.132	1.28	0.814	0.998	NA
2	59	E11	0.27	sample	sample	222800	296680	282600	248600	265600	262670	1.04	1.05	1.04	1.12	1.04	1.048	1.036	1.121	MKNK2
8	73	G01	0.27	neg	neg	94360	174640	124080	129040	126560	130530	1.02	1.16	0.978	1.08	1.019	1.159	0.978	1.077	NA
2	88	H04	0.27	sample	sample	243240	314360	286080	214200	264660	264470	1.14	1.11	1.05	0.966	1.135	1.11	1.048	0.966	DLG3
2	62	F02	0.27	sample	sample	227680	293000	312760	226360	260340	264950	1.06	1.03	1.15	1.02	1.062	1.035	1.146	1.021	CSNK1G2
2	11	A11	0.27	sample	sample	203640	293120	340080	228840	260980	266420	0.95	1.03	1.25	1.03	0.95	1.035	1.246	1.032	GK2
14	87	H03	0.26	sample	sample	44280	94080	84040	82440	83240	76210	0.794	1.13	1	1.27	0.794	1.129	1.004	1.275	DUSP22
10	23	B11	0.26	sample	sample	48680	70400	67280	62280	64780	62160	1.03	1.01	0.991	1.2	1.03	1.005	0.991	1.202	MYLK4
4	45	D09	0.26	sample	sample	205160	276720	319000	209400	243060	252570	1.02	1	1.25	0.997	1.023	1.003	1.246	0.997	PRKCI
1	95	H11	0.26	sample	sample	237120	263280	252440	203160	244780	239000	1.44	0.861	1.15	0.853	1.438	0.861	1.154	0.853	MAPK14
4	20	B08	0.26	sample	sample	162920	327080	262160	248280	255220	250110	0.812	1.19	1.02	1.18	0.812	1.186	1.024	1.182	PRKAR1A
2	95	H11	0.26	sample	sample	218920	316560	263640	247240	255440	261590	1.02	1.12	0.966	1.11	1.022	1.118	0.966	1.115	GUCY2C
6	28	C04	0.26	sample	sample	63520	77800	86280	60560	70660	72040	1.21	0.97	1.1	0.982	1.209	0.97	1.104	0.982	DGKZ
15	42	D06	0.25	sample	sample	69800	92280	98320	73320	82800	83430	1.08	1.02	1.11	1.03	1.083	1.02	1.113	1.033	PPTC7
15	49	E01	0.25	neg	neg	60040	115560	85200	73360	79280	83540	0.931	1.28	0.965	1.03	0.931	1.278	0.965	1.033	NA
15	85	H01	0.25	neg	neg	71600	96680	87680	75280	81480	82810	1.11	1.07	0.993	1.06	1.11	1.069	0.993	1.06	NA
11	52	E04	0.25	sample	sample	90000	57680	139400	47160	73840	83560	1.17	0.86	1.33	0.935	1.169	0.86	1.328	0.935	ABL2
5	26	C02	0.25	sample	sample	172000	204760	240560	145480	188380	190700	1.15	0.958	1.29	0.885	1.151	0.958	1.291	0.885	MAP2K5
4	43	D07	0.25	sample	sample	202640	280320	284760	230440	255380	249540	1.01	1.02	1.11	1.1	1.01	1.016	1.112	1.097	PRKAB1
4	57	E09	0.25	sample	sample	203040	316640	278000	206520	242260	251050	1.01	1.15	1.09	0.983	1.012	1.148	1.086	0.983	PKN1
13	40	D04	0.24	sample	sample	289840	151560	452800	140520	220700	258680	1.21	0.77	1.43	0.893	1.213	0.77	1.432	0.893	SSH1
2	5	A05	0.24	sample	sample	251400	259160	318400	222600	255280	262890	1.17	0.915	1.17	1	1.173	0.915	1.167	1.004	DLG4
15	31	C07	0.23	sample	sample	76400	89280	87280	75520	81840	82120	1.18	0.987	0.988	1.06	1.185	0.987	0.988	1.064	DUSP15
12	74	G02	0.23	sample	sample	72880	99040	124600	75960	87500	93120	1	1.03	1.17	1.03	1.001	1.027	1.171	1.027	PPM2C
7	68	F08	0.23	sample	sample	179200	110040	213120	102120	144620	151120	1.02	1.01	0.928	1.23	1.019	1.006	0.928	1.235	MAP4K5
1	50	E02	0.23	sample	sample	92240	440840	172960	313480	243220	254880	0.559	1.44	0.791	1.32	0.559	1.441	0.791	1.317	ACVR2A
11	21	B09	0.23	sample	sample	70200	80640	91040	59720	75420	75400	0.912	1.2	0.867	1.18	0.912	1.202	0.867	1.184	NA
2	2	A02	0.23	sample	sample	195480	307000	345000	214640	260820	265530	0.912	1.08	1.26	0.968	0.912	1.084	1.264	0.968	CSF1R
6	47	D11	0.22	sample	sample	51040	85360	89680	63600	74480	72420	0.972	1.06	1.15	1.03	0.972	1.065	1.147	1.032	TAOK2
15	46	D10	0.22	sample	sample	60360	94840	118840	64760	79800	84700	0.936	1.05	1.35	0.912	0.936	1.049	1.346	0.912	TPTE
15	3	A03	0.22	sample	sample	64720	83160	106480	77920	80540	83070	1	0.92	1.21	1.1	1.004	0.92	1.206	1.097	CTDP1
6	64	F04	0.22	sample	sample	50520	85320	85280	66920	76100	72010	0.962	1.06	1.09	1.09	0.962	1.064	1.091	1.086	CAMK1
6	78	G06	0.22	sample	sample	74880	67240	91200	51800	71060	71280	1.43	0.839	1.17	0.84	1.426	0.839	1.167	0.84	RIOK3
12	61	F01	0.22	neg	neg	71000	122400	104240	71040	87640	92170	0.975	1.27	0.98	0.961	0.975	1.269	0.98	0.961	NA
15	16	B04	0.21	sample	sample	58480	100120	84120	85200	84660	81980	0.907	1.11	0.953	1.2	0.907	1.107	0.953	1.2	DUSP4
10	73	G01	0.21	neg	neg	50920	76160	73280	49600	62100	62490	1.08	1.09	1.08	0.957	1.078	1.088	1.08	0.957	NA
6	29	C05	0.2	sample	sample	58560	79120	90040	59280	69200	71750	1.12	0.987	1.15	0.962	1.115	0.987	1.152	0.962	CDK10
2	25	C01	0.2	neg	neg	221800	293360	309720	220600	257580	261370	1.03	1.04	1.14	0.995	1.035	1.036	1.135	0.995	NA
2	86	H02	0.2	sample	sample	196040	323160	303600	224520	264060	261830	0.915	1.14	1.11	1.01	0.915	1.141	1.113	1.012	CSNK2A1
6	14	B02	0.19	sample	sample	53080	85720	66560	74560	70560	69980	1.01	1.07	0.851	1.21	1.011	1.069	0.851	1.21	BRD3
4	80	G08	0.19	sample	sample	206720	263400	266000	241080	252240	244300	1.03	0.955	1.04	1.15	1.03	0.955	1.039	1.148	PRKCB
9	46	D10	0.19	sample	sample	27960	54600	81600	50440	52520	53650	0.713	0.936	1.43	1.12	0.713	0.936	1.427	1.116	RIOK1
11	22	B10	0.18	sample	sample	65040	75680	105000	58840	70360	76140	0.845	1.13	1	1.17	0.845	1.128	1	1.167	NA
10	9	A09	0.18	sample	sample	54440	68160	69040	53720	61300	61340	1.15	0.973	1.02	1.04	1.152	0.973	1.017	1.037	HIPK1
15	43	D07	0.18	sample	sample	61680	85480	113320	71760	78620	83060	0.957	0.945	1.28	1.01	0.957	0.945	1.283	1.011	PHOSPHO1
10	53	E05	0.18	sample	sample	45120	79320	68000	55000	61500	61860	0.955	1.13	1	1.06	0.955	1.133	1.002	1.061	GRK7
5	89	H05	0.18	sample	sample	129880	247600	203840	169400	186620	187680	0.869	1.16	1.09	1.03	0.869	1.158	1.094	1.03	RPS6KB1
8	83	G11	0.18	sample	sample	104840	138320	122040	137760	129900	125740	1.13	0.918	0.962	1.15	1.132	0.918	0.962	1.15	PI4K2B
10	42	D06	0.17	sample	sample	48080	66800	73400	57320	62060	61400	1.02	0.954	1.08	1.11	1.018	0.954	1.081	1.106	TRPM6
14	73	G01	0.16	neg	neg	64680	91200	76560	63560	70620	74000	1.16	1.09	0.915	0.983	1.16	1.094	0.915	0.983	NA
15	37	D01	0.16	neg	neg	69000	86640	88480	79600	83120	80930	1.07	0.958	1	1.12	1.07	0.958	1.002	1.121	NA
4	63	F03	0.16	sample	sample	203440	296800	259280	218960	239120	244620	1.01	1.08	1.01	1.04	1.014	1.076	1.013	1.043	PFTK1
5	68	F08	0.16	sample	sample	154680	219920	184080	179560	181820	184560	1.04	1.03	0.988	1.09	1.035	1.029	0.988	1.092	SYK
5	42	D06	0.16	sample	sample	163760	248760	170640	158640	167200	185450	1.1	1.16	0.916	0.965	1.096	1.164	0.916	0.965	MAPK12
9	7	A07	0.16	sample	sample	45440	52840	67160	42880	49140	52080	1.16	0.905	1.17	0.949	1.159	0.905	1.174	0.949	WNK1
5	82	G10	0.16	sample	sample	170080	219840	189920	160160	180000	185000	1.14	1.03	1.02	0.974	1.138	1.028	1.019	0.974	TXK
14	43	D07	0.16	sample	sample	52600	89800	99200	61640	75720	75810	0.943	1.08	1.19	0.953	0.943	1.077	1.185	0.953	SBF1
9	26	C02	0.16	sample	sample	44360	64720	54000	43400	49180	51620	1.13	1.11	0.944	0.961	1.131	1.109	0.944	0.961	PI4K2A
8	29	C05	0.16	sample	sample	116240	135400	130520	118560	124540	125180	1.26	0.898	1.03	0.99	1.256	0.898	1.029	0.99	EEF2K
2	93	H09	0.15	sample	sample	222240	300080	301400	211840	261160	258890	1.04	1.06	1.1	0.955	1.037	1.06	1.105	0.955	FLT4
15	89	H05	0.15	sample	sample	53520	105280	88480	79280	83880	81640	0.83	1.16	1	1.12	0.83	1.164	1.002	1.117	ENTPD7
14	17	B05	0.15	sample	sample	62160	84480	81120	67680	74400	73860	1.11	1.01	0.969	1.05	1.114	1.013	0.969	1.046	INPPL1
1	57	E09	0.15	sample	sample	177680	305800	244000	230680	237340	239540	1.08	1	1.12	0.969	1.078	1	1.116	0.969	CHKB
5	20	B08	0.15	sample	sample	156560	208160	215720	161960	185060	185600	1.05	0.974	1.16	0.985	1.048	0.974	1.158	0.985	CDKL5
7	66	F06	0.15	sample	sample	250120	90200	244920	72800	167560	164510	1.42	0.825	1.07	0.88	1.422	0.825	1.067	0.88	ERN2
4	85	H01	0.15	neg	neg	214000	296560	238720	220960	229840	242560	1.07	1.08	0.933	1.05	1.067	1.075	0.933	1.052	NA
15	32	C08	0.15	sample	sample	70440	93520	87360	72560	79960	80970	1.09	1.03	0.989	1.02	1.092	1.034	0.989	1.022	LHPP
13	23	B11	0.15	sample	sample	225040	231160	282760	172120	228100	227770	0.942	1.17	0.894	1.09	0.942	1.174	0.894	1.093	PTPRCAP
10	44	D08	0.14	sample	sample	52200	65400	72600	53840	59620	61010	1.1	0.934	1.07	1.04	1.105	0.934	1.07	1.039	PIP5K3
10	61	F01	0.14	neg	neg	78240	75680	60800	29160	68240	60970	1.66	1.08	0.896	0.563	1.656	1.081	0.896	0.563	NA
7	63	F03	0.14	sample	sample	216280	101400	293120	63200	158840	168500	1.23	0.927	1.28	0.764	1.23	0.927	1.277	0.764	OXSR1
7	18	B06	0.14	sample	sample	153520	129080	175080	103600	141300	140320	0.873	1.18	0.763	1.25	0.873	1.18	0.763	1.253	BAIAP2
11	29	C05	0.14	sample	sample	94960	59000	131760	41640	76980	81840	1.23	0.879	1.25	0.826	1.234	0.879	1.255	0.826	MKNK1
15	26	C02	0.14	sample	sample	81600	87720	93240	62120	84660	81170	1.27	0.97	1.06	0.875	1.266	0.97	1.056	0.875	PPM1D
14	37	D01	0.14	neg	neg	64800	82760	77720	67680	72700	73240	1.16	0.993	0.929	1.05	1.162	0.993	0.929	1.046	NA
9	75	G03	0.14	sample	sample	43520	57160	57400	47040	52100	51280	1.11	0.979	1	1.04	1.11	0.979	1.003	1.041	STK31
5	3	A03	0.14	sample	sample	137080	239200	174600	185080	179840	183990	0.917	1.12	0.937	1.13	0.917	1.119	0.937	1.125	PRPS1
3	38	D02	0.14	sample	sample	148400	297480	305360	238960	268220	247550	0.761	1.07	1.15	1.13	0.761	1.07	1.151	1.129	HCK
10	35	C11	0.13	sample	sample	47400	74520	75920	49200	61860	61760	1	1.06	1.12	0.949	1.003	1.064	1.118	0.949	NRBP2
6	66	F06	0.13	sample	sample	62640	82080	80080	55720	71360	70130	1.19	1.02	1.02	0.904	1.193	1.024	1.024	0.904	RIPK2
14	51	E03	0.13	sample	sample	89680	71080	74800	53200	72940	72190	1.61	0.853	0.894	0.823	1.608	0.853	0.894	0.823	PTPMT1
5	50	E02	0.13	sample	sample	119880	262040	139640	208800	174220	182590	0.802	1.23	0.749	1.27	0.802	1.226	0.749	1.27	MAP2K7
5	62	F02	0.13	sample	sample	71480	297520	129440	235080	182260	183380	0.478	1.39	0.695	1.43	0.478	1.392	0.695	1.429	EIF2AK2
9	2	A02	0.12	sample	sample	41320	57720	58640	47480	52600	51290	1.05	0.989	1.03	1.05	1.054	0.989	1.025	1.051	STK32B
14	68	F08	0.12	sample	sample	52680	84920	88160	70600	77760	74090	0.944	1.02	1.05	1.09	0.944	1.019	1.054	1.092	PPP2R3A
2	21	B09	0.12	sample	sample	215400	270440	296400	238080	254260	255080	1.01	0.955	1.09	1.07	1.005	0.955	1.086	1.074	FGFR2
10	28	C04	0.12	sample	sample	38520	79560	69120	57760	63440	61240	0.815	1.14	1.02	1.11	0.815	1.136	1.018	1.115	IHPK3
6	38	D02	0.12	sample	sample	57040	85360	79720	58440	69080	70140	1.09	1.06	1.02	0.948	1.086	1.065	1.02	0.948	CDC7
13	79	G07	0.12	sample	sample	192680	249280	158200	224360	208520	206130	0.806	1.27	0.5	1.43	0.806	1.266	0.5	1.425	NA
9	47	D11	0.12	sample	sample	39520	58240	50360	54000	52180	50530	1.01	0.998	0.88	1.2	1.008	0.998	0.88	1.195	CAMKK1
12	39	D03	0.11	sample	sample	69960	101600	101720	82560	92080	88960	0.96	1.05	0.956	1.12	0.96	1.054	0.956	1.116	PPP2R2A
7	10	A10	0.11	sample	sample	239280	90440	239840	76000	164860	161390	1.36	0.827	1.04	0.919	1.361	0.827	1.045	0.919	MAST1
1	66	F06	0.11	sample	sample	156760	293160	254120	248840	251480	238220	0.951	0.958	1.16	1.05	0.951	0.958	1.162	1.045	CAMK2A
1	83	G11	0.11	sample	sample	226120	255800	238880	204320	232500	231280	1.37	0.836	1.09	0.858	1.371	0.836	1.092	0.858	CRKL
15	83	G11	0.11	sample	sample	70160	94000	94600	65200	82080	80990	1.09	1.04	1.07	0.918	1.088	1.039	1.071	0.918	NA
12	27	C03	0.1	sample	sample	73160	101520	110720	73920	87720	89830	1	1.05	1.04	0.999	1.004	1.053	1.041	0.999	PPP2R2D
13	53	E05	0.09	sample	sample	247320	197760	377960	139040	222540	240520	1.03	1	1.2	0.883	1.035	1.004	1.195	0.883	LOC63928
5	88	H04	0.09	sample	sample	134640	241480	165160	185960	175560	181810	0.901	1.13	0.886	1.13	0.901	1.13	0.886	1.131	GRK1
10	8	A08	0.09	sample	sample	52120	67560	76480	47520	59840	60920	1.1	0.965	1.13	0.917	1.103	0.965	1.127	0.917	FUK
4	49	E01	0.09	neg	neg	205600	288600	249520	215880	232700	239900	1.02	1.05	0.975	1.03	1.025	1.046	0.975	1.028	NA
6	57	E09	0.09	sample	sample	53560	73720	79440	69200	71460	68980	1.02	0.919	1.02	1.12	1.02	0.919	1.016	1.123	MAP3K6
8	20	B08	0.08	sample	sample	113360	138520	139840	104640	125940	124090	1.22	0.919	1.1	0.874	1.224	0.919	1.102	0.874	MPP6
4	50	E02	0.08	sample	sample	191960	305320	242800	220040	231420	240030	0.957	1.11	0.949	1.05	0.957	1.107	0.949	1.048	PDK4
11	88	H04	0.08	sample	sample	94160	57040	118800	46280	75600	79070	1.22	0.85	1.13	0.918	1.223	0.85	1.131	0.918	CDC2L1
6	62	F02	0.08	sample	sample	43560	95720	65320	71880	68600	69120	0.829	1.19	0.836	1.17	0.829	1.194	0.836	1.166	PIP5K1B
4	68	F08	0.08	sample	sample	217280	261000	257040	219440	238240	238690	1.08	0.946	1	1.04	1.083	0.946	1.004	1.045	PRKCA
9	57	E09	0.07	sample	sample	33160	64080	59600	48160	53880	51250	0.845	1.1	1.04	1.07	0.845	1.098	1.042	1.066	ITPKC
1	64	F04	0.07	sample	sample	158800	323280	215120	250120	232620	236830	0.963	1.06	0.984	1.05	0.963	1.057	0.984	1.051	BCR
6	34	C10	0.07	sample	sample	50280	89520	75400	62160	68780	69340	0.957	1.12	0.964	1.01	0.957	1.116	0.964	1.008	DCLK1
6	83	G11	0.07	sample	sample	42520	84920	81960	69200	75580	69650	0.81	1.06	1.05	1.12	0.81	1.059	1.048	1.123	EIF2AK3
2	40	D04	0.07	sample	sample	228160	310440	256400	212080	242280	251770	1.06	1.1	0.94	0.956	1.065	1.096	0.94	0.956	DLG1
8	57	E09	0.06	sample	sample	72440	168920	123000	137840	130420	125550	0.782	1.12	0.969	1.15	0.782	1.121	0.969	1.151	PRKAG3
3	47	D11	0.06	sample	sample	168600	298760	264320	231880	248100	240890	0.865	1.07	0.997	1.1	0.865	1.075	0.997	1.096	PCK2
2	19	B07	0.05	sample	sample	196560	283880	294320	232560	258220	251830	0.917	1	1.08	1.05	0.917	1.002	1.079	1.049	EPHB3
5	4	A04	0.05	sample	sample	125680	193960	221080	183480	188720	181050	0.841	0.907	1.19	1.12	0.841	0.907	1.186	1.116	ALDH18A1
4	35	C11	0.04	sample	sample	204520	295720	241400	209080	225240	237680	1.02	1.07	0.943	0.996	1.019	1.072	0.943	0.996	MAPK11
6	37	D01	0.04	neg	neg	52440	83080	71960	65800	68880	68320	0.998	1.04	0.92	1.07	0.998	1.036	0.92	1.067	NA
8	2	A02	0.04	sample	sample	60280	164560	126400	149680	138040	125230	0.651	1.09	0.996	1.25	0.651	1.092	0.996	1.25	SGK3
13	92	H08	0.04	sample	sample	145440	290680	200360	190520	195440	206750	0.608	1.48	0.634	1.21	0.608	1.476	0.634	1.21	BPGM
14	93	H09	0.04	sample	sample	55760	82280	79280	70560	74920	71970	1	0.987	0.947	1.09	1	0.987	0.947	1.091	PTPRD
6	26	C02	0.04	sample	sample	67600	79520	85680	43960	73560	69190	1.29	0.992	1.1	0.713	1.287	0.992	1.096	0.713	TRRAP
14	15	B03	0.04	sample	sample	50200	89160	72360	75240	73800	71740	0.9	1.07	0.865	1.16	0.9	1.07	0.865	1.163	ALPI
11	41	D05	0.04	sample	sample	78480	68320	114480	46480	73400	76940	1.02	1.02	1.09	0.922	1.019	1.018	1.09	0.922	MAST3
6	15	B03	0.04	sample	sample	46480	85960	66440	73080	69760	67990	0.885	1.07	0.85	1.19	0.885	1.072	0.85	1.186	STK24
15	15	B03	0.04	sample	sample	65240	90440	83520	75720	79620	78730	1.01	1	0.946	1.07	1.012	1	0.946	1.066	PPP5C
10	33	C09	0.04	sample	sample	41080	69720	67640	59640	63640	59520	0.87	0.996	0.996	1.15	0.87	0.996	0.996	1.151	PRPS1L1
3	65	F05	0.04	sample	sample	185200	272720	266080	230640	248360	238660	0.95	0.981	1	1.09	0.95	0.981	1.003	1.09	MAK
1	30	C06	0.03	sample	sample	213520	270760	221160	208560	217340	228500	1.29	0.885	1.01	0.876	1.295	0.885	1.011	0.876	CALM2
6	90	H06	0.03	sample	sample	57400	67080	87360	62240	64660	68520	1.09	0.837	1.12	1.01	1.093	0.837	1.117	1.01	RIOK3
2	83	G11	0.03	sample	sample	225120	261800	254320	247040	250680	247070	1.05	0.924	0.932	1.11	1.05	0.924	0.932	1.114	GSK3B
13	88	H04	0.03	sample	sample	250040	175280	333040	165120	212660	230870	1.05	0.89	1.05	1.05	1.046	0.89	1.053	1.049	NA
13	61	F01	0.03	neg	neg	329800	159960	383760	110480	244880	246000	1.38	0.812	1.21	0.702	1.38	0.812	1.214	0.702	NA
12	43	D07	0.02	sample	sample	62440	97600	100920	86920	92260	86970	0.857	1.01	0.948	1.18	0.857	1.012	0.948	1.175	DUSP23
10	62	F02	0.02	sample	sample	40120	70720	62280	62640	62460	58940	0.849	1.01	0.918	1.21	0.849	1.01	0.918	1.209	ADCK2
11	54	E06	0.02	sample	sample	82880	68600	86400	54400	75740	73070	1.08	1.02	0.823	1.08	1.077	1.022	0.823	1.079	BRD2
5	17	B05	0.02	sample	sample	191440	169680	218040	137680	180560	179210	1.28	0.794	1.17	0.837	1.281	0.794	1.17	0.837	BRD2
7	19	B07	0.02	sample	sample	136360	121360	202880	99400	128860	140000	0.775	1.11	0.884	1.2	0.775	1.11	0.884	1.202	MAP3K2
15	93	H09	0.02	sample	sample	65640	82680	82640	80760	81700	77930	1.02	0.914	0.936	1.14	1.018	0.914	0.936	1.137	NA
10	43	D07	0.02	sample	sample	45800	70680	70680	51640	61160	59700	0.97	1.01	1.04	0.997	0.97	1.009	1.041	0.997	TCEB3C
6	19	B07	0.01	sample	sample	49960	78800	79320	65200	72000	68320	0.951	0.983	1.01	1.06	0.951	0.983	1.015	1.058	TRIM24
3	92	H08	0.01	sample	sample	207680	247360	270000	221240	234300	236570	1.07	0.89	1.02	1.05	1.065	0.89	1.018	1.045	NDUFA10
1	76	G04	0	sample	sample	158600	306040	215640	249280	232460	232390	0.962	1	0.986	1.05	0.962	1	0.986	1.047	BLK
13	89	H05	0	sample	sample	253800	174440	346200	153920	214120	232090	1.06	0.886	1.09	0.978	1.062	0.886	1.095	0.978	TNS3
15	69	F09	0	sample	sample	71280	96800	82560	63280	76920	78480	1.11	1.07	0.935	0.891	1.105	1.07	0.935	0.891	ACP1
10	47	D11	0	sample	sample	44160	67240	80760	48400	57820	60140	0.935	0.96	1.19	0.934	0.935	0.96	1.19	0.934	NEK5
9	5	A05	-0.01	sample	sample	41560	47000	76840	38160	44280	50890	1.06	0.805	1.34	0.845	1.06	0.805	1.343	0.845	CAMK1G
7	28	C04	-0.01	sample	sample	101960	136960	151080	114880	125920	126220	0.58	1.25	0.658	1.39	0.58	1.252	0.658	1.389	GNE
14	16	B04	-0.01	sample	sample	54720	72720	88160	70200	71460	71450	0.981	0.872	1.05	1.09	0.981	0.872	1.054	1.085	STYXL1
12	67	F07	-0.02	sample	sample	65400	102880	95960	80560	88260	86200	0.898	1.07	0.902	1.09	0.898	1.067	0.902	1.089	PTPRN
10	68	F08	-0.02	sample	sample	53080	78360	55360	47400	54220	58550	1.12	1.12	0.816	0.915	1.124	1.119	0.816	0.915	STK32A
15	57	E09	-0.02	sample	sample	70200	88680	88120	65800	79160	78200	1.09	0.981	0.998	0.927	1.089	0.981	0.998	0.927	PPAP2B
4	42	D06	-0.02	sample	sample	205000	294480	251040	191280	228020	235450	1.02	1.07	0.981	0.911	1.022	1.068	0.981	0.911	PIN1
3	30	C06	-0.02	sample	sample	212800	280800	233760	209560	223280	234230	1.09	1.01	0.881	0.99	1.092	1.01	0.881	0.99	MAP3K1
1	32	C08	-0.02	sample	sample	137720	324840	233040	239240	236140	233710	0.835	1.06	1.07	1.01	0.835	1.062	1.066	1.005	CDK4
9	27	C03	-0.02	sample	sample	40080	58760	52240	46320	49280	49350	1.02	1.01	0.913	1.03	1.022	1.007	0.913	1.025	AGK
2	79	G07	-0.03	sample	sample	199680	278920	263080	239120	251100	245200	0.932	0.985	0.964	1.08	0.932	0.985	0.964	1.078	ERBB4
9	54	E06	-0.03	sample	sample	39200	58240	57320	43960	50640	49680	0.999	0.998	1	0.973	0.999	0.998	1.002	0.973	CERK
1	8	A08	-0.03	sample	sample	201880	269960	270080	166040	235920	226990	1.22	0.882	1.24	0.698	1.224	0.882	1.235	0.698	CDK2
8	28	C04	-0.03	sample	sample	103080	141080	127400	111760	119580	120830	1.11	0.936	1	0.933	1.113	0.936	1.004	0.933	TJP3
8	69	F09	-0.03	sample	sample	106640	127800	151000	99560	117220	121250	1.15	0.848	1.19	0.831	1.152	0.848	1.19	0.831	MYO3A
5	91	H07	-0.04	sample	sample	144480	209520	193800	161920	177860	177430	0.967	0.98	1.04	0.985	0.967	0.98	1.04	0.985	STK4
4	58	E10	-0.04	sample	sample	219360	268200	239120	203800	229240	232620	1.09	0.972	0.934	0.97	1.093	0.972	0.934	0.97	MAPK1
7	74	G02	-0.04	sample	sample	127680	121920	211960	95600	124800	139290	0.726	1.11	0.923	1.16	0.726	1.115	0.923	1.156	SLK
7	2	A02	-0.04	sample	sample	153000	141120	200800	74080	147060	142250	0.87	1.29	0.875	0.896	0.87	1.29	0.875	0.896	CDC42BPB
15	56	E08	-0.04	sample	sample	67640	90080	87160	66560	77400	77860	1.05	0.996	0.987	0.937	1.049	0.996	0.987	0.937	ALPL_1
3	93	H09	-0.04	sample	sample	194640	246200	273880	222040	234120	234190	0.998	0.885	1.03	1.05	0.998	0.885	1.033	1.049	NPR2
13	4	A04	-0.05	sample	sample	272120	153400	358280	149280	212760	233270	1.14	0.779	1.13	0.948	1.138	0.779	1.133	0.948	NUDT6
1	62	F02	-0.05	sample	sample	141360	406480	181240	214960	198100	236010	0.857	1.33	0.829	0.903	0.857	1.329	0.829	0.903	ACVR2B
12	62	F02	-0.05	sample	sample	55760	94040	118920	80400	87220	87280	0.766	0.975	1.12	1.09	0.766	0.975	1.118	1.087	PPM1E
1	4	A04	-0.05	sample	sample	190040	287560	189080	237560	213800	226060	1.15	0.94	0.865	0.998	1.152	0.94	0.865	0.998	AMHR2
5	41	D05	-0.05	sample	sample	121600	221440	190200	175160	182680	177100	0.814	1.04	1.02	1.07	0.814	1.036	1.021	1.065	ROS1
6	61	F01	-0.05	neg	neg	53320	87360	77440	53160	65380	67820	1.02	1.09	0.991	0.862	1.015	1.09	0.991	0.862	NA
15	14	B02	-0.05	sample	sample	52960	100760	82640	74640	78640	77750	0.821	1.11	0.936	1.05	0.821	1.114	0.936	1.051	NA
14	32	C08	-0.05	sample	sample	49840	87600	83320	64680	74000	71360	0.894	1.05	0.996	1	0.894	1.051	0.996	1	CTDSPL
12	14	B02	-0.05	sample	sample	65800	96440	110440	74400	85420	86770	0.903	1	1.04	1.01	0.903	1	1.038	1.006	PDP2
6	30	C06	-0.06	sample	sample	58080	78520	82000	51800	68300	67600	1.11	0.979	1.05	0.84	1.106	0.979	1.049	0.84	CDC2L5
1	75	G03	-0.06	sample	sample	171080	318800	202760	223560	213160	229050	1.04	1.04	0.927	0.939	1.037	1.042	0.927	0.939	AKT2
8	7	A07	-0.06	sample	sample	105720	128880	131360	112920	120900	119720	1.14	0.855	1.04	0.943	1.142	0.855	1.035	0.943	CDKL3
2	66	F06	-0.06	sample	sample	244360	235600	273360	220520	239980	243460	1.14	0.832	1	0.994	1.14	0.832	1.002	0.994	EPHA7
12	28	C04	-0.06	sample	sample	77000	98720	100400	68440	87860	86140	1.06	1.02	0.944	0.925	1.057	1.024	0.944	0.925	PTPN7
6	44	D08	-0.06	sample	sample	47680	83640	67160	68120	67640	66650	0.908	1.04	0.859	1.11	0.908	1.043	0.859	1.105	RPS6KA4
15	81	G09	-0.06	sample	sample	59920	90440	92600	68760	79600	77930	0.929	1	1.05	0.968	0.929	1	1.049	0.968	SBF2
3	70	F10	-0.06	sample	sample	184080	284160	253640	213680	233660	233890	0.944	1.02	0.956	1.01	0.944	1.022	0.956	1.01	ROR2
1	58	E10	-0.06	sample	sample	213320	252040	223000	202240	218160	222650	1.29	0.824	1.02	0.85	1.294	0.824	1.02	0.85	CKS2
5	61	F01	-0.06	neg	neg	81040	289880	111320	218200	164760	175110	0.542	1.36	0.597	1.33	0.542	1.356	0.597	1.327	NA
14	44	D08	-0.06	sample	sample	53720	88480	84880	58520	71700	71400	0.963	1.06	1.01	0.905	0.963	1.061	1.014	0.905	CTDSP2
3	54	E06	-0.06	sample	sample	198080	298600	234120	202400	218260	233300	1.02	1.07	0.883	0.956	1.016	1.074	0.883	0.956	MAP3K4
6	69	F09	-0.07	sample	sample	53240	81360	70680	61440	66060	66680	1.01	1.01	0.904	0.997	1.014	1.015	0.904	0.997	PKMYT1
1	21	B09	-0.07	sample	sample	146880	319760	202120	250800	226460	229890	0.891	1.05	0.924	1.05	0.891	1.045	0.924	1.054	CHEK1
15	66	F06	-0.07	sample	sample	63120	92640	79320	72400	75860	76870	0.979	1.02	0.898	1.02	0.979	1.024	0.898	1.02	PPAPDC2
7	56	E08	-0.07	sample	sample	230560	80640	288080	59320	155600	164650	1.31	0.737	1.26	0.717	1.311	0.737	1.255	0.717	CIT
5	39	D03	-0.07	sample	sample	116880	208600	177560	195640	186600	174670	0.782	0.976	0.953	1.19	0.782	0.976	0.953	1.19	PTK2
2	81	G09	-0.07	sample	sample	216160	272720	257400	224880	241140	242790	1.01	0.963	0.943	1.01	1.009	0.963	0.943	1.014	FLT3
15	76	G04	-0.07	sample	sample	65520	81720	94200	68360	75040	77450	1.02	0.904	1.07	0.963	1.016	0.904	1.067	0.963	PPP1R1A
10	54	E06	-0.07	sample	sample	42800	64840	68280	56320	60580	58060	0.906	0.926	1.01	1.09	0.906	0.926	1.006	1.087	STK35
12	18	B06	-0.07	sample	sample	73280	87840	106760	75160	81500	85760	1.01	0.911	1	1.02	1.006	0.911	1.003	1.016	PPP4R1L
1	63	F03	-0.08	sample	sample	174960	292560	219400	219640	219520	226640	1.06	0.956	1	0.923	1.061	0.956	1.003	0.923	AKT1
3	32	C08	-0.08	sample	sample	200120	281040	221280	220000	220640	230610	1.03	1.01	0.834	1.04	1.026	1.011	0.834	1.04	MVK
4	9	A09	-0.08	sample	sample	233440	232680	284880	179160	233060	232540	1.16	0.844	1.11	0.853	1.163	0.844	1.113	0.853	PRKCE
3	19	B07	-0.08	sample	sample	191760	300080	248160	195480	221820	233870	0.984	1.08	0.936	0.924	0.984	1.079	0.936	0.924	MAP3K10
8	15	B03	-0.08	sample	sample	96040	155360	101840	124000	112920	119310	1.04	1.03	0.803	1.04	1.037	1.031	0.803	1.035	AK5
10	34	C10	-0.08	sample	sample	46920	71200	62080	51360	56720	57890	0.993	1.02	0.915	0.991	0.993	1.017	0.915	0.991	NEK8
9	91	H07	-0.08	sample	sample	37560	62120	50560	45200	47880	48860	0.958	1.06	0.884	1	0.958	1.064	0.884	1	CARD14
14	82	G10	-0.08	sample	sample	55800	96440	75800	55200	65800	70810	1	1.16	0.906	0.853	1	1.157	0.906	0.853	SSH2
8	82	G10	-0.08	sample	sample	91600	154960	107400	124560	115980	119630	0.989	1.03	0.846	1.04	0.989	1.028	0.846	1.04	ULK4
9	30	C06	-0.08	sample	sample	44920	60640	59640	32960	52280	49540	1.15	1.04	1.04	0.73	1.145	1.039	1.043	0.73	FN3K
9	87	H03	-0.08	sample	sample	48040	63600	51360	33000	49700	49000	1.22	1.09	0.898	0.73	1.225	1.09	0.898	0.73	STK31
13	90	H06	-0.08	sample	sample	259720	206160	273920	144440	232940	221060	1.09	1.05	0.866	0.917	1.087	1.047	0.866	0.917	SGPP2
9	90	H06	-0.09	sample	sample	36840	62680	56200	41560	48880	49320	0.939	1.07	0.983	0.92	0.939	1.074	0.983	0.92	PFTK2
1	87	H03	-0.09	sample	sample	166240	259080	259200	217320	238200	225460	1.01	0.847	1.19	0.913	1.008	0.847	1.185	0.913	ALK
9	41	D05	-0.09	sample	sample	30640	61760	58040	46920	52480	49340	0.781	1.06	1.01	1.04	0.781	1.058	1.015	1.039	SCYL1
8	63	F03	-0.09	sample	sample	100440	129280	140320	107480	118380	119380	1.08	0.858	1.11	0.897	1.085	0.858	1.106	0.897	RPS6KC1
14	89	H05	-0.09	sample	sample	53080	70640	75200	77320	72920	69060	0.952	0.847	0.899	1.2	0.952	0.847	0.899	1.195	IMPA2
10	56	E08	-0.1	sample	sample	47400	60480	69480	53280	56880	57660	1	0.864	1.02	1.03	1.003	0.864	1.024	1.028	STK32A
5	75	G03	-0.1	sample	sample	126720	232720	163440	174160	168800	174260	0.848	1.09	0.877	1.06	0.848	1.089	0.877	1.059	PTK7
12	95	H11	-0.1	sample	sample	60240	88520	82480	98240	85500	82370	0.827	0.918	0.775	1.33	0.827	0.918	0.775	1.328	LOC651204
3	56	E08	-0.11	sample	sample	190320	269400	240680	219600	230140	230000	0.976	0.969	0.908	1.04	0.976	0.969	0.908	1.038	MYLK
13	81	G09	-0.11	sample	sample	60720	301200	101360	251800	176580	178770	0.254	1.53	0.321	1.6	0.254	1.529	0.321	1.599	ENPP1
11	38	D02	-0.11	sample	sample	63040	65600	105680	54520	64320	72210	0.819	0.978	1.01	1.08	0.819	0.978	1.006	1.081	NME1-NME2
14	39	D03	-0.11	sample	sample	51120	83960	87800	60200	72080	70770	0.916	1.01	1.05	0.931	0.916	1.007	1.049	0.931	PPP3R1
2	78	G06	-0.11	sample	sample	219600	293680	238760	211200	229180	240810	1.02	1.04	0.875	0.952	1.025	1.037	0.875	0.952	EPHA8
8	67	F07	-0.11	sample	sample	90640	139800	137000	111240	124120	119670	0.979	0.927	1.08	0.929	0.979	0.927	1.08	0.929	IHPK2
8	14	B02	-0.11	sample	sample	75560	162000	107160	134200	120680	119730	0.816	1.07	0.844	1.12	0.816	1.075	0.844	1.12	RAB38
2	63	F03	-0.11	sample	sample	226480	257160	257840	219720	241820	240300	1.06	0.908	0.945	0.991	1.057	0.908	0.945	0.991	DGKG
13	41	D05	-0.11	sample	sample	300640	137480	437480	103440	219060	244760	1.26	0.698	1.38	0.657	1.258	0.698	1.384	0.657	G6PC2
13	95	H11	-0.11	sample	sample	156440	265120	226280	172760	199520	205150	0.655	1.35	0.716	1.1	0.655	1.346	0.716	1.097	BPNT1
10	83	G11	-0.11	sample	sample	40600	75320	65280	50840	58060	58010	0.859	1.08	0.962	0.981	0.859	1.076	0.962	0.981	CERKL
6	51	E03	-0.11	sample	sample	52400	80840	75640	56880	66260	66440	0.998	1.01	0.968	0.923	0.998	1.008	0.968	0.923	CDC42BPA
3	15	B03	-0.11	sample	sample	166760	298880	296360	180720	238540	235680	0.855	1.07	1.12	0.854	0.855	1.075	1.117	0.854	ILK
4	7	A07	-0.11	sample	sample	178680	275160	261200	205960	233580	230250	0.891	0.998	1.02	0.981	0.891	0.998	1.02	0.981	POLR2K
12	71	F11	-0.12	sample	sample	65640	104880	94960	73120	84040	84650	0.901	1.09	0.892	0.989	0.901	1.088	0.892	0.989	DAPP1
12	87	H03	-0.12	sample	sample	53000	121800	87360	75760	81560	84480	0.728	1.26	0.821	1.02	0.728	1.263	0.821	1.024	PTPN14
10	10	A10	-0.12	sample	sample	54560	56960	73600	45520	55760	57660	1.15	0.813	1.08	0.878	1.155	0.813	1.084	0.878	KSR2
15	82	G10	-0.12	sample	sample	63000	85840	89840	67520	76680	76550	0.977	0.949	1.02	0.951	0.977	0.949	1.017	0.951	NA
12	91	H07	-0.13	sample	sample	65480	107840	110920	61000	86660	86310	0.899	1.12	1.04	0.825	0.899	1.118	1.042	0.825	PTPRH
2	85	H01	-0.13	neg	neg	235360	287520	234800	200960	235080	239660	1.1	1.02	0.86	0.906	1.098	1.015	0.86	0.906	NA
10	31	C07	-0.13	sample	sample	46640	68880	57640	53880	55760	56760	0.987	0.984	0.849	1.04	0.987	0.984	0.849	1.04	DGKH
11	7	A07	-0.13	sample	sample	71400	62560	90720	56920	66980	70400	0.928	0.932	0.864	1.13	0.928	0.932	0.864	1.129	TTN
1	77	G05	-0.13	sample	sample	154320	280240	246680	218240	232460	224870	0.936	0.916	1.13	0.917	0.936	0.916	1.128	0.917	BUB1
7	25	C01	-0.14	neg	neg	40	189760	60320	135360	97840	96370	0.000227	1.73	0.263	1.64	0	1.735	0.263	1.637	NA
6	58	E10	-0.14	sample	sample	49040	76280	75640	62480	69060	65860	0.934	0.951	0.968	1.01	0.934	0.951	0.968	1.014	MAGI1
10	59	E11	-0.14	sample	sample	42400	71320	63240	52200	57720	57290	0.898	1.02	0.932	1.01	0.898	1.019	0.932	1.007	CDKL4
4	94	H10	-0.14	sample	sample	193960	242840	277160	200800	221820	228690	0.967	0.88	1.08	0.956	0.967	0.88	1.083	0.956	MAPK6
3	7	A07	-0.14	sample	sample	198720	265440	240560	207880	224220	228150	1.02	0.955	0.907	0.982	1.019	0.955	0.907	0.982	MAP3K9
3	35	C11	-0.14	sample	sample	200760	259920	266160	192920	230340	229940	1.03	0.935	1	0.912	1.03	0.935	1.004	0.912	PCK1
2	8	A08	-0.14	sample	sample	194480	282560	262960	219040	241000	239760	0.908	0.998	0.964	0.988	0.908	0.998	0.964	0.988	ERN1
9	18	B06	-0.15	sample	sample	40720	53240	53320	44480	48860	47940	1.04	0.912	0.932	0.985	1.038	0.912	0.932	0.985	RBKS
3	33	C09	-0.15	sample	sample	191800	288720	236920	198360	217640	228950	0.984	1.04	0.893	0.937	0.984	1.038	0.893	0.937	NEK3
13	87	H03	-0.15	sample	sample	221560	181160	310480	161760	201360	218740	0.927	0.92	0.982	1.03	0.927	0.92	0.982	1.027	MTMR11
4	21	B09	-0.15	sample	sample	190760	257160	236400	218720	227560	225760	0.951	0.932	0.924	1.04	0.951	0.932	0.924	1.042	PRKCG
5	6	A06	-0.15	sample	sample	150080	196960	213880	134600	173520	173880	1	0.921	1.15	0.818	1.004	0.921	1.148	0.818	RPS6KB2
6	86	H02	-0.15	sample	sample	45800	78080	68640	68120	68380	65160	0.872	0.974	0.878	1.11	0.872	0.974	0.878	1.105	PIP4K2B
9	88	H04	-0.15	sample	sample	37200	57920	49600	46520	48060	47810	0.948	0.992	0.867	1.03	0.948	0.992	0.867	1.03	SCYL3
8	66	F06	-0.16	sample	sample	98680	140640	126320	105280	115800	117730	1.07	0.933	0.995	0.879	1.066	0.933	0.995	0.879	IRAK4
11	23	B11	-0.16	sample	sample	64920	66960	74560	62720	65940	67290	0.843	0.998	0.71	1.24	0.843	0.998	0.71	1.244	NA
4	79	G07	-0.16	sample	sample	209280	264640	245280	189200	227280	227100	1.04	0.959	0.958	0.901	1.043	0.959	0.958	0.901	PRKACB
10	51	E03	-0.16	sample	sample	56280	60320	65800	44520	58300	56730	1.19	0.861	0.969	0.859	1.191	0.861	0.969	0.859	STRADA
12	31	C07	-0.16	sample	sample	76640	94760	98800	65960	85700	84040	1.05	0.983	0.929	0.892	1.052	0.983	0.929	0.892	PTP4A1
14	65	F05	-0.16	sample	sample	50520	72840	72800	76000	72820	68040	0.906	0.874	0.87	1.18	0.906	0.874	0.87	1.175	SYNJ2
6	45	D09	-0.16	sample	sample	51040	74880	77880	58680	66780	65620	0.972	0.934	0.996	0.952	0.972	0.934	0.996	0.952	PAPSS1
5	46	D10	-0.16	sample	sample	168360	194720	161720	155880	165040	170170	1.13	0.911	0.868	0.948	1.127	0.911	0.868	0.948	TRIO
9	67	F07	-0.16	sample	sample	36400	57920	57480	41760	49620	48390	0.928	0.992	1	0.924	0.928	0.992	1.005	0.924	STK33
12	42	D06	-0.17	sample	sample	62760	102800	80040	82680	81360	82070	0.862	1.07	0.752	1.12	0.862	1.066	0.752	1.118	PPP2R1A
2	32	C08	-0.17	sample	sample	167880	313360	272080	208520	240300	240460	0.783	1.11	0.997	0.94	0.783	1.106	0.997	0.94	PTK2B
5	66	F06	-0.17	sample	sample	99000	247320	172000	173600	172800	172980	0.663	1.16	0.923	1.06	0.663	1.157	0.923	1.056	SGK1
14	95	H11	-0.17	sample	sample	49440	80840	92720	57600	69220	70150	0.886	0.97	1.11	0.891	0.886	0.97	1.108	0.891	PPM1L
15	90	H06	-0.17	sample	sample	64240	89920	87120	61840	75680	75780	0.996	0.994	0.987	0.871	0.996	0.994	0.987	0.871	TENC1
7	94	H10	-0.18	sample	sample	167080	89600	263440	78160	128340	149570	0.95	0.819	1.15	0.945	0.95	0.819	1.148	0.945	MAST2
12	40	D04	-0.18	sample	sample	53760	95920	87440	90720	89080	81960	0.738	0.995	0.822	1.23	0.738	0.995	0.822	1.227	PTPN23
6	71	F11	-0.18	sample	sample	52400	73920	73280	60000	66640	64900	0.998	0.922	0.937	0.973	0.998	0.922	0.937	0.973	MAP4K4
2	71	F11	-0.18	sample	sample	218800	256920	274640	201720	237860	238020	1.02	0.907	1.01	0.91	1.021	0.907	1.006	0.91	GSK3A
13	75	G03	-0.19	sample	sample	205920	193960	341720	142320	199940	220980	0.862	0.985	1.08	0.904	0.862	0.985	1.081	0.904	CIB2
1	1	A01	-0.2	neg	neg	113480	370800	154240	270840	212540	227340	0.688	1.21	0.705	1.14	0.688	1.212	0.705	1.138	NA
1	71	F11	-0.2	sample	sample	226240	243080	210760	176640	218500	214180	1.37	0.795	0.964	0.742	1.372	0.795	0.964	0.742	CPT1B
11	39	D03	-0.2	sample	sample	88160	55960	105280	43640	72060	73260	1.15	0.834	1	0.866	1.145	0.834	1.003	0.866	ACVR1C
15	88	H04	-0.2	sample	sample	55200	90360	81400	72400	76900	74840	0.856	0.999	0.922	1.02	0.856	0.999	0.922	1.02	NA
2	38	D02	-0.2	sample	sample	197800	275200	236640	228960	232800	234650	0.923	0.972	0.867	1.03	0.923	0.972	0.867	1.032	CSNK1D
8	79	G07	-0.2	sample	sample	84200	152400	112600	117960	115280	116790	0.909	1.01	0.887	0.985	0.909	1.011	0.887	0.985	IHPK2
4	27	C03	-0.21	sample	sample	187480	276520	222040	207280	214660	223330	0.934	1	0.867	0.987	0.934	1.002	0.867	0.987	PFKL
15	44	D08	-0.21	sample	sample	67680	81320	86680	63200	74500	74720	1.05	0.899	0.982	0.89	1.05	0.899	0.982	0.89	ACPP
14	94	H10	-0.21	sample	sample	58800	76080	75840	60520	68180	67810	1.05	0.913	0.906	0.936	1.054	0.913	0.906	0.936	FLJ32658
5	92	H08	-0.21	sample	sample	132400	203080	181560	162240	171900	169820	0.886	0.95	0.974	0.987	0.886	0.95	0.974	0.987	TAF9
15	38	D02	-0.21	sample	sample	62120	78640	87040	70240	74440	74510	0.963	0.87	0.986	0.989	0.963	0.87	0.986	0.989	PTPN21
14	81	G09	-0.22	sample	sample	48920	79040	87920	60120	69580	69000	0.877	0.948	1.05	0.929	0.877	0.948	1.051	0.929	PTPRS
4	28	C04	-0.22	sample	sample	181280	254680	252040	207040	229540	223760	0.904	0.923	0.985	0.986	0.904	0.923	0.985	0.986	PHKA2
14	67	F07	-0.22	sample	sample	57240	69640	71040	69840	69740	66940	1.03	0.835	0.849	1.08	1.026	0.835	0.849	1.08	MTMR4
9	29	C05	-0.22	sample	sample	42720	57080	56000	35000	49360	47700	1.09	0.978	0.979	0.775	1.089	0.978	0.979	0.775	SCYL1
13	67	F07	-0.22	sample	sample	245280	174880	269160	161280	210080	212650	1.03	0.888	0.851	1.02	1.026	0.888	0.851	1.024	ENTPD8
6	74	G02	-0.22	sample	sample	60520	73680	101760	31280	67100	66810	1.15	0.919	1.3	0.507	1.152	0.919	1.302	0.507	PIP5K1B
9	78	G06	-0.22	sample	sample	31560	55960	63960	41560	48760	48260	0.805	0.959	1.12	0.92	0.805	0.959	1.118	0.92	PINK1
3	17	B05	-0.22	sample	sample	219080	243040	227800	199760	223440	222420	1.12	0.874	0.859	0.944	1.124	0.874	0.859	0.944	LIMK1
11	34	C10	-0.22	sample	sample	56640	77760	73240	57080	65160	66180	0.736	1.16	0.698	1.13	0.736	1.159	0.698	1.132	NA
2	35	C11	-0.22	sample	sample	212800	252520	289760	192640	232660	236930	0.993	0.892	1.06	0.869	0.993	0.892	1.062	0.869	GRK5
3	80	G08	-0.23	sample	sample	193760	269160	250480	187520	222120	225230	0.994	0.968	0.944	0.886	0.994	0.968	0.944	0.886	MYLK
9	50	E02	-0.23	sample	sample	32920	57560	52320	46320	49320	47280	0.839	0.986	0.915	1.03	0.839	0.986	0.915	1.025	ETNK1
8	77	G05	-0.23	sample	sample	93280	152080	102280	113160	107720	115200	1.01	1.01	0.806	0.945	1.008	1.009	0.806	0.945	HUNK
7	43	D07	-0.24	sample	sample	192800	84080	242000	74000	138440	148220	1.1	0.769	1.05	0.895	1.096	0.769	1.054	0.895	NEK6
3	14	B02	-0.24	sample	sample	189360	269360	249280	190520	219900	224630	0.971	0.969	0.94	0.9	0.971	0.969	0.94	0.9	GUK1
15	28	C04	-0.24	sample	sample	67040	78640	91320	61080	72840	74520	1.04	0.87	1.03	0.86	1.04	0.87	1.034	0.86	DUSP7
10	63	F03	-0.24	sample	sample	36560	73560	62680	52000	57340	56200	0.774	1.05	0.923	1	0.774	1.051	0.923	1.003	MGC16169
6	27	C03	-0.24	sample	sample	59320	60000	82640	54400	59660	64090	1.13	0.748	1.06	0.883	1.129	0.748	1.057	0.883	DYRK3
5	64	F04	-0.24	sample	sample	91120	258040	126880	196160	161520	168050	0.61	1.21	0.681	1.19	0.61	1.207	0.681	1.193	RALB
10	66	F06	-0.24	sample	sample	47920	69520	53360	49880	51620	55170	1.01	0.993	0.786	0.963	1.014	0.993	0.786	0.963	TTBK2
9	52	E04	-0.25	sample	sample	35720	55000	54240	43480	48860	47110	0.911	0.942	0.948	0.962	0.911	0.942	0.948	0.962	CAMK1D
11	79	G07	-0.25	sample	sample	59040	77000	60320	60280	60300	64160	0.767	1.15	0.574	1.2	0.767	1.148	0.574	1.196	DGKZ
4	69	F09	-0.25	sample	sample	202040	264960	213240	200600	207640	220210	1.01	0.961	0.833	0.955	1.007	0.961	0.833	0.955	PKN2
1	61	F01	-0.25	neg	neg	108600	336640	182640	265760	224200	223410	0.659	1.1	0.835	1.12	0.659	1.1	0.835	1.116	NA
10	69	F09	-0.26	sample	sample	41640	62840	64760	52880	57860	55530	0.881	0.897	0.954	1.02	0.881	0.897	0.954	1.02	ANKK1
13	86	H02	-0.26	sample	sample	241760	159240	298360	157960	200500	214330	1.01	0.809	0.944	1	1.011	0.809	0.944	1.003	NT5E
10	55	E07	-0.26	sample	sample	41640	65600	66440	49560	57580	55810	0.881	0.937	0.979	0.956	0.881	0.937	0.979	0.956	DCLK2
14	78	G06	-0.26	sample	sample	47760	96080	79320	51080	65200	68560	0.856	1.15	0.948	0.79	0.856	1.153	0.948	0.79	CDC25C
15	19	B07	-0.26	sample	sample	50680	103360	60160	76880	68520	72770	0.786	1.14	0.681	1.08	0.786	1.143	0.681	1.083	PPP1R15A
15	27	C03	-0.26	sample	sample	59160	85400	84800	66120	75460	73870	0.917	0.944	0.96	0.931	0.917	0.944	0.96	0.931	PPP1CC
6	55	E07	-0.27	sample	sample	46920	71280	69200	65880	67540	63320	0.893	0.889	0.885	1.07	0.893	0.889	0.885	1.069	KSR1
3	43	D07	-0.27	sample	sample	175280	279480	229360	204280	216820	222100	0.899	1.01	0.865	0.965	0.899	1.005	0.865	0.965	MOS
1	65	F05	-0.27	sample	sample	138560	294480	197480	244200	220840	218680	0.84	0.963	0.903	1.03	0.84	0.963	0.903	1.026	BTK
9	33	C09	-0.27	sample	sample	30440	56520	56840	45160	50840	47240	0.776	0.968	0.994	1	0.776	0.968	0.994	1	ALPK1
11	67	F07	-0.27	sample	sample	79640	61240	83720	50120	70440	68680	1.03	0.913	0.797	0.994	1.035	0.913	0.797	0.994	PAK7
8	3	A03	-0.27	sample	sample	88320	146320	129960	97480	113720	115520	0.954	0.971	1.02	0.814	0.954	0.971	1.024	0.814	DAK
13	22	B10	-0.28	sample	sample	227440	201800	240640	154200	214620	206020	0.952	1.02	0.761	0.979	0.952	1.025	0.761	0.979	PPP1R11
12	58	E10	-0.28	sample	sample	72800	82920	106040	66800	77860	82140	0.999	0.86	0.997	0.903	0.999	0.86	0.997	0.903	PPP1R3C
14	40	D04	-0.28	sample	sample	58000	82240	66200	59040	62620	66370	1.04	0.987	0.791	0.913	1.04	0.987	0.791	0.913	FBP2
14	41	D05	-0.28	sample	sample	60680	72960	85000	51280	66820	67480	1.09	0.875	1.02	0.793	1.088	0.875	1.016	0.793	INPP5B
1	54	E06	-0.28	sample	sample	165280	276320	210960	208960	209960	215380	1	0.903	0.965	0.878	1.002	0.903	0.965	0.878	CAMK4
13	93	H09	-0.28	sample	sample	124200	264600	206200	176640	191420	192910	0.52	1.34	0.652	1.12	0.52	1.344	0.652	1.122	PPP1R9A
9	20	B08	-0.29	sample	sample	40560	52000	50120	42200	46160	46220	1.03	0.891	0.876	0.934	1.034	0.891	0.876	0.934	LRRK1
7	88	H04	-0.29	sample	sample	172520	108200	191560	75880	140360	137040	0.981	0.989	0.835	0.918	0.981	0.989	0.835	0.918	TRIM28
12	57	E09	-0.29	sample	sample	67880	97240	95040	65840	81460	81500	0.932	1.01	0.893	0.89	0.932	1.009	0.893	0.89	DUSP21
6	40	D04	-0.29	sample	sample	50400	79160	76200	50440	63320	64050	0.96	0.987	0.975	0.818	0.96	0.987	0.975	0.818	DGKE
2	50	E02	-0.29	sample	sample	197840	272600	225960	220920	223440	229330	0.923	0.963	0.828	0.996	0.923	0.963	0.828	0.996	CSNK1E
7	62	F02	-0.29	sample	sample	167360	108480	220720	68720	137920	141320	0.952	0.992	0.962	0.831	0.952	0.992	0.962	0.831	ULK2
11	80	G08	-0.29	sample	sample	47680	80520	60320	62240	61280	62690	0.619	1.2	0.574	1.23	0.619	1.2	0.574	1.234	NA
2	3	A03	-0.3	sample	sample	200960	254600	273120	198960	227780	231910	0.938	0.899	1	0.897	0.938	0.899	1.001	0.897	CSNK2A2
10	21	B09	-0.3	sample	sample	47920	61520	61080	48440	54760	54740	1.01	0.879	0.9	0.935	1.014	0.879	0.9	0.935	C6orf199
13	64	F04	-0.3	sample	sample	241480	179600	328080	124200	210540	218340	1.01	0.912	1.04	0.789	1.01	0.912	1.038	0.789	RP11-35N6.1
9	79	G07	-0.3	sample	sample	39240	48440	57080	41040	44740	46450	1	0.83	0.998	0.908	1.001	0.83	0.998	0.908	CAMKV
4	56	E08	-0.3	sample	sample	182360	265600	220720	203480	212100	218040	0.909	0.963	0.862	0.969	0.909	0.963	0.862	0.969	PRKAR2B
13	19	B07	-0.3	sample	sample	203360	221880	232160	151840	212620	202310	0.851	1.13	0.734	0.964	0.851	1.127	0.734	0.964	NUDT10
6	73	G01	-0.3	neg	neg	55760	83720	62960	49520	59360	62990	1.06	1.04	0.805	0.803	1.062	1.044	0.805	0.803	NA
5	63	F03	-0.3	sample	sample	97720	292600	93720	178960	138340	165750	0.654	1.37	0.503	1.09	0.654	1.369	0.503	1.088	PTK7
2	23	B11	-0.31	sample	sample	201400	248120	261560	209240	228680	230080	0.94	0.876	0.959	0.944	0.94	0.876	0.959	0.944	GRK4
10	65	F05	-0.31	sample	sample	37040	69560	63080	51040	57060	55180	0.784	0.993	0.929	0.985	0.784	0.993	0.929	0.985	LRGUK
15	74	G02	-0.32	sample	sample	48000	98680	70880	72680	71780	72560	0.744	1.09	0.803	1.02	0.744	1.091	0.803	1.024	PTPRE
15	87	H03	-0.32	sample	sample	55440	79440	78280	75480	76880	72160	0.86	0.878	0.887	1.06	0.86	0.878	0.887	1.063	PTPRJ
9	39	D03	-0.32	sample	sample	37200	62680	48400	37280	42840	46390	0.948	1.07	0.846	0.825	0.948	1.074	0.846	0.825	RIOK2
8	71	F11	-0.32	sample	sample	113960	121000	124680	87920	117480	111890	1.23	0.803	0.983	0.734	1.231	0.803	0.983	0.734	FGGY
15	63	F03	-0.32	sample	sample	50120	87320	78600	73840	76220	72470	0.777	0.966	0.89	1.04	0.777	0.966	0.89	1.04	PTPRU
8	37	D01	-0.33	neg	neg	52720	194400	65520	144760	105140	114350	0.569	1.29	0.516	1.21	0.569	1.29	0.516	1.209	NA
9	69	F09	-0.33	sample	sample	38040	49760	59760	38480	44120	46510	0.97	0.853	1.04	0.852	0.97	0.853	1.045	0.852	COASY
2	74	G02	-0.34	sample	sample	188000	275080	248120	203280	225700	228620	0.877	0.971	0.909	0.917	0.877	0.971	0.909	0.917	CSNK1G3
10	77	G05	-0.34	sample	sample	35880	65440	68440	50360	57900	55030	0.76	0.935	1.01	0.972	0.76	0.935	1.008	0.972	TAF1L
14	56	E08	-0.34	sample	sample	51440	74800	85120	55440	65120	66700	0.922	0.897	1.02	0.857	0.922	0.897	1.017	0.857	DOLPP1
4	22	B10	-0.35	sample	sample	193000	240800	236200	193200	214700	215800	0.962	0.873	0.923	0.92	0.962	0.873	0.923	0.92	PRKDC
14	42	D06	-0.35	sample	sample	56400	77800	73440	55120	64920	65690	1.01	0.933	0.878	0.852	1.011	0.933	0.878	0.852	PPAP2A
7	77	G05	-0.36	sample	sample	151080	116600	172440	78960	133840	129770	0.859	1.07	0.751	0.955	0.859	1.066	0.751	0.955	PAK4
13	65	F05	-0.36	sample	sample	238760	174480	324080	123080	206620	215100	0.999	0.886	1.02	0.782	0.999	0.886	1.025	0.782	C3orf29
9	94	H10	-0.36	sample	sample	29960	48760	55400	48840	48800	45740	0.764	0.836	0.969	1.08	0.764	0.836	0.969	1.081	TSSK6
6	95	H11	-0.36	sample	sample	55520	50240	78480	61720	58620	61490	1.06	0.627	1	1	1.057	0.627	1.004	1.001	ROCK2
10	92	H08	-0.37	sample	sample	50080	56240	68760	42160	53160	54310	1.06	0.803	1.01	0.814	1.06	0.803	1.013	0.814	NRK
7	44	D08	-0.37	sample	sample	166560	80480	254240	74120	123520	143850	0.947	0.736	1.11	0.896	0.947	0.736	1.108	0.896	RAPGEF4
8	68	F08	-0.37	sample	sample	91880	134760	122800	97960	110380	111850	0.992	0.894	0.968	0.818	0.992	0.894	0.968	0.818	CRKRS
11	28	C04	-0.37	sample	sample	75080	49760	113720	44600	62420	70790	0.975	0.742	1.08	0.885	0.975	0.742	1.083	0.885	PRKG1
14	64	F04	-0.37	sample	sample	51200	64680	91400	57720	61200	66250	0.918	0.776	1.09	0.892	0.918	0.776	1.092	0.892	G6PC
5	34	C10	-0.37	sample	sample	153520	183320	183000	133080	168260	163230	1.03	0.858	0.982	0.809	1.027	0.858	0.982	0.809	TK2
14	80	G08	-0.38	sample	sample	45240	74760	96600	52400	63580	67250	0.811	0.897	1.15	0.81	0.811	0.897	1.154	0.81	PPP2R3B
3	44	D08	-0.38	sample	sample	181800	257360	214400	203080	208740	214160	0.932	0.926	0.808	0.96	0.932	0.926	0.808	0.96	MYLK
2	4	A04	-0.39	sample	sample	211800	238680	255760	196120	225240	225590	0.988	0.843	0.937	0.884	0.988	0.843	0.937	0.884	DAPK3
1	28	C04	-0.39	sample	sample	156920	264240	207360	210080	208720	209650	0.952	0.864	0.948	0.883	0.952	0.864	0.948	0.883	ATM
14	71	F11	-0.39	sample	sample	55160	69960	68600	63400	66000	64280	0.989	0.839	0.82	0.98	0.989	0.839	0.82	0.98	FLJ40125
12	16	B04	-0.4	sample	sample	69920	84440	96280	66200	77180	79210	0.96	0.876	0.905	0.895	0.96	0.876	0.905	0.895	PTPN13
6	87	H03	-0.4	sample	sample	41920	78920	63960	61560	62760	61590	0.798	0.984	0.818	0.999	0.798	0.984	0.818	0.999	PIK3R3
5	76	G04	-0.4	sample	sample	104040	214480	142960	182600	162780	161020	0.696	1	0.767	1.11	0.696	1.003	0.767	1.11	RET
15	39	D03	-0.4	sample	sample	57840	86440	78840	62200	70520	71330	0.897	0.956	0.893	0.876	0.897	0.956	0.893	0.876	PTPDC1
4	95	H11	-0.4	sample	sample	170120	238200	240280	203920	221060	213130	0.848	0.864	0.939	0.971	0.848	0.864	0.939	0.971	MAP2K1
3	21	B09	-0.4	sample	sample	188640	242480	234480	190920	212700	214130	0.968	0.872	0.884	0.902	0.968	0.872	0.884	0.902	NEK2
13	39	D03	-0.4	sample	sample	318360	129680	376080	85400	224020	227380	1.33	0.658	1.19	0.542	1.332	0.658	1.189	0.542	HDHD1A
3	68	F08	-0.41	sample	sample	207440	246600	207040	188320	207240	212350	1.06	0.887	0.781	0.89	1.064	0.887	0.781	0.89	MYLK
1	41	D05	-0.41	sample	sample	155560	260160	217520	201960	209740	208800	0.943	0.85	0.995	0.848	0.943	0.85	0.995	0.848	BRAF
11	81	G09	-0.41	sample	sample	43800	75840	69080	59200	64140	61980	0.569	1.13	0.658	1.17	0.569	1.13	0.658	1.174	NA
5	69	F09	-0.42	sample	sample	130400	185160	180200	149840	165020	161400	0.873	0.866	0.967	0.911	0.873	0.866	0.967	0.911	TGFBR1
5	47	D11	-0.42	sample	sample	153520	186240	180280	126680	166900	161680	1.03	0.871	0.967	0.77	1.027	0.871	0.967	0.77	VRK2
10	82	G10	-0.42	sample	sample	40560	60320	62000	50000	55160	53220	0.859	0.861	0.913	0.965	0.859	0.861	0.913	0.965	EPHA6
11	76	G04	-0.43	sample	sample	75640	54920	96120	45280	65280	67990	0.983	0.818	0.915	0.898	0.983	0.818	0.915	0.898	COASY
6	56	E08	-0.43	sample	sample	44880	74440	64480	60120	62300	60980	0.855	0.928	0.825	0.975	0.855	0.928	0.825	0.975	KALRN
1	22	B10	-0.43	sample	sample	161960	260160	199920	206080	203000	207030	0.982	0.85	0.914	0.866	0.982	0.85	0.914	0.866	CKMT2
1	79	G07	-0.43	sample	sample	173440	257840	219240	175600	197420	206530	1.05	0.843	1	0.738	1.052	0.843	1.003	0.738	CDC2L2
9	70	F10	-0.43	sample	sample	37240	54800	55720	34080	46020	45460	0.95	0.939	0.974	0.754	0.95	0.939	0.974	0.754	STK40
15	77	G05	-0.43	sample	sample	51680	79080	76680	73360	75020	70200	0.801	0.874	0.868	1.03	0.801	0.874	0.868	1.033	MFN1
12	54	E06	-0.43	sample	sample	54440	106160	98360	59760	79060	79680	0.747	1.1	0.924	0.808	0.747	1.101	0.924	0.808	SGPP1
12	29	C05	-0.43	sample	sample	65920	79440	108360	64080	72680	79450	0.905	0.824	1.02	0.866	0.905	0.824	1.018	0.866	PTPN9
9	19	B07	-0.43	sample	sample	34760	58680	56880	32680	45820	45750	0.886	1.01	0.994	0.723	0.886	1.005	0.994	0.723	NADK
11	94	H10	-0.44	sample	sample	36160	84920	53720	61920	57820	59180	0.47	1.27	0.512	1.23	0.47	1.266	0.512	1.228	NA
13	91	H07	-0.44	sample	sample	169440	223160	190720	169160	180080	188120	0.709	1.13	0.603	1.07	0.709	1.133	0.603	1.074	FLJ16165
10	67	F07	-0.44	sample	sample	41240	58240	58000	52760	55380	52560	0.873	0.832	0.854	1.02	0.873	0.832	0.854	1.018	GPR125
1	92	H08	-0.44	sample	sample	161840	253520	213480	196480	204980	206330	0.981	0.829	0.976	0.825	0.981	0.829	0.976	0.825	CDK9
4	10	A10	-0.45	sample	sample	198560	242520	219000	181400	208780	210370	0.99	0.879	0.856	0.864	0.99	0.879	0.856	0.864	PRKCZ
10	40	D04	-0.45	sample	sample	42800	61120	59880	47560	53720	52840	0.906	0.873	0.882	0.918	0.906	0.873	0.882	0.918	LRRK2
12	89	H05	-0.45	sample	sample	61040	97720	68200	76880	72540	75960	0.838	1.01	0.641	1.04	0.838	1.013	0.641	1.039	PPP3CA
14	14	B02	-0.45	sample	sample	52160	74760	71880	57320	64600	64030	0.935	0.897	0.859	0.886	0.935	0.897	0.859	0.886	ACYP1
9	53	E05	-0.45	sample	sample	41680	51560	44400	38760	43040	44100	1.06	0.883	0.776	0.858	1.063	0.883	0.776	0.858	ALPK3
5	10	A10	-0.45	sample	sample	171000	158320	175120	129880	164660	158580	1.14	0.741	0.94	0.79	1.144	0.741	0.94	0.79	TJP1
5	85	H01	-0.46	neg	neg	117840	233080	139000	149920	144460	159960	0.789	1.09	0.746	0.912	0.789	1.09	0.746	0.912	NA
8	74	G02	-0.46	sample	sample	77880	140600	111800	108800	110300	109770	0.841	0.933	0.881	0.908	0.841	0.933	0.881	0.908	PRKD2
1	17	B05	-0.46	sample	sample	88760	376920	129680	264120	196900	214870	0.538	1.23	0.593	1.11	0.538	1.232	0.593	1.11	BMPR2
11	77	G05	-0.46	sample	sample	98160	46600	100640	35160	72380	70140	1.28	0.694	0.958	0.697	1.275	0.694	0.958	0.697	ULK4
3	63	F03	-0.47	sample	sample	209040	241600	243240	154720	225320	212150	1.07	0.869	0.917	0.731	1.072	0.869	0.917	0.731	IRAK2
13	51	E03	-0.48	sample	sample	241560	153920	345680	113080	197740	213560	1.01	0.782	1.09	0.718	1.011	0.782	1.093	0.718	KIAA0274
6	39	D03	-0.48	sample	sample	48520	69320	63560	58240	60900	59910	0.924	0.865	0.813	0.945	0.924	0.865	0.813	0.945	DYRK2
12	65	F05	-0.48	sample	sample	77400	77800	92240	61840	77600	77320	1.06	0.807	0.867	0.836	1.063	0.807	0.867	0.836	PPP3CC
1	37	D01	-0.48	neg	neg	88840	343520	149040	269000	209020	212600	0.539	1.12	0.682	1.13	0.539	1.123	0.682	1.13	NA
6	54	E06	-0.48	sample	sample	47520	74000	66560	53440	60000	60380	0.905	0.923	0.851	0.867	0.905	0.923	0.851	0.867	RIPK1
7	70	F10	-0.48	sample	sample	171560	99240	172680	74640	135400	129530	0.976	0.907	0.752	0.903	0.976	0.907	0.752	0.903	SMG1
11	8	A08	-0.49	sample	sample	57320	69720	80800	48200	63520	64010	0.745	1.04	0.77	0.956	0.745	1.039	0.77	0.956	PLK5P
6	82	G10	-0.49	sample	sample	50320	74000	61840	53440	57640	59900	0.958	0.923	0.791	0.867	0.958	0.923	0.791	0.867	RPS6KA5
2	28	C04	-0.49	sample	sample	183880	269320	238600	189120	213860	220230	0.858	0.951	0.874	0.853	0.858	0.951	0.874	0.853	DGUOK
5	37	D01	-0.49	neg	neg	107320	204200	128840	184360	156600	156180	0.718	0.955	0.691	1.12	0.718	0.955	0.691	1.121	NA
7	75	G03	-0.49	sample	sample	144840	98600	175920	84280	121720	125910	0.824	0.901	0.766	1.02	0.824	0.901	0.766	1.019	AKT3
7	78	G06	-0.49	sample	sample	134520	113960	131640	90280	122800	117600	0.765	1.04	0.573	1.09	0.765	1.042	0.573	1.092	CAMKK2
15	53	E05	-0.5	sample	sample	49160	73440	89120	67840	70640	69890	0.762	0.812	1.01	0.955	0.762	0.812	1.009	0.955	SACM1L
6	32	C08	-0.5	sample	sample	45360	75440	74280	48520	61400	60900	0.864	0.941	0.95	0.787	0.864	0.941	0.95	0.787	CDK5R2
2	41	D05	-0.5	sample	sample	185920	256400	278960	167800	221160	222270	0.868	0.905	1.02	0.757	0.868	0.905	1.022	0.757	DTYMK
3	71	F11	-0.5	sample	sample	195280	239440	209800	185640	202540	207540	1	0.861	0.791	0.877	1.002	0.861	0.791	0.877	PCTK2
14	20	B08	-0.5	sample	sample	38160	80640	79920	58760	69340	64370	0.684	0.967	0.955	0.908	0.684	0.967	0.955	0.908	MTMR3
15	73	G01	-0.5	neg	neg	66800	52320	89360	66760	66780	68810	1.04	0.579	1.01	0.94	1.036	0.579	1.012	0.94	NA
5	40	D04	-0.51	sample	sample	144480	205760	124880	148920	146700	156010	0.967	0.962	0.67	0.906	0.967	0.962	0.67	0.906	RAGE
14	90	H06	-0.51	sample	sample	57720	74640	68640	50920	63180	62980	1.03	0.895	0.82	0.787	1.035	0.895	0.82	0.787	DUSP11
1	18	B06	-0.51	sample	sample	148440	287480	162320	220200	191260	204610	0.9	0.94	0.742	0.925	0.9	0.94	0.742	0.925	CALM1
7	76	G04	-0.51	sample	sample	137080	94160	172320	90960	115620	123630	0.779	0.861	0.751	1.1	0.779	0.861	0.751	1.1	HIPK3
15	92	H08	-0.51	sample	sample	31720	71680	118360	65280	68480	71760	0.492	0.793	1.34	0.919	0.492	0.793	1.34	0.919	DUSP13
4	18	B06	-0.51	sample	sample	165360	227120	220200	210600	215400	205820	0.824	0.823	0.86	1	0.824	0.823	0.86	1.003	PI4KA
14	27	C03	-0.51	sample	sample	43000	71000	80440	60320	65660	63690	0.771	0.852	0.961	0.933	0.771	0.852	0.961	0.933	ALPPL2
8	62	F02	-0.52	sample	sample	73600	144200	128040	91880	109960	109430	0.795	0.957	1.01	0.767	0.795	0.957	1.009	0.767	PRKD2
3	5	A05	-0.52	sample	sample	168560	249360	267560	162080	208960	211890	0.865	0.897	1.01	0.766	0.865	0.897	1.009	0.766	LCK
6	18	B06	-0.52	sample	sample	46120	94120	61960	40640	54040	60710	0.878	1.17	0.793	0.659	0.878	1.174	0.793	0.659	STK16
7	92	H08	-0.52	sample	sample	170880	95840	231680	57000	133360	138850	0.972	0.876	1.01	0.689	0.972	0.876	1.009	0.689	MAP4K1
7	49	E01	-0.52	neg	neg	182640	79760	247320	59440	131200	142290	1.04	0.729	1.08	0.719	1.039	0.729	1.077	0.719	NA
6	52	E04	-0.53	sample	sample	43960	65920	67680	59960	62940	59380	0.837	0.822	0.866	0.973	0.837	0.822	0.866	0.973	DGKD
2	42	D06	-0.53	sample	sample	182160	241320	222160	215600	218880	215310	0.85	0.852	0.814	0.972	0.85	0.852	0.814	0.972	EPHA4
4	71	F11	-0.53	sample	sample	200640	261960	194160	166360	197400	205780	1	0.95	0.758	0.792	1	0.95	0.758	0.792	MAPK10
14	57	E09	-0.53	sample	sample	50680	71720	67760	59280	63520	62360	0.909	0.86	0.81	0.917	0.909	0.86	0.81	0.917	PPP2R5E
5	33	C09	-0.53	sample	sample	129360	171120	165000	156120	160560	155400	0.866	0.8	0.885	0.949	0.866	0.8	0.885	0.949	TEC
11	93	H09	-0.53	sample	sample	37080	78920	47200	64200	55700	56850	0.482	1.18	0.45	1.27	0.482	1.176	0.45	1.273	NA
10	87	H03	-0.53	sample	sample	36760	70320	46560	51240	48900	51220	0.778	1	0.686	0.989	0.778	1.004	0.686	0.989	LMTK3
6	91	H07	-0.54	sample	sample	42320	81360	60600	54120	57360	59600	0.806	1.01	0.775	0.878	0.806	1.015	0.775	0.878	SPHK1
6	81	G09	-0.54	sample	sample	52480	69040	66280	49320	59380	59280	0.999	0.861	0.848	0.8	0.999	0.861	0.848	0.8	LATS1
7	46	D10	-0.54	sample	sample	164840	81840	219800	72000	123340	134620	0.937	0.748	0.958	0.871	0.937	0.748	0.958	0.871	PDZD2
14	28	C04	-0.54	sample	sample	51240	67880	70600	59280	63580	62250	0.919	0.814	0.844	0.917	0.919	0.814	0.844	0.917	DUPD1
1	89	H05	-0.54	sample	sample	161320	237840	199800	200160	199980	199780	0.978	0.777	0.914	0.841	0.978	0.777	0.914	0.841	BUB1B
10	58	E10	-0.55	sample	sample	39960	51680	62640	51000	51340	51320	0.846	0.738	0.923	0.984	0.846	0.738	0.923	0.984	EPHA10
15	41	D05	-0.55	sample	sample	42720	90280	77520	65400	71460	68980	0.663	0.998	0.878	0.921	0.663	0.998	0.878	0.921	LPPR4
14	92	H08	-0.55	sample	sample	51160	87840	61280	49640	56220	62480	0.917	1.05	0.732	0.767	0.917	1.054	0.732	0.767	TPTE2
1	91	H07	-0.55	sample	sample	154080	236520	218960	191360	205160	200230	0.934	0.773	1	0.804	0.934	0.773	1.001	0.804	CDC2L2
9	83	G11	-0.55	sample	sample	32480	50720	57560	36000	43360	44190	0.828	0.869	1.01	0.797	0.828	0.869	1.006	0.797	KIAA1804
12	94	H10	-0.55	sample	sample	60680	90560	79000	69800	74400	75010	0.833	0.939	0.742	0.944	0.833	0.939	0.742	0.944	PPP1R14D
12	78	G06	-0.55	sample	sample	92080	62200	94840	54480	77140	75900	1.26	0.645	0.891	0.737	1.264	0.645	0.891	0.737	CDC14C
8	31	C07	-0.55	sample	sample	79200	141480	120720	89800	105260	107800	0.855	0.939	0.951	0.75	0.855	0.939	0.951	0.75	TAOK3
8	44	D08	-0.55	sample	sample	47360	146480	104120	134440	119280	108100	0.512	0.972	0.82	1.12	0.512	0.972	0.82	1.122	CMPK1
13	38	D02	-0.56	sample	sample	297840	122120	324360	103560	209980	211970	1.25	0.62	1.03	0.658	1.246	0.62	1.026	0.658	ENTPD1
2	54	E06	-0.56	sample	sample	188720	248200	238680	187840	213700	215860	0.881	0.876	0.875	0.847	0.881	0.876	0.875	0.847	EPHA5
10	78	G06	-0.56	sample	sample	39040	58480	60960	47320	52900	51450	0.826	0.835	0.898	0.913	0.826	0.835	0.898	0.913	HIPK4
1	20	B08	-0.56	sample	sample	86080	324040	191480	231760	211620	208340	0.522	1.06	0.876	0.974	0.522	1.059	0.876	0.974	CDK3
3	42	D06	-0.57	sample	sample	193560	226440	213160	182800	203360	203990	0.993	0.814	0.804	0.864	0.993	0.814	0.804	0.864	MAP3K3
12	66	F06	-0.57	sample	sample	57280	86240	86120	70880	78500	75130	0.786	0.894	0.809	0.958	0.786	0.894	0.809	0.958	INPP5A
5	52	E04	-0.57	sample	sample	116000	211640	137400	152440	144920	154370	0.776	0.99	0.737	0.927	0.776	0.99	0.737	0.927	RAF1
3	27	C03	-0.58	sample	sample	170520	262240	224520	168000	197520	206320	0.875	0.943	0.847	0.794	0.875	0.943	0.847	0.794	INSR
12	81	G09	-0.58	sample	sample	80760	75400	89880	55520	78080	75390	1.11	0.782	0.845	0.751	1.109	0.782	0.845	0.751	DUSP5
10	94	H10	-0.58	sample	sample	47080	51280	65560	41160	49180	51270	0.997	0.732	0.966	0.794	0.997	0.732	0.966	0.794	EPHA6
11	92	H08	-0.58	sample	sample	47680	72360	59160	56160	57660	58840	0.619	1.08	0.563	1.11	0.619	1.078	0.563	1.114	NA
2	51	E03	-0.58	sample	sample	182080	243480	266400	173760	212780	216430	0.85	0.86	0.976	0.784	0.85	0.86	0.976	0.784	DGKG
4	88	H04	-0.59	sample	sample	159680	257120	204760	189960	197360	202880	0.796	0.932	0.8	0.905	0.796	0.932	0.8	0.905	PIK3C2B
2	64	F04	-0.59	sample	sample	192920	235640	223760	197160	210460	212370	0.9	0.832	0.82	0.889	0.9	0.832	0.82	0.889	DLG2
12	50	E02	-0.6	sample	sample	70240	94000	82800	53640	76520	75170	0.964	0.975	0.778	0.725	0.964	0.975	0.778	0.725	PPM1B
14	76	G04	-0.6	sample	sample	52080	73280	61280	57200	59240	60960	0.934	0.879	0.732	0.884	0.934	0.879	0.732	0.884	ITPA
5	19	B07	-0.61	sample	sample	158440	167800	170360	116400	163120	153250	1.06	0.785	0.914	0.708	1.06	0.785	0.914	0.708	SRMS
5	16	B04	-0.61	sample	sample	150600	165120	195200	107320	157860	154560	1.01	0.772	1.05	0.653	1.008	0.772	1.047	0.653	ALDH18A1
15	40	D04	-0.61	sample	sample	54080	74360	79400	62000	68180	67460	0.839	0.822	0.899	0.873	0.839	0.822	0.899	0.873	PPP1R3B
12	76	G04	-0.61	sample	sample	63280	87040	90560	59680	75160	75140	0.869	0.903	0.851	0.807	0.869	0.903	0.851	0.807	PTPN1
8	80	G08	-0.61	sample	sample	76640	130160	94400	116040	105220	104310	0.828	0.863	0.744	0.969	0.828	0.863	0.744	0.969	CRKRS
3	46	D10	-0.61	sample	sample	172280	253760	223040	167160	197660	204060	0.884	0.913	0.841	0.79	0.884	0.913	0.841	0.79	ROR1
4	15	B03	-0.61	sample	sample	177760	246160	217120	168240	197440	202320	0.886	0.892	0.848	0.801	0.886	0.892	0.848	0.801	PFKFB4
13	68	F08	-0.61	sample	sample	194040	206000	199760	140840	196900	185160	0.812	1.05	0.632	0.895	0.812	1.046	0.632	0.895	EYA4
6	41	D05	-0.62	sample	sample	49240	67560	66920	49240	58080	58240	0.938	0.843	0.856	0.799	0.938	0.843	0.856	0.799	CDK10
6	67	F07	-0.62	sample	sample	48400	79440	60240	45240	54320	58330	0.922	0.991	0.771	0.734	0.922	0.991	0.771	0.734	CDK5R1
11	55	E07	-0.62	sample	sample	59240	63320	69360	50600	61280	60630	0.77	0.944	0.661	1	0.77	0.944	0.661	1.004	CSNK2A1
11	86	H02	-0.62	sample	sample	77320	51120	87560	42040	64220	64510	1	0.762	0.834	0.834	1.004	0.762	0.834	0.834	MAST4
1	27	C03	-0.63	sample	sample	115840	246560	192840	239040	215940	198570	0.702	0.806	0.882	1	0.702	0.806	0.882	1.004	AK1
8	55	E07	-0.63	sample	sample	55240	146400	103280	118440	110860	105840	0.597	0.971	0.814	0.989	0.597	0.971	0.814	0.989	POLK
7	52	E04	-0.63	sample	sample	185320	83280	246440	48040	134300	140770	1.05	0.761	1.07	0.581	1.054	0.761	1.074	0.581	SGK2
11	44	D08	-0.63	sample	sample	51080	69480	74800	47880	60280	60810	0.664	1.04	0.712	0.95	0.664	1.035	0.712	0.95	NA
12	92	H08	-0.64	sample	sample	58280	87600	77920	69360	73640	73290	0.8	0.909	0.732	0.938	0.8	0.909	0.732	0.938	PPP1R13B
14	26	C02	-0.64	sample	sample	46760	64560	81320	54000	59280	61660	0.838	0.774	0.972	0.835	0.838	0.774	0.972	0.835	PDXP
7	59	E11	-0.64	sample	sample	218760	63040	222720	56280	140900	140200	1.24	0.576	0.97	0.681	1.244	0.576	0.97	0.681	BRD4
3	67	F07	-0.64	sample	sample	188840	228160	212040	172720	200440	200440	0.969	0.821	0.8	0.816	0.969	0.821	0.8	0.816	MPP2
6	50	E02	-0.64	sample	sample	37080	81040	54440	58040	56240	57650	0.706	1.01	0.696	0.942	0.706	1.011	0.696	0.942	NME5
3	51	E03	-0.64	sample	sample	173400	221840	227360	181600	201720	201050	0.889	0.798	0.857	0.858	0.889	0.798	0.857	0.858	IRAK1
2	57	E09	-0.64	sample	sample	162400	257600	242320	185320	213820	211910	0.758	0.91	0.888	0.836	0.758	0.91	0.888	0.836	FGR
6	31	C07	-0.65	sample	sample	46840	73120	66200	46280	56520	58110	0.892	0.912	0.847	0.751	0.892	0.912	0.847	0.751	TRIM24
10	95	H11	-0.65	sample	sample	42120	58920	45160	50240	47700	49110	0.892	0.841	0.665	0.97	0.892	0.841	0.665	0.97	CERKL
5	95	H11	-0.65	sample	sample	153240	181880	157160	114040	155200	151580	1.03	0.851	0.843	0.693	1.026	0.851	0.843	0.693	MAP3K12
15	86	H02	-0.65	sample	sample	45680	86760	72760	62200	67480	66850	0.708	0.959	0.824	0.876	0.708	0.959	0.824	0.876	PTPN3
13	50	E02	-0.65	sample	sample	223840	139360	313600	123880	181600	200170	0.936	0.708	0.992	0.787	0.936	0.708	0.992	0.787	ENTPD2
3	75	G03	-0.66	sample	sample	165080	244600	226760	170040	198400	201620	0.847	0.88	0.855	0.804	0.847	0.88	0.855	0.804	ITK
9	71	F11	-0.66	sample	sample	42040	43160	48280	34120	42600	41900	1.07	0.74	0.844	0.755	1.072	0.74	0.844	0.755	BRSK1
11	46	D10	-0.66	sample	sample	49520	71040	70280	48160	59900	59750	0.643	1.06	0.669	0.955	0.643	1.059	0.669	0.955	NA
8	92	H08	-0.66	sample	sample	75680	128240	107880	102760	105320	103640	0.817	0.851	0.85	0.858	0.817	0.851	0.85	0.858	RP6-213H19.1
5	56	E08	-0.67	sample	sample	125680	188760	161160	129920	145540	151380	0.841	0.883	0.865	0.79	0.841	0.883	0.865	0.79	AURKC
2	46	D10	-0.67	sample	sample	191880	215160	255600	177480	203520	210030	0.895	0.76	0.937	0.8	0.895	0.76	0.937	0.8	GAK
9	51	E03	-0.67	sample	sample	31560	55600	51080	32680	41880	42730	0.805	0.953	0.893	0.723	0.805	0.953	0.893	0.723	PBK
12	86	H02	-0.68	sample	sample	58520	86840	81520	65120	73320	73000	0.803	0.901	0.766	0.88	0.803	0.901	0.766	0.88	PPM1G
1	85	H01	-0.69	neg	neg	105920	304920	170480	213920	192200	198810	0.642	0.997	0.78	0.899	0.642	0.997	0.78	0.899	NA
10	22	B10	-0.69	sample	sample	44920	55160	54040	42680	49480	49200	0.951	0.788	0.796	0.824	0.951	0.788	0.796	0.824	TSSK4
8	87	H03	-0.69	sample	sample	73920	150640	75120	109760	92440	102360	0.798	0.999	0.592	0.916	0.798	0.999	0.592	0.916	TPK1
1	80	G08	-0.7	sample	sample	156840	213240	216840	177920	195580	191210	0.951	0.697	0.992	0.747	0.951	0.697	0.992	0.747	CDK8
2	22	B10	-0.7	sample	sample	164760	256200	242320	174440	208380	209430	0.769	0.905	0.888	0.787	0.769	0.905	0.888	0.787	FRAP1
1	70	F10	-0.7	sample	sample	164520	240720	207680	155040	186100	191990	0.998	0.787	0.95	0.651	0.998	0.787	0.95	0.651	CLK1
3	86	H02	-0.7	sample	sample	173320	233320	212760	172640	193040	198010	0.889	0.839	0.802	0.816	0.889	0.839	0.802	0.816	IGF1R
9	86	H02	-0.7	sample	sample	30920	45160	52480	39200	42180	41940	0.788	0.774	0.917	0.868	0.788	0.774	0.917	0.868	NAGK
6	93	H09	-0.71	sample	sample	52560	67000	72520	37800	59780	57470	1	0.836	0.928	0.613	1.001	0.836	0.928	0.613	DYRK1B
5	14	B02	-0.71	sample	sample	136760	169200	167840	123320	152300	149280	0.915	0.791	0.901	0.75	0.915	0.791	0.901	0.75	MAP2K3
9	34	C10	-0.71	sample	sample	19680	59080	54640	38080	46360	42870	0.502	1.01	0.955	0.843	0.502	1.012	0.955	0.843	RPS6KL1
4	3	A03	-0.72	sample	sample	174080	213800	232600	166760	193940	196810	0.868	0.775	0.909	0.794	0.868	0.775	0.909	0.794	PFKFB3
12	52	E04	-0.72	sample	sample	53680	83440	79320	70520	74920	71740	0.737	0.865	0.745	0.953	0.737	0.865	0.745	0.953	PTPN12
11	32	C08	-0.72	sample	sample	55320	66760	65160	47680	60240	58730	0.719	0.995	0.621	0.946	0.719	0.995	0.621	0.946	NA
12	59	E11	-0.72	sample	sample	56440	83360	94240	59440	71400	73370	0.775	0.865	0.886	0.804	0.775	0.865	0.886	0.804	PPP1R1B
3	62	F02	-0.72	sample	sample	147440	220240	223800	195560	207900	196760	0.756	0.792	0.844	0.924	0.756	0.792	0.844	0.924	HK2
4	81	G09	-0.72	sample	sample	158720	244240	221720	164360	193040	197260	0.791	0.885	0.866	0.783	0.791	0.885	0.866	0.783	PRKD1
3	89	H05	-0.73	sample	sample	185360	222840	270360	126000	204100	201140	0.951	0.801	1.02	0.595	0.951	0.801	1.019	0.595	MARK3
15	54	E06	-0.73	sample	sample	49160	79360	65240	65000	65120	64690	0.762	0.877	0.739	0.915	0.762	0.877	0.739	0.915	LOC400708
14	53	E05	-0.73	sample	sample	45880	72160	61760	56560	59160	59090	0.823	0.866	0.738	0.874	0.823	0.866	0.738	0.874	INPP5F
5	22	B10	-0.73	sample	sample	145000	164640	167520	115800	154820	148240	0.97	0.77	0.899	0.704	0.97	0.77	0.899	0.704	TK1
11	58	E10	-0.73	sample	sample	44120	68280	64720	52360	58540	57370	0.573	1.02	0.616	1.04	0.573	1.018	0.616	1.038	NA
12	55	E07	-0.74	sample	sample	49440	84200	87640	67720	75960	72250	0.679	0.873	0.824	0.916	0.679	0.873	0.824	0.916	PTPRT
11	69	F09	-0.74	sample	sample	44240	67480	77120	47720	57600	59140	0.575	1.01	0.734	0.946	0.575	1.006	0.734	0.946	NA
3	52	E04	-0.75	sample	sample	179240	212560	212760	174320	195900	194720	0.919	0.764	0.802	0.824	0.919	0.764	0.802	0.824	JAK3
6	89	H05	-0.75	sample	sample	55000	58880	68480	41720	56940	56020	1.05	0.734	0.876	0.677	1.047	0.734	0.876	0.677	CASK
9	68	F08	-0.75	sample	sample	35160	49480	45160	34640	40160	41110	0.896	0.848	0.79	0.767	0.896	0.848	0.79	0.767	PIP4K2C
7	55	E07	-0.75	sample	sample	184880	63160	275120	46000	124020	142290	1.05	0.577	1.2	0.556	1.051	0.577	1.199	0.556	FASTK
9	42	D06	-0.76	sample	sample	14400	58480	57240	40240	48740	42590	0.367	1	1	0.891	0.367	1.002	1.001	0.891	MPP5
10	89	H05	-0.76	sample	sample	38640	61720	58040	38320	48340	49180	0.818	0.881	0.855	0.739	0.818	0.881	0.855	0.739	PNCK
13	80	G08	-0.76	sample	sample	87640	247320	122320	181320	151820	159650	0.367	1.26	0.387	1.15	0.367	1.256	0.387	1.152	PPME1
11	45	D09	-0.76	sample	sample	54240	59560	61680	53080	56900	57140	0.705	0.888	0.587	1.05	0.705	0.888	0.587	1.053	NA
9	66	F06	-0.76	sample	sample	38240	45320	52440	29440	41780	41360	0.975	0.777	0.917	0.652	0.975	0.777	0.917	0.652	CERK
7	67	F07	-0.77	sample	sample	147120	94720	178400	66040	120920	121570	0.837	0.866	0.777	0.799	0.837	0.866	0.777	0.799	RAB32
15	80	G08	-0.77	sample	sample	42720	74720	126040	31320	58720	68700	0.663	0.826	1.43	0.441	0.663	0.826	1.427	0.441	DUSP19
1	15	B03	-0.77	sample	sample	69960	343920	119680	258560	189120	198030	0.424	1.12	0.547	1.09	0.424	1.124	0.547	1.086	ADRBK2
8	17	B05	-0.77	sample	sample	80760	109200	109760	99000	104100	99680	0.872	0.724	0.865	0.827	0.872	0.724	0.865	0.827	TBK1
4	64	F04	-0.78	sample	sample	161520	216160	197640	188720	193180	191010	0.805	0.784	0.772	0.899	0.805	0.784	0.772	0.899	PHKG2
9	95	H11	-0.78	sample	sample	29240	47200	46880	39920	43400	40810	0.746	0.809	0.82	0.884	0.746	0.809	0.82	0.884	TTBK1
3	41	D05	-0.78	sample	sample	153400	215800	229880	177560	196680	194160	0.787	0.776	0.867	0.839	0.787	0.776	0.867	0.839	LTK
11	31	C07	-0.79	sample	sample	68480	60560	61480	43320	61020	58460	0.89	0.903	0.586	0.859	0.89	0.903	0.586	0.859	CAMK2B
15	65	F05	-0.79	sample	sample	52760	65800	73520	62600	64200	63670	0.818	0.728	0.833	0.882	0.818	0.728	0.833	0.882	NT5C2
3	4	A04	-0.79	sample	sample	142240	220800	248400	170280	195540	195430	0.73	0.794	0.937	0.805	0.73	0.794	0.937	0.805	ITPKA
9	65	F05	-0.79	sample	sample	37880	29240	55920	38640	38260	40420	0.966	0.501	0.978	0.855	0.966	0.501	0.978	0.855	TAOK1
9	55	E07	-0.8	sample	sample	36200	46560	49440	31320	41380	40880	0.923	0.798	0.864	0.693	0.923	0.798	0.864	0.693	WNK2
12	79	G07	-0.8	sample	sample	79560	61360	96120	49640	70460	71670	1.09	0.636	0.903	0.671	1.092	0.636	0.903	0.671	NA
15	79	G07	-0.8	sample	sample	57680	76600	51080	64120	60900	62370	0.895	0.847	0.578	0.903	0.895	0.847	0.578	0.903	NA
5	77	G05	-0.8	sample	sample	93160	199320	146800	144400	145600	145920	0.623	0.932	0.788	0.878	0.623	0.932	0.788	0.878	RPS6KA3
8	86	H02	-0.8	sample	sample	69360	133080	93280	103240	98260	99740	0.749	0.883	0.735	0.862	0.749	0.883	0.735	0.862	ULK3
8	40	D04	-0.8	sample	sample	43200	147280	61960	146000	103980	99610	0.467	0.977	0.488	1.22	0.467	0.977	0.488	1.219	STK36
14	52	E04	-0.8	sample	sample	41640	65680	69280	56880	61280	58370	0.747	0.788	0.828	0.879	0.747	0.788	0.828	0.879	FBP1
11	35	C11	-0.81	sample	sample	51880	70880	65120	42720	58500	57650	0.674	1.06	0.62	0.847	0.674	1.056	0.62	0.847	NA
4	93	H09	-0.81	sample	sample	164720	225040	205040	169320	187180	191030	0.821	0.816	0.801	0.806	0.821	0.816	0.801	0.806	PRKCQ
5	2	A02	-0.81	sample	sample	96320	195840	144880	144440	144660	145370	0.645	0.916	0.777	0.878	0.645	0.916	0.777	0.878	MAP2K2
15	62	F02	-0.81	sample	sample	49280	97080	70440	42480	59860	64820	0.764	1.07	0.798	0.598	0.764	1.073	0.798	0.598	PTPN2
10	75	G03	-0.82	sample	sample	42200	55760	48200	43040	45620	47300	0.893	0.796	0.71	0.831	0.893	0.796	0.71	0.831	TP53RK
7	89	H05	-0.82	sample	sample	157160	89680	193600	57120	123420	124390	0.894	0.82	0.843	0.691	0.894	0.82	0.843	0.691	RAPGEF3
14	66	F06	-0.82	sample	sample	46520	65920	75120	46880	56400	58610	0.834	0.791	0.898	0.725	0.834	0.791	0.898	0.725	CDC25B
9	92	H08	-0.83	sample	sample	25440	52520	44600	39440	42020	40500	0.649	0.9	0.78	0.873	0.649	0.9	0.78	0.873	ADCK4
5	55	E07	-0.83	sample	sample	98800	209800	130000	139560	134780	144540	0.661	0.981	0.698	0.849	0.661	0.981	0.698	0.849	STC1
12	90	H06	-0.83	sample	sample	59320	77560	78440	63360	70460	69670	0.814	0.804	0.737	0.857	0.814	0.804	0.737	0.857	PTP4A2
14	86	H02	-0.84	sample	sample	37200	65480	53760	69520	59620	56490	0.667	0.786	0.642	1.07	0.667	0.786	0.642	1.075	ACP5
15	78	G06	-0.84	sample	sample	50480	79040	69160	54520	61840	63300	0.783	0.874	0.783	0.768	0.783	0.874	0.783	0.768	DNAJC6
14	63	F03	-0.85	sample	sample	49320	60960	66960	51840	56400	57270	0.884	0.731	0.8	0.801	0.884	0.731	0.8	0.801	EPM2A
1	39	D03	-0.85	sample	sample	149600	213880	192680	177120	184900	183320	0.907	0.699	0.881	0.744	0.907	0.699	0.881	0.744	AK2
11	56	E08	-0.86	sample	sample	49560	65640	56000	49480	52780	55170	0.644	0.978	0.533	0.981	0.644	0.978	0.533	0.981	NA
14	77	G05	-0.86	sample	sample	47520	68320	58880	52600	55740	56830	0.852	0.82	0.704	0.813	0.852	0.82	0.704	0.813	IMPAD1
10	70	F10	-0.86	sample	sample	34760	62080	50760	41960	46360	47390	0.736	0.887	0.748	0.81	0.736	0.887	0.748	0.81	EPHA10
7	57	E09	-0.86	sample	sample	192040	57160	268880	41760	124600	139960	1.09	0.523	1.17	0.505	1.092	0.523	1.171	0.505	TWF2
7	42	D06	-0.87	sample	sample	128000	88640	190480	67600	108320	118680	0.728	0.81	0.83	0.817	0.728	0.81	0.83	0.817	STK25
3	87	H03	-0.87	sample	sample	155200	213840	209200	175840	192520	188520	0.796	0.769	0.789	0.831	0.796	0.769	0.789	0.831	ITPK1
10	74	G02	-0.88	sample	sample	42960	48640	48560	44680	46620	46210	0.909	0.695	0.715	0.862	0.909	0.695	0.715	0.862	SGK493
9	76	G04	-0.88	sample	sample	35760	39720	47800	34920	37740	39550	0.912	0.681	0.836	0.773	0.912	0.681	0.836	0.773	PAK7
6	75	G03	-0.88	sample	sample	50120	60280	59600	44760	54860	53690	0.954	0.752	0.762	0.726	0.954	0.752	0.762	0.726	PIK3R3
10	93	H09	-0.88	sample	sample	38880	61400	51360	37360	45120	47250	0.823	0.877	0.757	0.721	0.823	0.877	0.757	0.721	STK32C
13	44	D08	-0.88	sample	sample	209720	146640	280320	109000	178180	186420	0.877	0.745	0.887	0.692	0.877	0.745	0.887	0.692	EYA3
15	68	F08	-0.88	sample	sample	35440	66720	89680	62000	64360	63460	0.55	0.738	1.02	0.873	0.55	0.738	1.016	0.873	DUSP3
11	83	G11	-0.89	sample	sample	35120	66960	63000	52440	57720	54380	0.456	0.998	0.6	1.04	0.456	0.998	0.6	1.04	NA
1	35	C11	-0.89	sample	sample	148880	211600	214240	151880	181740	181650	0.903	0.692	0.98	0.638	0.903	0.692	0.98	0.638	CLK3
8	94	H10	-0.89	sample	sample	71440	143560	103720	75320	89520	98510	0.772	0.952	0.817	0.629	0.772	0.952	0.817	0.629	ULK4
8	54	E06	-0.89	sample	sample	57320	144280	66200	120120	93160	96980	0.619	0.957	0.522	1	0.619	0.957	0.522	1.003	IRAK4
3	79	G07	-0.89	sample	sample	150960	218800	221440	163920	191360	188780	0.774	0.787	0.835	0.775	0.774	0.787	0.835	0.775	MPP3
4	4	A04	-0.89	sample	sample	175760	193360	207960	165960	184560	185760	0.876	0.701	0.812	0.79	0.876	0.701	0.812	0.79	PHKA1
15	67	F07	-0.89	sample	sample	41840	74960	62880	66960	64920	61660	0.649	0.829	0.712	0.943	0.649	0.829	0.712	0.943	PHPT1
3	50	E02	-0.89	sample	sample	146240	211600	199640	187800	193720	186320	0.75	0.761	0.753	0.887	0.75	0.761	0.753	0.887	HK1
10	14	B02	-0.89	sample	sample	40000	54960	53960	38600	46980	46880	0.847	0.785	0.795	0.745	0.847	0.785	0.795	0.745	MYLK2
4	34	C10	-0.89	sample	sample	142400	224760	211440	169600	190520	187050	0.71	0.815	0.826	0.808	0.71	0.815	0.826	0.808	PRKG1
10	90	H06	-0.9	sample	sample	40920	53360	59520	35240	47140	47260	0.866	0.762	0.877	0.68	0.866	0.762	0.877	0.68	PDIK1L
12	53	E05	-0.9	sample	sample	52760	80880	73280	64960	69120	67970	0.724	0.839	0.689	0.878	0.724	0.839	0.689	0.878	PPEF1
4	33	C09	-0.9	sample	sample	118520	219800	217480	188920	203200	186180	0.591	0.797	0.85	0.9	0.591	0.797	0.85	0.9	PRKCH
11	71	F11	-0.91	sample	sample	46760	65720	67520	44080	56240	56020	0.607	0.979	0.643	0.874	0.607	0.979	0.643	0.874	NA
11	82	G10	-0.91	sample	sample	45200	61520	61880	50240	55880	54710	0.587	0.917	0.589	0.996	0.587	0.917	0.589	0.996	NA
14	75	G03	-0.91	sample	sample	49200	64480	62200	48720	55700	56150	0.882	0.774	0.743	0.753	0.882	0.774	0.743	0.753	DUSP26
7	39	D03	-0.92	sample	sample	187840	68960	219440	45440	128400	130420	1.07	0.63	0.956	0.549	1.068	0.63	0.956	0.549	NUAK1
2	33	C09	-0.92	sample	sample	167920	209280	233960	170560	189920	195430	0.784	0.739	0.857	0.769	0.784	0.739	0.857	0.769	FGFR2
8	43	D07	-0.92	sample	sample	48920	170240	67760	104520	86140	97860	0.528	1.13	0.534	0.873	0.528	1.129	0.534	0.873	PRKAG2
2	15	B03	-0.93	sample	sample	172680	201760	212440	185520	193640	193100	0.806	0.712	0.779	0.837	0.806	0.712	0.779	0.837	CSNK2B
2	76	G04	-0.93	sample	sample	145600	221440	219040	189560	204300	193910	0.679	0.782	0.803	0.855	0.679	0.782	0.803	0.855	DLG3
1	67	F07	-0.93	sample	sample	128160	238160	161200	196400	178800	180980	0.777	0.779	0.737	0.825	0.777	0.779	0.737	0.825	CDC2L2
12	68	F08	-0.94	sample	sample	62000	75920	82440	53160	68960	68380	0.851	0.787	0.775	0.719	0.851	0.787	0.775	0.719	PPP1R16A
1	78	G06	-0.94	sample	sample	138640	244960	159760	178440	169100	180450	0.841	0.801	0.731	0.75	0.841	0.801	0.731	0.75	CAMK2B
9	62	F02	-0.94	sample	sample	31520	50640	42920	31520	37220	39150	0.804	0.868	0.75	0.698	0.804	0.868	0.75	0.698	ETNK1
11	57	E09	-0.94	sample	sample	45440	60560	69480	46440	53500	55480	0.59	0.903	0.662	0.921	0.59	0.903	0.662	0.921	NA
1	69	F09	-0.95	sample	sample	161400	195440	180080	168040	174060	176240	0.979	0.639	0.824	0.706	0.979	0.639	0.824	0.706	CHUK
14	79	G07	-0.95	sample	sample	47720	61840	63880	48800	55320	55560	0.856	0.742	0.763	0.754	0.856	0.742	0.763	0.754	NA
3	91	H07	-0.96	sample	sample	170080	206040	204720	153880	187400	183680	0.872	0.741	0.772	0.727	0.872	0.741	0.772	0.727	ABCC1
11	33	C09	-0.96	sample	sample	46400	58760	65800	47840	53300	54700	0.603	0.876	0.627	0.949	0.603	0.876	0.627	0.949	NA
7	93	H09	-0.96	sample	sample	137360	88040	159440	66560	112700	112850	0.781	0.805	0.695	0.805	0.781	0.805	0.695	0.805	ICK
7	41	D05	-0.97	sample	sample	164400	73560	211040	50160	118980	124790	0.935	0.673	0.919	0.607	0.935	0.673	0.919	0.607	SPEG
1	55	E07	-0.97	sample	sample	124880	214720	175640	196960	186300	178050	0.757	0.702	0.803	0.827	0.757	0.702	0.803	0.827	CDC2L2
1	26	C02	-0.98	sample	sample	109760	270880	136440	208160	172300	181310	0.666	0.885	0.624	0.874	0.666	0.885	0.624	0.874	ACVR1
10	86	H02	-0.98	sample	sample	30160	56560	49800	45600	47700	45530	0.638	0.808	0.734	0.88	0.638	0.808	0.734	0.88	NEK9
15	50	E02	-0.98	sample	sample	41200	76160	63320	61000	62160	60420	0.639	0.842	0.717	0.859	0.639	0.842	0.717	0.859	PTPN18
4	83	G11	-0.98	sample	sample	182840	185440	212720	145480	184140	181620	0.911	0.672	0.831	0.693	0.911	0.672	0.831	0.693	MAPK13
5	93	H09	-0.98	sample	sample	140440	140640	135360	126480	137900	135730	0.94	0.658	0.726	0.769	0.94	0.658	0.726	0.769	TIE1
11	43	D07	-0.98	sample	sample	42400	61000	69560	45920	53460	54720	0.551	0.909	0.662	0.911	0.551	0.909	0.662	0.911	CAMK2G
8	70	F10	-0.99	sample	sample	84240	101440	109520	79640	92840	93710	0.91	0.673	0.863	0.665	0.91	0.673	0.863	0.665	ULK4
12	56	E08	-0.99	sample	sample	62000	67240	73200	61920	64620	66090	0.851	0.697	0.688	0.837	0.851	0.697	0.688	0.837	PTPRN2
6	92	H08	-0.99	sample	sample	47320	59560	71800	34240	53440	53230	0.901	0.743	0.918	0.555	0.901	0.743	0.918	0.555	MAP3K14
9	93	H09	-0.99	sample	sample	31080	48240	38240	35040	36640	38150	0.792	0.827	0.669	0.776	0.792	0.827	0.669	0.776	TSSK3
10	91	H07	-0.99	sample	sample	34840	53920	57080	38040	45980	45970	0.738	0.77	0.841	0.734	0.738	0.77	0.841	0.734	C9orf96
2	31	C07	-0.99	sample	sample	151880	233360	171040	196160	183600	188110	0.709	0.824	0.627	0.885	0.709	0.824	0.627	0.885	EPHB4
13	58	E10	-0.99	sample	sample	79560	197360	189040	166360	177700	158080	0.333	1	0.598	1.06	0.333	1.002	0.598	1.057	CILP
10	81	G09	-0.99	sample	sample	32360	58240	45880	44280	45080	45190	0.685	0.832	0.676	0.854	0.685	0.832	0.676	0.854	PAN3
10	76	G04	-0.99	sample	sample	33120	57160	46280	44040	45160	45150	0.701	0.816	0.682	0.85	0.701	0.816	0.682	0.85	FLJ25006
10	88	H04	-0.99	sample	sample	32920	57160	50400	41520	45960	45500	0.697	0.816	0.742	0.801	0.697	0.816	0.742	0.801	PLK5P
15	52	E04	-1	sample	sample	41680	71360	57400	67120	62260	59390	0.646	0.789	0.65	0.945	0.646	0.789	0.65	0.945	PPP1R3A
1	33	C09	-1	sample	sample	118320	238480	174880	181600	178240	178320	0.718	0.78	0.8	0.763	0.718	0.78	0.8	0.763	CHKA
14	88	H04	-1.01	sample	sample	40120	70040	52520	54560	53540	54310	0.719	0.84	0.628	0.844	0.719	0.84	0.628	0.844	NA
12	83	G11	-1.01	sample	sample	64320	70200	61440	63160	63740	64780	0.883	0.728	0.577	0.854	0.883	0.728	0.577	0.854	PTPN20A
2	82	G10	-1.01	sample	sample	167600	157320	208440	211720	188020	186270	0.782	0.555	0.764	0.955	0.782	0.555	0.764	0.955	GCK
3	40	D04	-1.01	sample	sample	176480	219880	181000	144640	178740	180500	0.905	0.791	0.683	0.683	0.905	0.791	0.683	0.683	JAK2
14	62	F02	-1.01	sample	sample	46040	56760	60320	53600	55180	54180	0.825	0.681	0.721	0.829	0.825	0.681	0.721	0.829	ACPL2
4	52	E04	-1.01	sample	sample	163800	212240	182960	158080	173380	179270	0.816	0.769	0.715	0.753	0.816	0.769	0.715	0.753	PHKG1
13	54	E06	-1.01	sample	sample	252360	103880	321000	83640	178120	190220	1.06	0.527	1.02	0.531	1.056	0.527	1.015	0.531	G6PC3
5	74	G02	-1.02	sample	sample	100200	170200	148040	128560	138300	136750	0.671	0.796	0.794	0.782	0.671	0.796	0.794	0.782	PRKX
11	59	E11	-1.02	sample	sample	48400	61120	57840	45720	53120	53270	0.629	0.911	0.551	0.907	0.629	0.911	0.551	0.907	NA
7	51	E03	-1.02	sample	sample	188920	54640	238400	42680	121780	131160	1.07	0.5	1.04	0.516	1.074	0.5	1.039	0.516	XYLB
15	91	H07	-1.02	sample	sample	42680	77120	47720	66760	57240	58570	0.662	0.853	0.54	0.94	0.662	0.853	0.54	0.94	PPFIA2
8	53	E05	-1.02	sample	sample	48240	143360	68240	115680	91960	93880	0.521	0.951	0.538	0.966	0.521	0.951	0.538	0.966	PKN3
9	63	F03	-1.03	sample	sample	31040	38640	43040	37680	38160	37600	0.791	0.662	0.752	0.834	0.791	0.662	0.752	0.834	TEX14
13	55	E07	-1.03	sample	sample	261560	122960	242080	93960	182520	180140	1.09	0.624	0.766	0.597	1.094	0.624	0.766	0.597	PPM1J
7	58	E10	-1.03	sample	sample	159840	72240	192080	54520	116040	119670	0.909	0.66	0.837	0.659	0.909	0.66	0.837	0.659	TNIK
10	80	G08	-1.03	sample	sample	34800	54160	49960	40400	45180	44830	0.737	0.773	0.736	0.78	0.737	0.773	0.736	0.78	ADCK5
13	69	F09	-1.04	sample	sample	103840	198080	162360	156920	159640	155300	0.434	1.01	0.514	0.997	0.434	1.006	0.514	0.997	ENPP2
14	74	G02	-1.04	sample	sample	42560	72160	53560	48080	50820	54090	0.763	0.866	0.64	0.743	0.763	0.866	0.64	0.743	ACP6
11	50	E02	-1.04	sample	sample	57080	49000	87320	36840	53040	57560	0.741	0.73	0.832	0.731	0.741	0.73	0.832	0.731	SBK1
2	89	H05	-1.04	sample	sample	137480	205960	233680	177040	191500	188540	0.642	0.727	0.856	0.798	0.642	0.727	0.856	0.798	EPHA2
7	53	E05	-1.05	sample	sample	172280	67520	181600	55200	119900	119150	0.98	0.617	0.791	0.667	0.98	0.617	0.791	0.667	BCKDK
4	92	H08	-1.05	sample	sample	147520	202680	210320	153760	178220	178570	0.735	0.735	0.822	0.732	0.735	0.735	0.822	0.732	PRKCD
5	78	G06	-1.05	sample	sample	129880	148240	134640	121560	132260	133580	0.869	0.693	0.722	0.739	0.869	0.693	0.722	0.739	SKP1
8	39	D03	-1.06	sample	sample	35560	149800	60280	127280	93780	93230	0.384	0.994	0.475	1.06	0.384	0.994	0.475	1.063	LATS2
3	29	C05	-1.07	sample	sample	178080	193920	182960	150920	180520	176470	0.913	0.697	0.69	0.713	0.913	0.697	0.69	0.713	LIMK2
7	90	H06	-1.07	sample	sample	162600	75040	183360	51480	118820	118120	0.925	0.686	0.799	0.622	0.925	0.686	0.799	0.622	PMVK
4	54	E06	-1.07	sample	sample	152880	190880	194880	164240	177560	175720	0.762	0.692	0.761	0.782	0.762	0.692	0.761	0.782	PIP4K2A
13	42	D06	-1.08	sample	sample	234120	107880	304840	89120	171000	183990	0.979	0.548	0.964	0.566	0.979	0.548	0.964	0.566	PPAPDC3
2	14	B02	-1.08	sample	sample	151760	229200	196640	164920	180780	185630	0.708	0.809	0.721	0.744	0.708	0.809	0.721	0.744	CSK
2	18	B06	-1.08	sample	sample	158440	202400	194400	181080	187740	184080	0.739	0.715	0.712	0.817	0.739	0.715	0.712	0.817	EPHA1
3	34	C10	-1.08	sample	sample	134360	200920	227360	154600	177760	179310	0.689	0.723	0.857	0.731	0.689	0.723	0.857	0.731	NTRK3
6	94	H10	-1.08	sample	sample	41560	54200	64120	44080	49140	50990	0.791	0.676	0.82	0.715	0.791	0.676	0.82	0.715	MAPKAPK2
1	49	E01	-1.09	neg	neg	70840	280640	113000	246600	179800	177770	0.43	0.917	0.517	1.04	0.43	0.917	0.517	1.036	NA
15	75	G03	-1.09	sample	sample	49960	61040	76920	48240	55500	59040	0.775	0.675	0.871	0.679	0.775	0.675	0.871	0.679	PTPRO
5	38	D02	-1.1	sample	sample	122120	168120	113840	122840	122480	131730	0.817	0.786	0.611	0.747	0.817	0.786	0.611	0.747	MAP2K6
8	52	E04	-1.11	sample	sample	46720	144320	73400	103920	88660	92090	0.505	0.957	0.578	0.868	0.505	0.957	0.578	0.868	RPS6KA6
7	37	D01	-1.13	neg	neg	116440	95040	161160	57520	105740	107540	0.662	0.869	0.702	0.696	0.662	0.869	0.702	0.696	NA
8	51	E03	-1.14	sample	sample	35240	142600	63880	122440	93160	91040	0.381	0.946	0.503	1.02	0.381	0.946	0.503	1.022	SRPK3
12	88	H04	-1.14	sample	sample	52600	69880	73000	58560	64220	63510	0.722	0.725	0.686	0.792	0.722	0.725	0.686	0.792	NA
13	94	H10	-1.14	sample	sample	112120	178240	154920	156840	155880	150530	0.469	0.905	0.49	0.996	0.469	0.905	0.49	0.996	PPFIA1_1
2	67	F07	-1.14	sample	sample	177480	199600	201520	149600	188540	182050	0.828	0.705	0.738	0.675	0.828	0.705	0.738	0.675	ERBB3
1	14	B02	-1.14	sample	sample	61560	285080	106440	250880	178660	175990	0.373	0.932	0.487	1.05	0.373	0.932	0.487	1.054	ABL2
8	41	D05	-1.14	sample	sample	36840	158320	64240	107720	85980	91780	0.398	1.05	0.506	0.899	0.398	1.05	0.506	0.899	NME7
8	49	E01	-1.14	neg	neg	44320	141240	60240	115800	88020	90400	0.479	0.937	0.475	0.967	0.479	0.937	0.475	0.967	NA
13	83	G11	-1.14	sample	sample	82720	227880	101920	155960	128940	142120	0.346	1.16	0.322	0.991	0.346	1.157	0.322	0.991	PPP2CB
6	76	G04	-1.14	sample	sample	42320	57760	56640	42360	49500	49770	0.806	0.72	0.724	0.687	0.806	0.72	0.724	0.687	MAPKAPK5
6	63	F03	-1.15	sample	sample	43960	53400	56040	43880	48680	49320	0.837	0.666	0.717	0.712	0.837	0.666	0.717	0.712	MAP4K3
8	81	G09	-1.16	sample	sample	61240	119800	86600	91280	88940	89730	0.661	0.795	0.682	0.762	0.661	0.795	0.682	0.762	CSNK1G1
11	47	D11	-1.16	sample	sample	42320	63520	52480	43200	47840	50380	0.55	0.947	0.5	0.857	0.55	0.947	0.5	0.857	NA
12	70	F10	-1.17	sample	sample	56200	70400	69800	54920	63000	62830	0.772	0.73	0.656	0.743	0.772	0.73	0.656	0.743	NA
9	81	G09	-1.17	sample	sample	21960	48360	41040	34880	37960	36560	0.56	0.829	0.717	0.772	0.56	0.829	0.717	0.772	COASY
11	70	F10	-1.18	sample	sample	46240	58080	63480	40000	52160	51950	0.601	0.866	0.605	0.793	0.601	0.866	0.605	0.793	NA
4	78	G06	-1.18	sample	sample	184000	182520	185600	129120	183260	170310	0.917	0.662	0.725	0.615	0.917	0.662	0.725	0.615	PKM2
4	29	C05	-1.19	sample	sample	142680	185200	207240	148720	166960	170960	0.711	0.671	0.81	0.708	0.711	0.671	0.81	0.708	PIK3CA
7	91	H07	-1.19	sample	sample	137720	74120	161040	60240	105920	108280	0.783	0.678	0.702	0.728	0.783	0.678	0.702	0.728	TLK2
12	63	F03	-1.2	sample	sample	58520	55600	85200	53080	57060	63100	0.803	0.577	0.801	0.718	0.803	0.577	0.801	0.718	PTPN20B
8	88	H04	-1.22	sample	sample	47080	129520	68480	107440	87960	88130	0.509	0.859	0.54	0.897	0.509	0.859	0.54	0.897	HIPK2
1	13	B01	-1.22	neg	neg	48280	326800	72800	249280	161040	174290	0.293	1.07	0.333	1.05	0.293	1.068	0.333	1.047	NA
11	68	F08	-1.24	sample	sample	49000	53240	57600	41680	51120	50380	0.637	0.793	0.549	0.827	0.637	0.793	0.549	0.827	NA
5	83	G11	-1.24	sample	sample	133560	139520	125040	105160	129300	125820	0.894	0.653	0.671	0.639	0.894	0.653	0.671	0.639	ZAP70
15	64	F04	-1.25	sample	sample	54240	59200	68600	41440	56720	55870	0.841	0.655	0.777	0.584	0.841	0.655	0.777	0.584	PPP1R7
1	16	B04	-1.26	sample	sample	73840	280120	114560	208120	161340	169160	0.448	0.916	0.524	0.874	0.448	0.916	0.524	0.874	ARAF
7	45	D09	-1.26	sample	sample	142880	67320	181080	52280	105100	110890	0.812	0.615	0.789	0.632	0.812	0.615	0.789	0.632	STK38
10	79	G07	-1.26	sample	sample	39080	45840	45600	34920	42340	41360	0.827	0.655	0.672	0.674	0.827	0.655	0.672	0.674	MGC42105
8	42	D06	-1.27	sample	sample	43480	150840	56840	99120	77980	87570	0.47	1	0.448	0.828	0.47	1.001	0.448	0.828	TNNI3K
14	50	E02	-1.27	sample	sample	42080	54120	53720	49240	51480	49790	0.754	0.649	0.642	0.761	0.754	0.649	0.642	0.761	ACPT
2	43	D07	-1.27	sample	sample	146160	230320	177320	145160	161740	174740	0.682	0.813	0.65	0.655	0.682	0.813	0.65	0.655	EPHB6
1	25	C01	-1.28	neg	neg	74000	274240	99560	221800	160680	167400	0.449	0.896	0.455	0.932	0.449	0.896	0.455	0.932	NA
13	31	C07	-1.28	sample	sample	174760	158240	182440	105880	166500	155330	0.731	0.803	0.577	0.673	0.731	0.803	0.577	0.673	PPAPDC1A
3	31	C07	-1.28	sample	sample	123680	222400	164200	153040	158620	165830	0.634	0.8	0.619	0.723	0.634	0.8	0.619	0.723	MAP3K11
4	76	G04	-1.29	sample	sample	129960	208840	183680	140560	162120	165760	0.648	0.757	0.718	0.669	0.648	0.757	0.718	0.669	PIK3C2A
12	82	G10	-1.3	sample	sample	60880	61960	72040	47800	61420	60670	0.836	0.643	0.677	0.646	0.836	0.643	0.677	0.646	PPP1R3D
12	64	F04	-1.3	sample	sample	55480	60160	74960	52040	57820	60660	0.762	0.624	0.705	0.704	0.762	0.624	0.705	0.704	PTPN6
13	59	E11	-1.3	sample	sample	105040	187240	120440	145960	133200	139670	0.439	0.951	0.381	0.927	0.439	0.951	0.381	0.927	PPP6C
6	80	G08	-1.31	sample	sample	47800	64800	53600	24560	50700	47690	0.91	0.808	0.686	0.398	0.91	0.808	0.686	0.398	CDKL2
4	32	C08	-1.31	sample	sample	88800	235680	150440	175680	163060	162650	0.443	0.854	0.588	0.837	0.443	0.854	0.588	0.837	PRKAR1B
5	23	B11	-1.32	sample	sample	119320	127520	121400	119600	120500	121960	0.799	0.597	0.651	0.727	0.799	0.597	0.651	0.727	UCK2
1	42	D06	-1.32	sample	sample	120080	199280	150440	165760	158100	158890	0.728	0.651	0.688	0.696	0.728	0.651	0.688	0.696	CALM3
8	91	H07	-1.33	sample	sample	65600	97360	87080	85320	86200	83840	0.709	0.646	0.686	0.712	0.709	0.646	0.686	0.712	IHPK2
8	89	H05	-1.35	sample	sample	55440	114320	81360	86360	83860	84370	0.599	0.758	0.641	0.721	0.599	0.758	0.641	0.721	PIK3R4
15	55	E07	-1.36	sample	sample	37520	78040	36320	57960	47740	52460	0.582	0.863	0.411	0.816	0.582	0.863	0.411	0.816	INPP4A
7	54	E06	-1.37	sample	sample	157560	63640	160000	47400	110600	107150	0.896	0.582	0.697	0.573	0.896	0.582	0.697	0.573	CCT2
1	74	G02	-1.37	sample	sample	83160	231560	123320	201680	162500	159930	0.504	0.757	0.564	0.847	0.504	0.757	0.564	0.847	ACVRL1
2	29	C05	-1.38	sample	sample	149680	194280	196680	136680	171980	169330	0.698	0.686	0.721	0.616	0.698	0.686	0.721	0.616	DMPK
6	65	F05	-1.38	sample	sample	50080	47200	62880	26000	48640	46540	0.954	0.589	0.804	0.422	0.954	0.589	0.804	0.422	MKNK1
8	50	E02	-1.38	sample	sample	38960	128200	47880	117280	82580	83080	0.421	0.85	0.377	0.979	0.421	0.85	0.377	0.979	RIPK5
6	53	E05	-1.38	sample	sample	43480	53080	57120	31680	48280	46340	0.828	0.662	0.731	0.514	0.828	0.662	0.731	0.514	PDXK
2	56	E08	-1.41	sample	sample	147200	181800	174760	157680	166220	165360	0.687	0.642	0.64	0.711	0.687	0.642	0.64	0.711	FES
4	39	D03	-1.44	sample	sample	68880	217560	193600	153960	173780	158500	0.343	0.789	0.756	0.733	0.343	0.789	0.756	0.733	PFKM
8	38	D02	-1.45	sample	sample	38520	138040	45160	105240	75200	81740	0.416	0.916	0.356	0.879	0.416	0.916	0.356	0.879	SHPK
5	7	A07	-1.45	sample	sample	118280	133680	132640	88640	125460	118310	0.792	0.625	0.712	0.539	0.792	0.625	0.712	0.539	SRC
11	91	H07	-1.46	sample	sample	38560	53120	45080	43160	44120	44980	0.501	0.792	0.429	0.856	0.501	0.792	0.429	0.856	PLK5P
4	14	B02	-1.47	sample	sample	112480	207000	120800	168480	144640	152190	0.561	0.75	0.472	0.802	0.561	0.75	0.472	0.802	PDK1
6	88	H04	-1.48	sample	sample	3240	63440	67400	52560	58000	46660	0.0617	0.791	0.862	0.853	0.062	0.791	0.862	0.853	CDC14B
2	87	H03	-1.5	sample	sample	135120	197920	175520	138320	156920	161720	0.631	0.699	0.643	0.624	0.631	0.699	0.643	0.624	DAPK1
7	40	D04	-1.51	sample	sample	141440	63800	163720	42560	102620	102880	0.804	0.583	0.713	0.515	0.804	0.583	0.713	0.515	COL4A3BP
4	47	D11	-1.53	sample	sample	182960	137760	106960	155200	146480	145720	0.912	0.499	0.418	0.739	0.912	0.499	0.418	0.739	MAPK9
5	65	F05	-1.55	sample	sample	62200	176000	86000	130480	108240	113670	0.416	0.823	0.461	0.793	0.416	0.823	0.461	0.793	RPS6KA2
13	32	C08	-1.58	sample	sample	138280	148160	172840	97960	143220	139310	0.579	0.752	0.547	0.622	0.579	0.752	0.547	0.622	LOC441868
15	51	E03	-1.58	sample	sample	45400	46160	62680	43600	45780	49460	0.704	0.51	0.71	0.614	0.704	0.51	0.71	0.614	PTP4A3
1	73	G01	-1.59	neg	neg	7560	336440	95240	197440	146340	159170	0.0458	1.1	0.436	0.829	0.046	1.1	0.436	0.829	NA
9	80	G08	-1.59	sample	sample	40	48760	46520	36680	41600	33000	0.00102	0.836	0.813	0.812	0.001	0.836	0.813	0.812	NEK11
9	35	C11	-1.6	sample	sample	80	50720	44640	35960	40300	32850	0.00204	0.869	0.78	0.796	0.002	0.869	0.78	0.796	SGK196
7	38	D02	-1.61	sample	sample	100880	73760	148200	49560	87320	93100	0.574	0.674	0.646	0.599	0.574	0.674	0.646	0.599	AATK
4	44	D08	-1.62	sample	sample	129240	163280	148400	138880	143640	144950	0.644	0.592	0.58	0.661	0.644	0.592	0.58	0.661	PRKAR2A
12	93	H09	-1.63	sample	sample	54040	59960	84560	26800	57000	56340	0.742	0.622	0.795	0.362	0.742	0.622	0.795	0.362	DUSP1
5	87	H03	-1.65	sample	sample	104520	127040	93240	107840	106180	108160	0.7	0.594	0.5	0.656	0.7	0.594	0.5	0.656	TWF1
8	45	D09	-1.68	sample	sample	54280	85360	76480	80080	78280	74050	0.586	0.566	0.603	0.669	0.586	0.566	0.603	0.669	PANK1
3	95	H11	-1.69	sample	sample	118120	160280	156960	136040	146500	142850	0.606	0.576	0.592	0.643	0.606	0.576	0.592	0.643	PDGFRA
13	71	F11	-1.71	sample	sample	147200	132240	137480	103080	134860	130000	0.616	0.671	0.435	0.655	0.616	0.671	0.435	0.655	PPP4C
1	34	C10	-1.72	sample	sample	109120	170760	146120	123080	134600	137270	0.662	0.558	0.668	0.517	0.662	0.558	0.668	0.517	CKMT2
8	56	E08	-1.76	sample	sample	50520	105280	57960	75240	66600	72250	0.546	0.698	0.457	0.628	0.546	0.698	0.457	0.628	POLR3K
1	31	C07	-1.77	sample	sample	98320	177440	105880	159240	132560	135220	0.596	0.58	0.484	0.669	0.596	0.58	0.484	0.669	CDC2
2	34	C10	-1.79	sample	sample	138160	160480	144880	129720	141520	143310	0.645	0.567	0.531	0.585	0.645	0.567	0.531	0.585	FYN
13	56	E08	-1.8	sample	sample	137440	134880	125640	99280	130260	124310	0.575	0.685	0.397	0.631	0.575	0.685	0.397	0.631	EYA1
3	23	B11	-1.8	sample	sample	113640	184400	152960	104600	133300	138900	0.583	0.663	0.577	0.494	0.583	0.663	0.577	0.494	PAK3
13	43	D07	-1.81	sample	sample	173600	99440	200320	73800	136520	136790	0.726	0.505	0.634	0.469	0.726	0.505	0.634	0.469	LOC283871
7	50	E02	-1.83	sample	sample	114400	56320	151440	40520	85360	90670	0.651	0.515	0.66	0.49	0.651	0.515	0.66	0.49	IKBKE
5	30	C06	-1.86	sample	sample	92720	104720	113600	90440	98720	100370	0.621	0.49	0.61	0.55	0.621	0.49	0.61	0.55	RYK
13	47	D11	-1.87	sample	sample	130920	105720	175560	95480	118320	126920	0.548	0.537	0.555	0.606	0.548	0.537	0.555	0.606	PTPRB
13	45	D09	-1.88	sample	sample	126520	109160	197160	84360	117840	129300	0.529	0.554	0.624	0.536	0.529	0.554	0.624	0.536	PTPLA
13	34	C10	-1.9	sample	sample	142840	114400	201520	66560	128620	131330	0.598	0.581	0.637	0.423	0.598	0.581	0.637	0.423	INPP4B
13	35	C11	-1.96	sample	sample	118560	112440	141840	98400	115500	117810	0.496	0.571	0.449	0.625	0.496	0.571	0.449	0.625	PPP1R10
4	30	C06	-2.01	sample	sample	105400	142240	127520	119760	123640	123730	0.525	0.516	0.498	0.57	0.525	0.516	0.498	0.57	PI4KB
7	65	F05	-2.06	sample	sample	106840	53640	129640	35720	80240	81460	0.608	0.49	0.565	0.432	0.608	0.49	0.565	0.432	BCKDK
13	70	F10	-2.08	sample	sample	89240	130840	124640	92000	108320	109180	0.373	0.664	0.394	0.584	0.373	0.664	0.394	0.584	NA
2	20	B08	-2.08	sample	sample	101760	148760	144400	114920	129660	127460	0.475	0.525	0.529	0.518	0.475	0.525	0.529	0.518	ERN1
4	90	H06	-2.1	sample	sample	130080	107640	156400	88120	118860	120560	0.648	0.39	0.611	0.42	0.648	0.39	0.611	0.42	PLK1
13	33	C09	-2.14	sample	sample	129960	95600	187720	61680	112780	118740	0.544	0.485	0.594	0.392	0.544	0.485	0.594	0.392	PHLPP
13	46	D10	-2.22	sample	sample	100920	105480	168720	68240	103200	110840	0.422	0.536	0.534	0.433	0.422	0.536	0.534	0.433	PPP1R15B
13	57	E09	-2.25	sample	sample	77280	112640	118840	91960	102300	100180	0.323	0.572	0.376	0.584	0.323	0.572	0.376	0.584	ENPP3
5	59	E11	-2.26	sample	sample	70960	99000	96960	70960	83960	84470	0.475	0.463	0.52	0.431	0.475	0.463	0.52	0.431	WEE1
3	94	H10	-2.85	sample	sample	60200	97240	81880	75280	78580	78650	0.309	0.35	0.309	0.356	0.309	0.35	0.309	0.356	PAK1
