# Supplementary material for: Identification of Kinases and Phosphatases That Regulate ATG4B Activity by siRNA and Small Molecule Screening in Cells
Source: Front Cell Dev Biol. 2018 Nov 1;6:148. doi: 10.3389/fcell.2018.00148 (PMC6221980; doi:10.3389/fcell.2018.00148)
Supplement: FIGURE S5 — cDNA expression screen. (A) Heatmap of normalized luciferase values in the 384-well plate. The four 96-well plates of the cDNA human kinome library was pooled into one 384-well plate and 100 ng/well was transfected in HEK293T-ActinLC3dNGLUC cells. Positive (ATG4B transfection) and negative (untransfected) controls were included in the last two columns of the plate. (B) Distribution of samples relative to positive (red color) and negative controls (blue color). (C,D) The raw values were normalized to plate median and a B score calculation was applied. The distribution of positive and negative controls is shown in the left and right panel. The Z′ factor for this replicate was 0.41. [file Table_5.xlsx]

## Sheet: topTable.txt
plate	position	well	score	wellAnno	finalWellAnno	raw_r1_ch1	raw_r2_ch1	raw_r3_ch1	median_ch1	average_ch1	raw/PlateMedian_r1_ch1	raw/PlateMedian_r2_ch1	raw/PlateMedian_r3_ch1	normalized_r1_ch1	normalized_r2_ch1	normalized_r3_ch1	GeneID	score
1	95	D23	11.35	pos	pos	1694400	1412800	1761320	1694400	1622840	4.25	3.96	4.79	1.26111e+06	1.01468e+06	1.38998e+06	NA	11.35
1	47	B23	10.32	pos	pos	1520760	1607400	1516400	1520760	1.54819e+06	3.82	4.51	4.12	1.00173e+06	1.24337e+06	1.06509e+06	NA	10.32
1	240	J24	9.77	pos	pos	1467360	1322200	1276560	1322200	1.35537e+06	3.68	3.71	3.47	1.11183e+06	1.03522e+06	1.00487e+06	NA	9.77
1	143	F23	9.37	pos	pos	1434080	1185680	1440640	1434080	1.35347e+06	3.6	3.32	3.92	1.08804e+06	858348	1.08377e+06	NA	9.37
1	288	L24	9.03	pos	pos	1407400	1167520	1177760	1177760	1.25089e+06	3.53	3.27	3.2	1.09016e+06	919685	908536	NA	9.03
1	191	H23	8.98	pos	pos	1431080	1000360	1298480	1298480	1.24331e+06	3.59	2.8	3.53	1.15561e+06	742593	1.0161e+06	NA	8.98
1	71	C23	8.95	pos	pos	1521400	1396760	1576880	1521400	1.49835e+06	3.82	3.92	4.29	885158	899177	1.09361e+06	NA	8.95
1	312	M24	8.62	pos	pos	1356320	1179960	1321680	1321680	1.28599e+06	3.41	3.31	3.59	1.01805e+06	822975	946186	NA	8.62
1	216	I24	8.3	pos	pos	1443760	1429040	1226880	1429040	1366560	3.62	4.01	3.34	917544	965371	787638	NA	8.3
1	336	N24	8.07	pos	pos	1039880	1144040	1234880	1144040	1139600	2.61	3.21	3.36	745713	877650	964985	NA	8.07
1	119	E23	8	pos	pos	1299400	1255920	1370680	1299400	1.30867e+06	3.26	3.52	3.73	798697	845530	928048	NA	8
1	360	O24	7.62	pos	pos	1180880	1166240	1099800	1166240	1.14897e+06	2.96	3.27	2.99	883978	808161	767008	NA	7.62
1	167	G23	7.44	pos	pos	1233320	1159680	1324120	1233320	1239040	3.1	3.25	3.6	798903	757694	839893	NA	7.44
1	384	P24	7.27	pos	pos	1189840	1075960	1062440	1075960	1.10941e+06	2.99	3.02	2.89	870023	725318	754979	NA	7.27
1	264	K24	6.72	pos	pos	1233120	1131080	893680	1131080	1085960	3.1	3.17	2.43	867857	764733	542475	NA	6.72
1	23	A23	6.42	pos	pos	1718520	1413440	1367160	1413440	1.49971e+06	4.31	3.96	3.72	793804	615337	670958	NA	6.42
1	97	E01	4.6	sample	sample	1037080	1142240	1127840	1127840	1.10239e+06	2.6	3.2	3.07	344604	591641	528743	RIOK2	4.6
1	2	A02	4.5	sample	sample	1181640	1069800	942880	1069800	1.06477e+06	2.97	3	2.56	476238	471787	500557	LYK5	4.5
1	31	B07	4.11	sample	sample	807240	828120	1063120	828120	899493	2.03	2.32	2.89	273419	441571	593827	PACSIN1	4.11
1	242	K02	3.85	sample	sample	584320	583240	483440	583240	550333	1.47	1.64	1.31	438371	416983	386114	PTK2B	3.85
1	98	E02	3.62	sample	sample	606160	568480	667480	606160	614040	1.52	1.59	1.81	324772	358180	478727	FN3K	3.62
1	358	O22	3.46	sample	sample	591760	478840	576000	576000	548867	1.49	1.34	1.57	458643	269300	396640	SLC35D2	3.46
1	32	B08	3.45	sample	sample	731000	802120	840840	802120	791320	1.84	2.25	2.29	223682	458832	414657	PRKCH	3.45
1	260	K20	3.38	sample	sample	571000	641200	523800	571000	578667	1.43	1.8	1.42	365867	399234	320991	ERBB3	3.38
1	227	J11	3.19	sample	sample	648720	637840	636880	637840	641147	1.63	1.79	1.73	343288	334571	348161	MAPK15	3.19
1	139	F19	3.16	sample	sample	646760	722120	697680	697680	688853	1.62	2.02	1.9	276152	394777	339156	FASTKD1	3.16
1	171	H03	2.99	sample	sample	487800	630520	737360	630520	618560	1.22	1.77	2	193974	328281	431263	TEK	2.99
1	164	G20	2.88	sample	sample	606400	624280	584000	606400	604893	1.52	1.75	1.59	332113	346675	248169	MAP3K5	2.88
1	205	I13	2.86	sample	sample	863600	889120	706640	863600	819787	2.17	2.49	1.92	317344	377408	223033	NME4	2.86
1	197	I05	2.77	sample	sample	777840	814520	686440	777840	759600	1.95	2.28	1.87	271437	370915	244776	PAPSS1	2.77
1	338	O02	2.77	sample	sample	410160	431080	367840	410160	403027	1.03	1.21	1	332572	273091	288928	ACVRL1	2.77
1	88	D16	2.75	sample	sample	724640	704360	718640	718640	715880	1.82	1.97	1.95	249282	292559	340014	C9ORF95	2.75
1	136	F16	2.63	sample	sample	713720	605440	624040	624040	647733	1.79	1.7	1.7	325615	264430	259882	PGK2	2.63
1	187	H19	2.63	sample	sample	582880	561920	541840	561920	562213	1.46	1.58	1.47	282848	304142	257812	TNK1	2.63
1	35	B11	2.54	sample	sample	725480	708200	699520	708200	711067	1.82	1.99	1.9	256551	327878	231180	PIK3R5	2.54
1	154	G10	2.51	sample	sample	698800	679080	804200	698800	727360	1.75	1.9	2.19	246778	248795	312782	NLK	2.51
1	217	J01	2.5	sample	sample	775360	748360	678000	748360	733907	1.95	2.1	1.84	228053	321170	249848	CAMK4	2.5
1	131	F11	2.48	sample	sample	548400	584600	678880	584600	603960	1.38	1.64	1.85	252459	240981	304973	BUB1	2.48
1	340	O04	2.47	sample	sample	361200	470280	432800	432800	421427	0.907	1.32	1.18	213355	307370	270181	DBF4	2.47
1	184	H16	2.45	sample	sample	484440	577800	596720	577800	552987	1.22	1.62	1.62	166911	306355	307059	RIOK3	2.45
1	198	I06	2.41	sample	sample	698280	745080	696320	698280	713227	1.75	2.09	1.89	224904	281608	266482	BMPR1B	2.41
1	16	A16	2.4	sample	sample	1133520	1108960	1003280	1108960	1081920	2.85	3.11	2.73	166740	297179	299795	AKT2	2.4
1	365	P05	2.36	sample	sample	557600	567560	577000	567560	567387	1.4	1.59	1.57	257595	236983	267117	PIP4K2B	2.36
1	33	B09	2.27	sample	sample	784200	645240	582840	645240	670760	1.97	1.81	1.58	301654	299482	133091	YSK4	2.27
1	292	M04	2.25	sample	sample	411960	408800	458520	411960	426427	1.03	1.15	1.25	222745	246983	253199	MAPKAPK5	2.25
1	283	L19	2.23	sample	sample	586400	507120	484240	507120	525920	1.47	1.42	1.32	244597	259274	213366	ADRBK2	2.23
1	129	F09	2.22	sample	sample	540320	602760	542240	542240	561773	1.36	1.69	1.47	230762	293705	186924	PTK2	2.22
1	27	B03	2.21	sample	sample	740040	670280	718680	718680	709667	1.86	1.88	1.95	202650	261773	243653	AXL	2.21
1	152	G08	2.17	sample	sample	624000	640480	694640	640480	653040	1.57	1.8	1.89	201295	259240	235537	PAPSS1	2.17
1	52	C04	2.15	sample	sample	666800	564880	557320	564880	596333	1.67	1.58	1.52	179615	262466	244223	MAP3K7IP2	2.15
1	60	C12	2.13	sample	sample	709840	551960	611880	611880	624560	1.78	1.55	1.66	243837	180883	264245	PIK3C3	2.13
1	110	E14	2.13	sample	sample	664160	497760	815840	664160	659253	1.67	1.4	2.22	186281	106224	394293	PSKH1	2.13
1	262	K22	2.11	sample	sample	453320	393720	454400	453320	433813	1.14	1.1	1.24	251842	175911	256627	KCNH5	2.11
1	373	P13	2.1	sample	sample	550200	558640	658800	558640	589213	1.38	1.57	1.79	210342	159955	306973	PHKB	2.1
1	116	E20	2.1	sample	sample	514000	503360	574600	514000	530653	1.29	1.41	1.56	173427	217351	280365	RIPK5	2.1
1	244	K04	2.06	sample	sample	423440	424000	382320	423440	409920	1.06	1.19	1.04	207234	252822	201288	UGP2	2.06
1	237	J21	2.06	sample	sample	551440	578280	529720	551440	553147	1.38	1.62	1.44	128714	250167	275078	FASTK	2.06
1	252	K12	2.04	sample	sample	492840	441720	379560	441720	438040	1.24	1.24	1.03	297815	201879	163990	DDX1	2.04
1	39	B15	2.01	sample	sample	758160	592480	679960	679960	676867	1.9	1.66	1.85	203689	218605	224323	ACVR1	2.01
1	41	B17	2.01	sample	sample	747920	574640	638680	638680	653747	1.88	1.61	1.74	217565	225902	202362	FYN	2.01
1	381	P21	1.94	sample	sample	599240	534080	563560	563560	565627	1.5	1.5	1.53	212231	142306	273143	STK32B	1.94
1	367	P07	1.91	sample	sample	475920	577800	589160	577800	547627	1.19	1.62	1.6	141311	204643	263713	CCDC83	1.91
1	371	P11	1.75	sample	sample	543200	502200	489440	502200	511613	1.36	1.41	1.33	273484	135270	164946	CENTG1	1.75
1	43	B19	1.75	sample	sample	865520	510000	561960	561960	645827	2.17	1.43	1.53	321924	145954	109003	MAPK9	1.75
1	348	O12	1.72	sample	sample	343000	395200	375640	375640	371280	0.861	1.11	1.02	216336	163627	178483	ULK3	1.72
1	65	C17	1.67	sample	sample	812800	663360	658120	663360	711427	2.04	1.86	1.79	165234	181073	189839	CDK5R1	1.67
1	278	L14	1.63	sample	sample	455200	412760	427680	427680	431880	1.14	1.16	1.16	160786	183779	179540	IHPK2	1.63
1	247	K07	1.63	sample	sample	491240	640920	522200	522200	551453	1.23	1.8	1.42	111186	252058	153009	TP53RK	1.63
1	121	F01	1.61	sample	sample	613680	682560	732800	682560	676347	1.54	1.91	1.99	75864.7	215019	219460	CLK3	1.61
1	185	H17	1.59	sample	sample	487240	414440	409240	414440	436973	1.22	1.16	1.11	200449	171970	141852	TLK1	1.59
1	58	C10	1.56	sample	sample	747800	685320	734720	734720	722613	1.88	1.92	2	93953.4	159438	244259	XYLB	1.56
1	325	N13	1.54	sample	sample	446640	467800	521800	467800	478747	1.12	1.31	1.42	132433	153367	207540	ALS2CR8	1.54
1	78	D06	1.53	sample	sample	463000	563840	599280	563840	542040	1.16	1.58	1.63	82545.6	165914	237342	LOC129607	1.53
1	108	E12	1.52	sample	sample	528440	469560	413520	469560	470507	1.33	1.32	1.12	197976	185676	106523	STK16	1.52
1	295	M07	1.52	sample	sample	480760	572360	556800	556800	536640	1.21	1.6	1.51	127697	192860	163320	CCL2	1.52
1	117	E21	1.47	sample	sample	705000	579760	632560	632560	639107	1.77	1.63	1.72	137105	128238	206972	AGK	1.47
1	243	K03	1.44	sample	sample	533680	536280	565360	536280	545107	1.34	1.5	1.54	150057	125461	190435	CERKL	1.44
1	280	L16	1.43	sample	sample	453400	445040	454680	453400	451040	1.14	1.25	1.24	94099.3	183527	178173	SGK2	1.43
1	10	A10	1.43	sample	sample	1084680	966560	881400	966560	977547	2.72	2.71	2.4	142359	140158	178008	WEE1	1.43
1	181	H13	1.4	sample	sample	407840	443880	523920	443880	458547	1.02	1.24	1.42	112334	138071	197177	SPHK1	1.4
1	251	K11	1.38	sample	sample	500680	547600	464400	500680	504227	1.26	1.54	1.26	185518	164965	96161.8	WDR32	1.38
1	14	A14	1.37	sample	sample	948960	881320	960440	948960	930240	2.38	2.47	2.61	47067.5	102071	285322	GK2	1.37
1	300	M12	1.34	sample	sample	335800	356200	381720	356200	357907	0.843	0.999	1.04	167767	125721	141861	NEK4	1.34
1	118	E22	1.34	sample	sample	513520	452520	352880	452520	439640	1.29	1.27	0.959	176603	190668	63680.3	PRKAR1A	1.34
1	273	L09	1.33	sample	sample	433880	421880	350640	421880	402133	1.09	1.18	0.953	153127	192322	82974.7	CDK6	1.33
1	186	H18	1.31	sample	sample	447280	432040	527960	447280	469093	1.12	1.21	1.44	116313	101175	204177	CSK	1.31
1	138	F18	1.31	sample	sample	549000	522800	550960	549000	540920	1.38	1.47	1.5	147457	122370	152680	TRAF3IP3	1.31
1	146	G02	1.29	sample	sample	388960	338640	337600	338640	355067	0.977	0.95	0.918	173857	136744	107252	SGMS1	1.29
1	90	D18	1.26	sample	sample	658120	553480	570840	570840	594147	1.65	1.55	1.55	169324	82258.9	158092	VRK1	1.26
1	169	H01	1.25	sample	sample	550960	535480	615000	550960	567147	1.38	1.5	1.67	83720.6	137504	176157	EPHA7	1.25
1	8	A08	1.19	sample	sample	1074600	808240	869440	869440	917427	2.7	2.27	2.36	161596	30883.3	198363	SKAP1	1.19
1	199	I07	1.15	sample	sample	566200	697520	578160	578160	613960	1.42	1.96	1.57	25193	211335	120932	GAK	1.15
1	347	O11	1.12	sample	sample	355800	530080	444720	444720	443533	0.893	1.49	1.21	108999	155714	94895.6	AKAP10	1.12
1	196	I04	1.12	sample	sample	464680	423160	384640	423160	424160	1.17	1.19	1.05	87520.9	154659	115571	CAMKK1	1.12
1	93	D21	1.11	sample	sample	502040	539000	602240	539000	547760	1.26	1.51	1.64	1553.79	99744.7	247942	CAMK1D	1.11
1	297	M09	1.1	sample	sample	429960	514920	423720	429960	456200	1.08	1.44	1.15	128173	176211	49784.8	PIP5K1C	1.1
1	363	P03	1.08	sample	sample	462360	489640	463200	463200	471733	1.16	1.37	1.26	124183	94525.3	132019	CKMT2	1.08
1	85	D13	1.08	sample	sample	588080	531040	547720	547720	555613	1.48	1.49	1.49	134745	84874	132012	PIP5K3	1.08
1	148	G04	1.07	sample	sample	433440	331720	387200	387200	384120	1.09	0.93	1.05	148080	124903	73145.8	RP2	1.07
1	73	D01	1.05	sample	sample	603000	705000	708840	705000	672280	1.51	1.98	1.93	-22067.7	166668	181032	GOLGA5	1.05
1	163	G19	1.05	sample	sample	579480	542160	561960	561960	561200	1.45	1.52	1.53	120497	140163	76083	PIK3R3	1.05
1	346	O10	1.05	sample	sample	380400	508760	484240	484240	457800	0.955	1.43	1.32	65892.9	122382	144258	ZAP70	1.05
1	222	J06	1	sample	sample	399760	379360	394240	394240	391120	1	1.06	1.07	97066.1	92576.5	131958	UGP2	1
1	310	M22	0.95	sample	sample	285440	307960	317240	307960	303547	0.717	0.864	0.862	110954	99512.9	95177.9	MAP3K3	0.95
1	221	J05	0.86	sample	sample	433280	354000	367840	367840	385040	1.09	0.993	1	97558.6	87084	93732.2	TSSK3	0.86
1	53	C05	0.85	sample	sample	631600	588840	626960	626960	615800	1.59	1.65	1.7	15170.8	111322	141268	MAP3K11	0.85
1	166	G22	0.83	sample	sample	467400	335600	329640	335600	377547	1.17	0.941	0.896	196768	82152.5	-1155.17	ADRBK1	0.83
1	213	I21	0.79	sample	sample	605960	609680	553320	605960	589653	1.52	1.71	1.5	12552.2	104878	131122	MINK1	0.79
1	315	N03	0.79	sample	sample	402440	392880	375160	392880	390160	1.01	1.1	1.02	89913.4	82017.5	81545.4	MAPK14	0.79
1	379	P19	0.76	sample	sample	387680	417960	439160	417960	414933	0.973	1.17	1.19	43296.7	67306.2	130049	ICK	0.76
1	30	B06	0.75	sample	sample	588640	451200	478320	478320	506053	1.48	1.27	1.3	122450	87363.5	36416.7	PRPS2	0.75
1	293	M05	0.75	sample	sample	409040	343320	527600	409040	426653	1.03	0.963	1.43	90580.9	6399.49	149684	PLK1	0.75
1	128	F08	0.73	sample	sample	344800	410920	446520	410920	400747	0.866	1.15	1.21	10470	104335	114770	SH3KBP1	0.73
1	18	A18	0.73	sample	sample	1199440	934440	702680	934440	945520	3.01	2.62	1.91	219222	63239.2	-34927.2	IHPK2	0.73
1	331	N19	0.71	sample	sample	435200	358680	293320	358680	362400	1.09	1.01	0.797	116468	92278.4	21775.2	KIAA0999	0.71
1	135	F15	0.7	sample	sample	489160	386560	432960	432960	436227	1.23	1.08	1.18	107677	49387.4	71756.3	CAMK1G	0.7
1	12	A12	0.7	sample	sample	886560	670440	661720	670440	739573	2.23	1.88	1.8	132082	-1156.69	101153	RPS6KB1	0.7
1	353	O17	0.67	sample	sample	347200	398200	436160	398200	393853	0.872	1.12	1.19	38973.3	55417.6	118358	DAPK1	0.67
1	195	I03	0.63	sample	sample	593360	590120	531840	590120	571773	1.49	1.65	1.45	48784	81978	68878.2	MARK4	0.63
1	100	E04	0.61	sample	sample	358560	283680	389640	358560	343960	0.9	0.795	1.06	6913.99	68459	117181	PRKACA	0.61
1	178	H10	0.61	sample	sample	295320	356680	407840	356680	353280	0.741	1	1.11	2249.09	70614.2	118272	C9ORF98	0.61
1	230	J14	0.61	sample	sample	392160	338080	316280	338080	348840	0.985	0.948	0.86	59449.9	69952.9	65678	NEK3	0.61
1	269	L05	0.6	sample	sample	356200	307160	326840	326840	330067	0.894	0.861	0.889	58775.2	79390.1	55194.3	GK2	0.6
1	294	M06	0.59	sample	sample	466240	378160	365920	378160	403440	1.17	1.06	0.995	180808	21372.1	-169.791	MAP4K2	0.59
1	356	O20	0.56	sample	sample	257760	241560	243640	243640	247653	0.647	0.677	0.662	120988	7861.99	59244.8	FGFR1	0.56
1	20	A20	0.55	sample	sample	812320	680640	670640	680640	721200	2.04	1.91	1.82	47734	6917.86	122835	DGKQ	0.55
1	161	G17	0.55	sample	sample	445960	442080	585320	445960	491120	1.12	1.24	1.59	218.384	55390.5	116082	AK5	0.55
1	68	C20	0.53	sample	sample	475400	440880	432680	440880	449653	1.19	1.24	1.18	-711.513	67677.4	97806.3	CSNK2A1	0.53
1	313	N01	0.52	sample	sample	505520	491760	485920	491760	494400	1.27	1.38	1.32	19580.1	85160.9	59559.8	VRK2	0.52
1	350	O14	0.46	sample	sample	316360	381120	376400	376400	357960	0.794	1.07	1.02	42281.6	41895.1	64692.6	OBSL1	0.46
1	99	E03	0.46	sample	sample	519320	505000	560280	519320	528200	1.3	1.42	1.52	257.156	50137.6	93928.7	LRRK1	0.46
1	194	I02	0.45	sample	sample	326680	315640	256280	315640	299533	0.82	0.885	0.697	19778.5	52060.2	70916.9	SEPHS2	0.45
1	11	A11	0.44	sample	sample	873200	953920	708400	873200	845173	2.19	2.67	1.93	-1414.84	139530	-4834.63	EPHA4	0.44
1	159	G15	0.43	sample	sample	489720	450520	567480	489720	502573	1.23	1.26	1.54	19861.9	38693.2	78923.7	ADCK4	0.43
1	285	L21	0.43	sample	sample	395840	347680	317600	347680	353707	0.994	0.975	0.863	11410.8	58713.1	65419.8	FGFRL1	0.43
1	326	N14	0.42	sample	sample	327840	294240	282440	294240	301507	0.823	0.825	0.768	56497.2	46703.8	33629.2	NTRK2	0.42
1	145	G01	0.38	sample	sample	682880	537600	714920	682880	645133	1.71	1.51	1.94	56689.5	-4594.94	74227.6	CDC2L5	0.38
1	378	P18	0.38	sample	sample	466160	430840	379240	430840	425413	1.17	1.21	1.03	90841.1	7099.93	30373.3	STK19	0.38
1	66	C18	0.37	sample	sample	728040	570640	608680	608680	635787	1.83	1.6	1.65	36296.8	-41.175	84004.4	CPNE3	0.37
1	89	D17	0.37	sample	sample	479480	403600	419440	419440	434173	1.2	1.13	1.14	34861.2	20773.1	63087.1	PNKP	0.37
1	50	C02	0.36	sample	sample	359480	347680	344800	347680	350653	0.903	0.975	0.937	-57447.3	50186.4	115409	DYRK3	0.36
1	81	D09	0.36	sample	sample	474600	380960	411040	411040	422200	1.19	1.07	1.12	77789.8	1113.13	41256.6	TRIB3	0.36
1	248	K08	0.36	sample	sample	426640	348320	368960	368960	381307	1.07	0.977	1	73088.7	2719.24	42879.4	THOC6	0.36
1	206	I14	0.35	sample	sample	501400	499720	473640	499720	491587	1.26	1.4	1.29	-1992.16	54904.3	55482	ABL2	0.35
1	61	C13	0.35	sample	sample	725080	627440	490160	627440	614227	1.82	1.76	1.33	68797.9	81814	-37475.4	RAF1	0.35
1	87	D15	0.35	sample	sample	494720	419840	449320	449320	454627	1.24	1.18	1.22	25984.7	11875.8	73648.5	TESK1	0.35
1	80	D08	0.34	sample	sample	439800	407960	406920	407960	418227	1.1	1.14	1.11	18217.6	30583	60702.4	NUCKS1	0.34
1	376	P16	0.32	sample	sample	416080	361120	371320	371320	382840	1.04	1.01	1.01	54199.2	-3200.07	56575.5	MAK	0.32
1	5	A05	0.31	sample	sample	956000	779120	748680	779120	827933	2.4	2.18	2.04	51096.3	1082.04	50056.7	NTRK3	0.31
1	330	N18	0.3	sample	sample	437320	362680	302600	362680	367533	1.1	1.02	0.823	87652	23192.2	-8700.42	DCK	0.3
1	275	L11	0.29	sample	sample	354080	274840	286120	286120	305013	0.889	0.771	0.778	86944.1	10717.6	-137.033	MPP2	0.29
1	304	M16	0.29	sample	sample	378960	407360	436400	407360	407573	0.951	1.14	1.19	-1374.93	36696.7	53622.6	TESK1	0.29
1	327	N15	0.28	sample	sample	381520	307320	282920	307320	323920	0.958	0.862	0.769	51912.4	31089.1	8695.88	TPD52L3	0.28
1	308	M20	0.27	sample	sample	224480	249360	252520	249360	242120	0.564	0.699	0.686	46338.6	16755.3	25422.3	STK25	0.27
1	271	L07	0.23	sample	sample	363000	297440	302480	302480	320973	0.911	0.834	0.822	30971.6	27090.1	15270.1	ADCK4	0.23
1	109	E13	0.22	sample	sample	549800	493640	494440	494440	512627	1.38	1.38	1.34	29056.8	35207.5	7443.02	PIM2	0.22
1	249	K09	0.22	sample	sample	337360	402840	355240	355240	365147	0.847	1.13	0.966	8580.85	54769.4	5593.6	CSNK1E	0.22
1	79	D07	0.22	sample	sample	512520	420080	401000	420080	444533	1.29	1.18	1.09	64434.6	-558.293	11672	AURKA	0.22
1	224	J08	0.2	sample	sample	469960	443960	9520	443960	307813	1.18	1.24	0.0259	126138	177725	-237042	MASTL	0.2
1	374	P14	0.19	sample	sample	355320	334880	290920	334880	327040	0.892	0.939	0.791	58326.3	3091.62	4542.98	MAPK11	0.19
1	111	E15	0.16	sample	sample	630480	394000	439480	439480	487987	1.58	1.1	1.19	94336.2	-26230.8	-7480.86	BMX	0.16
1	36	B12	0.16	sample	sample	365520	265280	320920	320920	317240	0.918	0.744	0.872	16728.2	27752.2	5247.28	PRKCD	0.16
1	231	J15	0.15	sample	sample	397520	323920	290520	323920	337320	0.998	0.908	0.79	6545.11	27098.1	14504.6	CAMK2D	0.15
1	375	P15	0.14	sample	sample	333720	376680	358560	358560	356320	0.838	1.06	0.975	-21538.4	16196.8	46769.6	CDK10	0.14
1	22	A22	0.13	sample	sample	756280	648960	588480	648960	664573	1.9	1.82	1.6	-4650.65	-604.574	45710.2	NEK5	0.13
1	234	J18	0.13	sample	sample	419240	360120	346320	360120	375227	1.05	1.01	0.941	8204.69	41.175	33228.3	PGK1	0.13
1	286	L22	0.12	sample	sample	152840	123800	130120	130120	135587	0.384	0.347	0.354	-611.727	24503.5	14327.8	0	0.12
1	34	B10	0.12	sample	sample	559040	392840	474600	474600	475493	1.4	1.1	1.29	22404.9	506.793	16101.7	DUSP22	0.12
1	201	I09	0.11	sample	sample	473480	444280	489200	473480	468987	1.19	1.25	1.33	-16251.8	-1113.13	51516.7	PRKACB	0.11
1	9	A09	0.11	sample	sample	1014760	731240	663520	731240	803173	2.55	2.05	1.8	126528	-48586.5	-31122.9	RB1CC1	0.11
1	63	C15	0.1	sample	sample	669520	540600	487600	540600	565907	1.68	1.52	1.33	-2162.74	33175.7	0.723	BRSK1	0.1
1	133	F13	0.09	sample	sample	381440	373600	416600	381440	390547	0.958	1.05	1.13	15357.7	-1774.4	15360.2	GK5	0.09
1	204	I12	0.09	sample	sample	390000	338320	298360	338320	342227	0.979	0.949	0.811	34022.5	1156.69	-5247.28	MPP3	0.09
1	188	H20	0.08	sample	sample	150440	131040	130760	131040	137413	0.378	0.367	0.355	35104.2	-2345.91	-3221.41	0	0.08
1	333	N21	0.08	sample	sample	368360	293120	287000	293120	316160	0.925	0.822	0.78	7001.56	-14402.1	34149	XRCC6BP1	0.08
1	290	M02	0.07	sample	sample	134000	158720	129000	134000	140573	0.336	0.445	0.351	15042.9	1824.3	7385.04	PIP5KL1	0.07
1	318	N06	0.07	sample	sample	227120	285720	274280	274280	262373	0.57	0.801	0.746	-14206.6	19527.5	13789.4	MPP3	0.07
1	233	J17	0.06	sample	sample	366640	271560	276880	276880	305027	0.921	0.761	0.753	-218.384	-124.635	20183.1	DCLK2	0.06
1	126	F06	0.06	sample	sample	299920	339600	347640	339600	329053	0.753	0.952	0.945	6718.04	12465.8	169.791	FASTKD3	0.06
1	323	N11	0.06	sample	sample	245480	271960	315520	271960	277653	0.616	0.763	0.858	1414.84	-10717.6	28592.2	TNK2	0.06
1	137	F17	0.06	sample	sample	359000	312160	358880	358880	343347	0.901	0.875	0.976	1633.58	124.635	16994.8	STK24	0.06
1	190	H22	0.06	sample	sample	131720	109120	129040	129040	123293	0.331	0.306	0.351	20039.6	-108.343	94.236	0	0.06
1	189	H21	0.05	sample	sample	420240	248000	263960	263960	310733	1.06	0.695	0.718	77582.1	-50898.8	-1373.83	EPHA8	0.05
1	241	K01	0.05	sample	sample	573200	508280	507000	508280	529493	1.44	1.43	1.38	16163.4	1723.94	-670.565	CDK7	0.05
1	202	I10	0.05	sample	sample	545280	516360	435360	516360	499000	1.37	1.45	1.18	1459.21	24391.3	-11072.8	MAP3K5	0.05
1	4	A04	0.04	sample	sample	774320	606800	536640	606800	639253	1.94	1.7	1.46	-1339.46	3865.97	10611.2	ALS2CR7	0.04
1	345	O09	0.03	sample	sample	262400	347000	332600	332600	314000	0.659	0.973	0.904	1981.93	7197.62	1367.35	UCK1	0.03
1	317	N05	0.03	sample	sample	322480	230720	252600	252600	268600	0.81	0.647	0.687	48125.9	-15605	-19716.5	FES	0.03
1	238	J22	0.02	sample	sample	192360	143600	118160	143600	151373	0.483	0.403	0.321	611.727	5157.36	-94.236	0	0.02
1	180	H12	0.01	sample	sample	87360	141600	155200	141600	128053	0.219	0.397	0.422	-17867.6	10339.5	8457.14	0	0.01
1	175	H07	-0.01	sample	sample	258800	280840	326920	280840	288853	0.65	0.787	0.889	-31457.1	558.293	26556.5	C9ORF98	-0.01
1	270	L06	-0.01	sample	sample	308520	278720	184720	278720	257320	0.775	0.782	0.502	44122.6	31082.7	-75099.9	PTK6	-0.01
1	329	N17	-0.01	sample	sample	309800	263640	233920	263640	269120	0.778	0.739	0.636	4308.93	12546.3	-20985.6	MAP3K14	-0.01
1	322	N10	-0.02	sample	sample	270160	294800	307920	294800	290960	0.678	0.827	0.837	-41611.4	110.856	30834.4	CRKL	-0.02
1	55	C07	-0.02	sample	sample	676480	512920	477480	512920	555627	1.7	1.44	1.3	25447.2	-7178.35	-23775.8	PAK4	-0.02
1	344	O08	-0.03	sample	sample	283680	330560	307760	307760	307333	0.712	0.927	0.837	-1510.23	-6772.56	93.111	CSNK2A1	-0.03
1	272	L08	-0.03	sample	sample	273640	222720	268480	268480	254947	0.687	0.624	0.73	-31885.4	-4368.63	24380.5	PFKL	-0.03
1	306	M18	-0.03	sample	sample	365000	436880	425600	425600	409160	0.916	1.22	1.16	-28773	6796.69	8700.42	DKFZP547E087	-0.03
1	284	L20	-0.04	sample	sample	150800	125800	112320	125800	129640	0.379	0.353	0.305	-6307.11	2345.91	-8507.81	0	-0.04
1	302	M14	-0.04	sample	sample	317440	335040	343640	335040	332040	0.797	0.939	0.934	1992.16	-3091.62	-10769.9	PKN2	-0.04
1	337	O01	-0.04	sample	sample	470400	536600	453600	470400	486867	1.18	1.5	1.23	-18275.6	38312.1	-35656.8	FASTKD3	-0.04
1	268	L04	-0.04	sample	sample	169520	48800	88440	88440	102253	0.426	0.137	0.24	1339.46	-3865.97	-10611.2	NUP62	-0.04
1	265	L01	-0.04	sample	sample	494680	386320	426360	426360	435787	1.24	1.08	1.16	-14330.7	-1723.94	670.565	CCL4	-0.04
1	245	K05	-0.05	sample	sample	330280	345200	354320	345200	343267	0.829	0.968	0.963	-15170.8	-1082.04	693.124	IHPK1	-0.05
1	214	I22	-0.05	sample	sample	341000	314400	291120	314400	315507	0.856	0.882	0.791	-21430.3	-731.189	5309.82	AK2	-0.05
1	332	N20	-0.06	sample	sample	133360	120680	124720	124720	126253	0.335	0.338	0.339	-676.346	-21329.2	3221.41	0	-0.06
1	75	D03	-0.06	sample	sample	418560	470880	376440	418560	421960	1.05	1.32	1.02	-33094.4	28284.2	-18621.9	C20ORF32	-0.06
1	368	P08	-0.07	sample	sample	258840	356600	277840	277840	297760	0.65	1	0.755	-49265.5	26704	-4496.56	PKM2	-0.07
1	37	B13	-0.08	sample	sample	522880	406120	490640	490640	473213	1.31	1.14	1.33	-16190.6	-5956.75	-5032.93	GK	-0.08
1	225	J09	-0.09	sample	sample	307240	253760	268760	268760	276587	0.771	0.712	0.731	-11809.8	-14944.6	-1367.35	PINK1	-0.09
1	334	N22	-0.09	sample	sample	102680	117960	113240	113240	111293	0.258	0.331	0.308	-27701	108.343	-3222.94	0	-0.09
1	70	C22	-0.09	sample	sample	487160	319920	317760	319920	374947	1.22	0.897	0.864	14703.9	-29125	-12078.1	MKNK2	-0.09
1	82	D10	-0.09	sample	sample	449440	410680	366840	410680	408987	1.13	1.15	0.997	-1459.21	-15742.4	-11692.9	EFNA3	-0.09
1	127	F07	-0.1	sample	sample	335640	368320	348440	348440	350800	0.843	1.03	0.947	-25193	18473.3	-26420.3	PDPK1	-0.1
1	341	O05	-0.1	sample	sample	260000	322520	334520	322520	305680	0.653	0.904	0.909	-17089.7	-15493.8	-693.124	SYK	-0.1
1	130	F10	-0.1	sample	sample	328000	355520	363840	355520	349120	0.824	0.997	0.989	-35646.8	-110.856	-225.173	SGK3	-0.1
1	236	J20	-0.11	sample	sample	196080	148960	102880	148960	149307	0.492	0.418	0.28	676.346	-13640.2	-20409.9	0	-0.11
1	235	J19	-0.11	sample	sample	374600	259120	273320	273320	302347	0.941	0.727	0.743	-5499.77	-27872.6	-16.073	CCDC6	-0.11
1	59	C11	-0.12	sample	sample	574240	487800	500440	500440	520827	1.44	1.37	1.36	-11900.3	-26070.9	137.033	CSNK1G2	-0.12
1	296	M08	-0.12	sample	sample	323040	333520	317800	323040	324787	0.811	0.935	0.864	-3519.63	-2719.24	-32569.4	GSK3A	-0.12
1	56	C08	-0.13	sample	sample	626040	445840	449160	449160	507013	1.57	1.25	1.22	1510.23	-30997.1	-8985.44	MAP3K7IP1	-0.13
1	274	L10	-0.14	sample	sample	310360	254240	276640	276640	280413	0.779	0.713	0.752	-24482.2	-21894	225.173	NUP62	-0.14
1	328	N16	-0.14	sample	sample	287680	299520	255800	287680	281000	0.722	0.84	0.695	-48549.9	19452.2	-21378.2	FLT1	-0.14
1	173	H05	-0.15	sample	sample	214560	250680	262000	250680	242413	0.539	0.703	0.712	-41093.5	12978.3	-22799.3	C11ORF35	-0.15
1	177	H09	-0.16	sample	sample	237000	233400	238640	237000	236347	0.595	0.654	0.649	-1981.93	-6090.28	-42178.9	GSK3A	-0.16
1	64	C16	-0.16	sample	sample	679680	511200	437040	511200	542640	1.71	1.43	1.19	1374.93	-61.175	-53513.4	RIPK3	-0.16
1	69	C21	-0.17	sample	sample	611680	568040	467600	568040	549107	1.54	1.59	1.27	-91753.6	29324.6	1373.83	CLK1	-0.17
1	351	O15	-0.17	sample	sample	292360	351160	337120	337120	326880	0.734	0.985	0.916	-39983.2	-16759.7	-0.723	ULK4	-0.17
1	165	G21	-0.18	sample	sample	495920	457520	400240	457520	451227	1.25	1.28	1.09	-5688.98	14402.1	-66943.2	DKFZP547E087	-0.18
1	232	J16	-0.2	sample	sample	331080	300720	277880	300720	303227	0.831	0.843	0.755	-66517.2	61.175	-1089.54	EXOSC10	-0.2
1	212	I20	-0.2	sample	sample	365040	295360	273400	295360	311267	0.917	0.828	0.743	-1045.7	-43928.8	-17445.8	RIPK5	-0.2
1	266	L02	-0.21	sample	sample	82880	3880	7960	7960	31573.3	0.208	0.0109	0.0216	-15042.9	-43865.1	-7385.04	IKBKB	-0.21
1	324	N12	-0.22	sample	sample	107200	110520	111560	110520	109760	0.269	0.31	0.303	-16728.2	-29363.8	-22700	0	-0.22
1	253	K13	-0.22	sample	sample	364680	384200	376640	376640	375173	0.916	1.08	1.02	-20623.6	-30189.7	-18930.6	PI4KA	-0.22
1	320	N08	-0.22	sample	sample	253480	219320	229280	229280	234027	0.636	0.615	0.623	-28974.6	-26323.8	-15490.3	ITPK1	-0.22
1	259	K19	-0.22	sample	sample	347600	357640	331000	347600	345413	0.873	1	0.9	-42229.2	-8718.56	-21855.1	DCAKD	-0.22
1	281	L17	-0.22	sample	sample	275480	227920	237240	237240	246880	0.692	0.639	0.645	-53081.8	-4618.51	-16994.8	FUK	-0.22
1	256	K16	-0.23	sample	sample	393040	351200	329120	351200	357787	0.987	0.985	0.895	-14286.6	-28824.8	-29368.6	SGK2	-0.23
1	150	G06	-0.23	sample	sample	382080	263200	544160	382080	396480	0.959	0.738	1.48	502.844	-138588	69337.1	PI4K2B	-0.23
1	277	L13	-0.24	sample	sample	321920	263600	286280	286280	290600	0.808	0.739	0.778	-15357.7	-32277.5	-27309.5	MAP2K3	-0.24
1	276	L12	-0.24	sample	sample	104680	110720	106240	106240	107213	0.263	0.31	0.289	-42318.9	-10608.6	-27349.3	0	-0.24
1	282	L18	-0.25	sample	sample	350320	314200	259520	314200	308013	0.88	0.881	0.706	-22418.8	-6732.7	-51109.6	ALDH18A1	-0.25
1	158	G14	-0.25	sample	sample	395840	323640	458600	395840	392693	0.994	0.907	1.25	-15753.4	-59492	-4542.98	C5ORF33	-0.25
1	352	O16	-0.26	sample	sample	362840	300240	308320	308320	323800	0.911	0.842	0.838	23874.5	-71516.6	-31754.8	SCYL2	-0.26
1	54	C06	-0.27	sample	sample	484040	484920	492320	484920	487093	1.22	1.36	1.34	-99361.8	-12465.8	18454.2	TYRO3	-0.27
1	183	H15	-0.28	sample	sample	302360	231600	243320	243320	259093	0.759	0.649	0.661	-8547.05	-36007.6	-43386.9	PNCK	-0.28
1	76	D04	-0.28	sample	sample	254280	154240	189560	189560	199360	0.638	0.432	0.515	-29957.6	-48714.4	-11609.3	PGK1	-0.28
1	176	H08	-0.28	sample	sample	203400	204000	257160	204000	221520	0.511	0.572	0.699	-60354.1	-33020.5	-93.111	TBRG4	-0.28
1	160	G16	-0.29	sample	sample	419400	377760	492600	419400	429920	1.05	1.06	1.34	-57080.4	-37903.7	1089.54	HK2	-0.29
1	114	E18	-0.29	sample	sample	508000	392720	531680	508000	477467	1.28	1.1	1.45	-48204.2	-90767.7	47642.8	RELA	-0.29
1	279	L15	-0.29	sample	sample	301400	245800	240240	245800	262480	0.757	0.689	0.653	-51278.3	-11875.8	-33313.3	PAK6	-0.29
1	182	H14	-0.29	sample	sample	211160	230960	214120	214120	218747	0.53	0.648	0.582	-41482.3	-7952.84	-47173.6	TMEM54	-0.29
1	57	C09	-0.3	sample	sample	573080	452640	439000	452640	488240	1.44	1.27	1.19	-26677.6	-26666.9	-42711.2	MVK	-0.3
1	219	J03	-0.31	sample	sample	295800	296640	304840	296640	299093	0.743	0.832	0.829	-78093.9	-34813.5	9434.14	PDGFRB	-0.31
1	141	F21	-0.31	sample	sample	411680	308560	304520	308560	341587	1.03	0.865	0.828	-1553.79	-59903.8	-35310.6	PIK3CG	-0.31
1	170	H02	-0.31	sample	sample	26360	2200	13480	13480	14013.3	0.0662	0.00617	0.0366	-29791.6	-55476.9	-15018.6	DLG2	-0.31
1	305	M17	-0.32	sample	sample	280080	339800	326000	326000	315293	0.703	0.953	0.886	-69516.1	-1889.12	-34504.8	PDK4	-0.32
1	115	E19	-0.32	sample	sample	414000	419120	436880	419120	423333	1.04	1.18	1.19	-111269	8718.56	-7401.51	COASY	-0.32
1	153	G09	-0.32	sample	sample	351360	388920	419360	388920	386547	0.882	1.09	1.14	-46573	5210.54	-63308.3	FYN	-0.32
1	307	M19	-0.33	sample	sample	304480	306240	377160	306240	329293	0.764	0.859	1.03	-58357.5	-50757	16.073	PRKAR1A	-0.33
1	298	M10	-0.34	sample	sample	380960	312080	328480	328480	340507	0.957	0.875	0.893	25083.5	-73204.6	-54204.8	RAGE	-0.34
1	91	D19	-0.36	sample	sample	463360	310800	342920	342920	372360	1.16	0.871	0.932	5499.77	-87334.8	-30072.1	ADRBK1	-0.36
1	179	H11	-0.38	sample	sample	211720	237040	231240	231240	226667	0.532	0.665	0.629	-13644.6	-37014.3	-68170.6	MAST1	-0.38
1	102	E06	-0.38	sample	sample	447360	339960	386520	386520	391280	1.12	0.953	1.05	-502.844	-70232.3	-46707.4	CDK3	-0.38
1	226	J10	-0.38	sample	sample	271120	290640	277080	277080	279613	0.681	0.815	0.753	-102019	-24640.1	-1796.9	STK17A	-0.38
1	228	J12	-0.38	sample	sample	128040	124240	104760	124240	119013	0.321	0.348	0.285	-57255.5	-36234.8	-31291.3	0	-0.38
1	123	F03	-0.39	sample	sample	272240	343520	371160	343520	328973	0.684	0.963	1.01	-92162	-28284.2	-9434.14	ADCK5	-0.39
1	267	L03	-0.39	sample	sample	344160	238520	217200	238520	266627	0.864	0.669	0.59	8562.62	-53787.4	-75743.8	PFKP	-0.39
1	382	P22	-0.39	sample	sample	107760	137480	141080	137480	128773	0.271	0.385	0.384	-48271.8	-64623.9	-12949.2	0	-0.39
1	140	F20	-0.4	sample	sample	149280	128000	193240	149280	156840	0.375	0.359	0.525	-36631.7	-74950.9	-15238.2	0	-0.4
1	223	J07	-0.4	sample	sample	264160	291240	278000	278000	277800	0.663	0.817	0.756	-106165	-18256	-11672	CAMKK1	-0.4
1	156	G12	-0.41	sample	sample	239000	228360	290160	239000	252507	0.6	0.64	0.789	-25178.7	-47119.6	-58432.3	IRAK1	-0.41
1	200	I08	-0.41	sample	sample	474480	370200	395520	395520	413400	1.19	1.04	1.08	-40024	-72723.3	-18597.5	NUP62	-0.41
1	314	N02	-0.41	sample	sample	21040	880	1760	1760	7893.33	0.0528	0.00247	0.00478	-53812.1	-65420.2	-14255.8	NRK	-0.41
1	40	B16	-0.42	sample	sample	541640	377200	343440	377200	420760	1.36	1.06	0.934	-19453.6	-511.906	-115151	TIE1	-0.42
1	321	N09	-0.43	sample	sample	196880	185280	251520	196880	211227	0.494	0.52	0.684	-60802.5	-62833.6	-16816	MLKL	-0.43
1	193	I01	-0.44	sample	sample	732320	544600	504440	544600	593787	1.84	1.53	1.37	14330.7	-59278.6	-91267.5	AURKA	-0.44
1	354	O18	-0.45	sample	sample	310960	348560	356240	348560	338587	0.781	0.977	0.968	-41443.6	-82616.6	-17957	BRD2	-0.45
1	101	E05	-0.46	sample	sample	411520	367000	387440	387440	388653	1.03	1.03	1.05	-69370.3	-23324.9	-57613.3	MAP3K3	-0.46
1	113	E17	-0.46	sample	sample	401600	386560	391920	391920	393360	1.01	1.08	1.07	-110427	-8533.52	-35722.3	IQCD	-0.46
1	15	A15	-0.46	sample	sample	962320	766840	594720	766840	774627	2.42	2.15	1.62	2162.74	-41103.9	-105811	RCSD1	-0.46
1	257	K17	-0.46	sample	sample	322200	327760	262800	322200	304253	0.809	0.919	0.714	-54387.8	-23290.6	-73416	ILK	-0.46
1	42	B18	-0.47	sample	sample	488640	405400	455120	455120	449720	1.23	1.14	1.24	-85891.7	-31731.9	-37593.1	PRKACA	-0.47
1	77	D05	-0.48	sample	sample	329200	323480	356600	329200	336427	0.827	0.907	0.969	-84281.8	-54578.3	-17163.9	AK3L1	-0.48
1	258	K18	-0.48	sample	sample	412560	356160	334680	356160	367800	1.04	0.999	0.91	-8204.69	-83284.8	-57930.8	COASY	-0.48
1	357	O21	-0.48	sample	sample	307640	318160	299560	307640	308453	0.772	0.892	0.814	-56454.1	-81050.9	-16187.6	DAPP1	-0.48
1	362	P02	-0.53	sample	sample	122280	13240	8800	13240	48106.7	0.307	0.0371	0.0239	21777	-137312	-44782.1	RELA	-0.53
1	174	H06	-0.53	sample	sample	143800	209640	225680	209640	193040	0.361	0.588	0.614	-78826.1	-47929.2	-47293.5	EPHA10	-0.53
1	372	P12	-0.54	sample	sample	110400	113480	152120	113480	125333	0.277	0.318	0.414	-39179	-110656	-19706.3	0	-0.54
1	319	N07	-0.55	sample	sample	228040	241560	238200	238200	235933	0.573	0.677	0.648	-80917.6	-47345	-49680.7	ZAP70	-0.55
1	147	G03	-0.55	sample	sample	452520	331560	452920	452520	412333	1.14	0.93	1.23	-257.156	-114898	-55026.8	DAK	-0.55
1	29	B05	-0.57	sample	sample	412400	331120	367000	367000	370173	1.04	0.928	0.998	-86817.8	-12849.1	-86729.2	PSTK	-0.57
1	142	F22	-0.59	sample	sample	139560	109560	127360	127360	125493	0.35	0.307	0.346	-42696.3	-69233.4	-76082.5	0	-0.59
1	207	I15	-0.6	sample	sample	431000	432880	414120	431000	426000	1.08	1.21	1.13	-130657	-40630.5	-29451.4	LCK	-0.6
1	299	M11	-0.61	sample	sample	259560	314360	286200	286200	286707	0.652	0.881	0.778	-28610.2	-58913	-106327	SCYL2	-0.61
1	125	F05	-0.61	sample	sample	226800	254720	310120	254720	263880	0.569	0.714	0.843	-99429.4	-52546.8	-49176.1	PIK3AP1	-0.61
1	366	P06	-0.62	sample	sample	245440	247120	227600	245440	240053	0.616	0.693	0.619	-21537.5	-103325	-70456.9	PIK3R2	-0.62
1	134	F14	-0.63	sample	sample	271800	256040	238640	256040	255493	0.682	0.718	0.649	-51418.2	-52437.9	-97150.3	SRPK2	-0.63
1	316	N04	-0.63	sample	sample	57000	26160	26480	26480	36546.7	0.143	0.0734	0.072	-88109.8	-45061.1	-73242	NUP62	-0.63
1	349	O13	-0.64	sample	sample	237800	333120	323960	323960	298293	0.597	0.934	0.881	-79142.6	-73001.5	-53196.9	GLYCTK	-0.64
1	13	A13	-0.64	sample	sample	717360	847920	745600	745600	770293	1.8	2.38	2.03	-227397	1774.4	5032.93	ARSG	-0.64
1	303	M15	-0.64	sample	sample	280080	346960	282480	282480	303173	0.703	0.973	0.768	-93632.6	-19866.4	-97343.3	PANK3	-0.64
1	380	P20	-0.64	sample	sample	104080	117920	118560	117920	113520	0.261	0.331	0.322	-55607.2	-108341	-40504.9	0	-0.64
1	162	G18	-0.65	sample	sample	439320	410360	434440	434440	428040	1.1	1.15	1.18	-50598.5	-64723.7	-91192.7	CCDC6	-0.65
1	364	P04	-0.65	sample	sample	104160	31920	121720	104160	85933.3	0.262	0.0895	0.331	-66600.6	-123553	-15568.3	EFNA3	-0.65
1	218	J02	-0.67	sample	sample	14560	2600	5800	5800	7653.33	0.0366	0.00729	0.0158	-121659	-84291.2	-12007.1	CDC7	-0.67
1	172	H04	-0.68	sample	sample	47120	8600	25640	25640	27120	0.118	0.0241	0.0697	-79289.3	-53997.8	-86564.8	CDC2L2	-0.68
1	255	K15	-0.69	sample	sample	291400	336640	279120	291400	302387	0.732	0.944	0.759	-109304	-39547.9	-76414.5	CARKL	-0.69
1	106	E10	-0.71	sample	sample	406320	356000	413640	406320	391987	1.02	0.998	1.12	-111988	-82689	-36182.3	BMPR2	-0.71
1	220	J04	-0.71	sample	sample	143960	13680	15040	15040	57560	0.361	0.0384	0.0409	-62517.1	-78132.1	-86473.3	PASK	-0.71
1	132	F12	-0.73	sample	sample	94360	131800	137480	131800	121213	0.237	0.37	0.374	-81443.5	-69025.5	-83759.6	0	-0.73
1	254	K14	-0.75	sample	sample	262520	288720	226880	262520	259373	0.659	0.81	0.617	-79919.5	-58773.1	-103241	PASK	-0.75
1	339	O03	-0.76	sample	sample	236240	283920	310280	283920	276813	0.593	0.796	0.844	-79022.2	-118631	-46231.2	PANK2	-0.76
1	94	D22	-0.79	sample	sample	165440	162640	154240	162640	160773	0.415	0.456	0.419	-104069	-86944.9	-63670.3	0	-0.79
1	369	P09	-0.79	sample	sample	181520	245080	238800	238800	221800	0.456	0.687	0.649	-101813	-87285.8	-67102.3	JAK3	-0.79
1	112	E16	-0.8	sample	sample	414320	321160	420200	414320	385227	1.04	0.901	1.14	-128446	-102908	-29715	PDGFRA	-0.8
1	26	B02	-0.84	sample	sample	134280	162120	83640	134280	126680	0.337	0.455	0.227	-165436	-1824.3	-113788	PRPSAP2	-0.84
1	19	A19	-0.87	sample	sample	788320	735120	636000	735120	719813	1.98	2.06	1.73	-160962	-62994.5	-61851.6	PFKFB4	-0.87
1	377	P17	-0.88	sample	sample	258360	211960	208600	211960	226307	0.649	0.594	0.567	-72781.9	-123386	-83871.9	EEF2K	-0.88
1	149	G05	-0.9	sample	sample	327920	266920	399280	327920	331373	0.823	0.748	1.09	-86684.6	-115001	-87368.7	STK3	-0.9
1	83	D11	-0.92	sample	sample	328160	282240	284280	284280	298227	0.824	0.791	0.773	-55032.9	-132171	-104095	HK3	-0.92
1	122	F02	-0.95	sample	sample	26360	6920	19360	19360	17546.7	0.0662	0.0194	0.0526	-100367	-120322	-83635.4	PIK3R4	-0.95
1	370	P10	-0.96	sample	sample	244440	250000	227920	244440	240787	0.614	0.701	0.62	-92982.3	-128941	-86731.9	FGR	-0.96
1	107	E11	-0.98	sample	sample	387600	293440	344600	344600	341880	0.973	0.823	0.937	-63001.4	-133237	-115065	RFK	-0.98
1	151	G07	-0.98	sample	sample	399040	290760	375360	375360	355053	1	0.815	1.02	-50168.2	-133741	-126853	PLAU	-0.98
1	229	J13	-0.99	sample	sample	264240	207640	237080	237080	236320	0.663	0.582	0.645	-111334	-127384	-78971.5	DVL3	-0.99
1	208	I16	-1.01	sample	sample	418400	409280	334560	409280	387413	1.05	1.15	0.91	-149879	-68067.4	-111965	MAPK10	-1.01
1	92	D20	-1.05	sample	sample	147400	150280	133720	147400	143800	0.37	0.421	0.364	-125764	-123462	-89225.9	0	-1.05
1	104	E08	-1.08	sample	sample	394160	244840	312200	312200	317067	0.99	0.687	0.849	-94830.8	-144804	-105307	IKBKG	-1.08
1	17	A17	-1.09	sample	sample	767000	654040	624200	654040	681747	1.93	1.83	1.7	-169041	-128767	-57012.4	AK3	-1.09
1	155	G11	-1.1	sample	sample	316760	249400	390400	316760	318853	0.795	0.699	1.06	-67555.7	-168873	-110860	MKNK2	-1.1
1	289	M01	-1.1	sample	sample	450680	387600	369880	387600	402720	1.13	1.09	1.01	-79365	-109595	-162079	MAP2K2	-1.1
1	105	E09	-1.1	sample	sample	345960	289200	307240	307240	314133	0.869	0.811	0.835	-118259	-102913	-133833	PDK3	-1.1
1	3	A03	-1.12	sample	sample	843680	705360	597720	705360	715587	2.12	1.98	1.62	-99396.3	-137215	-122201	SGK	-1.12
1	46	B22	-1.13	sample	sample	199920	148920	150040	150040	166293	0.502	0.418	0.408	-155325	-66575.7	-147836	0	-1.13
1	250	K10	-1.14	sample	sample	286480	260640	224440	260640	257187	0.719	0.731	0.61	-96388.1	-134006	-133956	CLK2	-1.14
1	74	D02	-1.2	sample	sample	108320	18760	18360	18760	48480	0.272	0.0526	0.0499	-105660	-179274	-99103.2	MEX3B	-1.2
1	343	O07	-1.22	sample	sample	187720	241440	221400	221400	216853	0.471	0.677	0.602	-123973	-139154	-129377	TRIM27	-1.22
1	124	F04	-1.23	sample	sample	64560	10720	44200	44200	39826.7	0.162	0.0301	0.12	-132425	-121443	-142502	CKMT1A	-1.23
1	7	A07	-1.23	sample	sample	664520	785760	611400	664520	687227	1.67	2.2	1.66	-274987	-34857.9	-102787	PCTK3	-1.23
1	261	K21	-1.24	sample	sample	285920	270560	217200	270560	257893	0.718	0.759	0.59	-146535	-136919	-116961	MAP2K6	-1.24
1	335	N23	-1.25	neg	neg	115920	155560	150440	150440	140640	0.291	0.436	0.409	-178247	-110830	-119455	NA	-1.25
1	103	E07	-1.26	sample	sample	363000	271160	367800	363000	333987	0.911	0.76	1	-152494	-161745	-92817.4	SPHK2	-1.26
1	211	I19	-1.27	sample	sample	412960	322320	312400	322320	349227	1.04	0.904	0.849	-137822	-141361	-128492	PAK4	-1.27
1	44	B20	-1.3	sample	sample	155680	170440	148280	155680	158133	0.391	0.478	0.403	-203220	-69213.3	-154631	0	-1.3
1	301	M13	-1.3	sample	sample	251240	252240	262960	252240	255480	0.631	0.707	0.715	-107072	-152788	-156899	MAP3K7	-1.3
1	28	B04	-1.31	sample	sample	225560	107080	63360	107080	132000	0.566	0.3	0.172	-144413	-61785.2	-217775	WDR32	-1.31
1	361	P01	-1.31	sample	sample	357480	351920	334640	351920	348013	0.898	0.987	0.91	-154111	-138931	-129286	PKLR	-1.31
1	342	O06	-1.36	sample	sample	153600	167440	173920	167440	164987	0.386	0.469	0.473	-90462.2	-190441	-149467	PRKCG	-1.36
1	84	D12	-1.37	sample	sample	97960	110680	121000	110680	109880	0.246	0.31	0.329	-165096	-160937	-114707	0	-1.37
1	192	H24	-1.37	neg	neg	121960	122600	130200	122600	124920	0.306	0.344	0.354	-153506	-135167	-152178	NA	-1.37
1	309	M21	-1.37	sample	sample	235440	250320	233640	235440	239800	0.591	0.702	0.635	-170023	-147798	-124810	FRK	-1.37
1	210	I18	-1.4	sample	sample	415240	396520	334280	396520	382013	1.04	1.11	0.909	-166477	-140247	-146368	SEPHS1	-1.4
1	45	B21	-1.41	sample	sample	373040	275680	316960	316960	321893	0.937	0.773	0.862	-213182	-129486	-117304	PRKACG	-1.41
1	287	L23	-1.43	neg	neg	129760	129080	112320	129080	123720	0.326	0.362	0.305	-187477	-118755	-156904	NA	-1.43
1	355	O19	-1.5	sample	sample	171680	197760	163680	171680	177707	0.431	0.555	0.445	-149788	-160330	-170761	IGF1R	-1.5
1	291	M03	-1.52	sample	sample	223160	220920	228120	223160	224067	0.56	0.619	0.62	-133472	-180538	-171094	PRPSAP1	-1.52
1	239	J23	-1.53	neg	neg	162440	143160	111640	143160	139080	0.408	0.401	0.304	-193094	-143821	-160046	NA	-1.53
1	246	K06	-1.62	sample	sample	183160	162200	159720	162200	168360	0.46	0.455	0.434	-129263	-203949	-182081	RPS6KA4	-1.62
1	86	D14	-1.71	sample	sample	188360	201520	196400	196400	195427	0.473	0.565	0.534	-222111	-177749	-153858	PDK1	-1.71
1	62	C14	-1.75	sample	sample	362680	302600	320360	320360	328547	0.911	0.848	0.871	-250738	-176129	-141826	ADCK1	-1.75
1	203	I11	-1.76	sample	sample	337480	264760	248280	264760	283507	0.847	0.742	0.675	-138635	-215197	-207995	LIMK2	-1.76
1	25	B01	-1.82	sample	sample	469640	343000	417880	417880	410173	1.18	0.962	1.14	-241164	-161243	-189893	MARK3	-1.82
1	209	I17	-1.88	sample	sample	316920	249160	235960	249160	267347	0.796	0.699	0.641	-220620	-199213	-188293	FASTKD2	-1.88
1	383	P23	-1.93	neg	neg	98120	119600	139400	119600	119040	0.246	0.335	0.379	-221697	-231042	-168061	NA	-1.93
1	359	O23	-1.94	neg	neg	127880	118480	121080	121080	122480	0.321	0.332	0.329	-169022	-239599	-211712	NA	-1.94
1	51	C03	-1.94	sample	sample	419240	331720	324280	331720	358413	1.05	0.93	0.882	-235362	-210336	-182710	CDK9	-1.94
1	144	F24	-1.96	neg	neg	117560	142280	138000	138000	132613	0.295	0.399	0.375	-228482	-185052	-218875	NA	-1.96
1	38	B14	-2.03	sample	sample	238720	202000	170920	202000	203880	0.599	0.566	0.465	-257487	-143180	-259303	NIN	-2.03
1	6	A06	-2.09	sample	sample	705360	500320	484360	500320	563347	1.77	1.4	1.32	-166516	-297585	-202437	EPHB3	-2.09
1	311	M23	-2.23	neg	neg	115320	125560	112400	115320	117760	0.29	0.352	0.306	-222952	-231425	-263094	NA	-2.23
1	96	D24	-2.33	neg	neg	142280	126600	180400	142280	149760	0.357	0.355	0.49	-291014	-271523	-190942	NA	-2.33
1	263	K23	-2.37	neg	neg	103280	111400	103360	103360	106013	0.259	0.312	0.281	-261983	-254947	-247845	NA	-2.37
1	48	B24	-2.66	neg	neg	174920	149760	144800	149760	156493	0.439	0.42	0.394	-344110	-214274	-306508	NA	-2.66
1	157	G13	-2.83	sample	sample	188360	154600	182440	182440	175133	0.473	0.433	0.496	-266097	-295429	-346152	DCAKD	-2.83
1	168	G24	-2.92	neg	neg	138600	118880	122280	122280	126587	0.348	0.333	0.332	-295817	-283106	-361947	NA	-2.92
1	120	E24	-2.94	neg	neg	132960	116240	152240	132960	133813	0.334	0.326	0.414	-367743	-294150	-290392	NA	-2.94
1	215	I23	-3.13	neg	neg	162280	132280	125760	132280	140107	0.407	0.371	0.342	-363936	-331389	-313482	NA	-3.13
1	49	C01	-3.15	sample	sample	374640	390080	315040	374640	359920	0.941	1.09	0.856	-453375	-247712	-324695	SEPHS1	-3.15
1	72	C24	-3.51	neg	neg	160000	142720	176080	160000	159600	0.402	0.4	0.479	-476242	-354863	-307190	NA	-3.51
1	67	C19	-3.51	sample	sample	162120	171400	167200	167200	166907	0.407	0.481	0.455	-498688	-326195	-317720	FGFR1	-3.51
1	21	A21	-3.87	sample	sample	487520	443960	324400	443960	418627	1.22	1.24	0.882	-504388	-395275	-354758	FGFR1	-3.87
1	24	A24	-5.97	neg	neg	181200	175600	131840	175600	162880	0.455	0.492	0.358	-743516	-622503	-564362	NA	-5.97
1	1	A01	-6.91	sample	sample	240240	263280	164600	240240	222707	0.603	0.738	0.447	-876250	-675032	-688067	TAF9	-6.91
